# Supplementary material for: Cell cycle-dependent gene networks for cell proliferation activated by nuclear CK2α complexes
Source: Life Sci Alliance. 2023 Oct 31;7(1):e202302077. doi: 10.26508/lsa.202302077 (PMC10618106; doi:10.26508/lsa.202302077)
Supplement: Supplementary file 1 [file LSA-2023-02077_SdataF1.xlsx]

## Sheet: Fig1A
Figure 1A
Elevation of nuclear CK2 activity during cell cycle progression: Immunoprecipitaion and in vitro kinase activity toward substrate peptides
			Time (hrs)	Activity (pmol/32P incorporated)
				Substrate (-)	Substrate peptide (+)
					#1	#2	#3
			0	0.493	0.385	0.612	0.709
				0.587	0.645	0.821	0.599
				0.621	0.763	0.651	0.661
				0.398	0.498	0.717	0.658
				0.481	0.635	0.703	0.611
			3	1.214	3.477	3.401	3.321
				1.045	3.546	3.201	3.618
				1.197	3.698	3.059	3.254
				1.282	3.924	2.899	3.059
				1.095	3.102	3.559	3.297
			6	1.067	3.645	4.038	3.594
				1.225	3.821	3.697	3.584
				1.198	3.672	3.834	3.755
				1.302	3.559	4.207	3.484
				1.173	3.796	3.646	4.208
			15	1.309	3.969	3.958	4.101
				1.381	3.841	4.331	3.771
				1.235	3.723	3.771	3.964
				1.289	3.502	4.242	4.029
				1.372	4.157	4.049	3958
			23	0.798	3.025	2.533	2.586
				0.832	2.869	3.176	2.905
				0.699	2.855	2.875	3.083
				0.802	3.493	3.196	2.825
				0.723	2.556	2.744	3.079
			28	0.219	0.816	0.759	0.851
				0.309	0.608	0.889	0.655
				0.178	0.902	0.564	0.954
				0.287	0.913	0.831	0.751
				0.199	0.692	0.919	0.776
Protein contents of CK2a in the nuclear CK2-IP fractions
CK2a potein levels are compared between normal (TIG-7) and human cancer cells(HeLa, MCF7)
The time course of experiments. Flow cytometry analysis to evaluate % of cell populations by DNA contents using propidium iodide-labeling.
			G0			Early G1			Late G1/S

## Sheet: Fig1C and D
Figure 1C
In vitro 32P-pulse labeling of TIG-7 cells followed by cell fractionation into cytosolic or nuclear fractions, and performed immunoprecipitation by anti-CK2a

## Sheet: Fig1E and F
Figure 1E, upper
FLAG CK2a protein levels are compared in the nuclear fraction between wt, phosphorylation site mutants, and kinase-dead
Endogenous CK2a and FLAG CK2a protein levels in total cell extrats
Figure 1E, lower
rCK2 activity toward substrate peptides.
In vivo phosphorylation of CK2a is important for enzymatic activity,
				CK2a gene	rCK2 Activity(p mol/mg protein)
					Independent Experiment
					#1	#2	#3
				WT	102.91	89.57	108.4
					98.03	79.32	95.2
					99.65	92.05	105.4
					103.58	97.4	102.6
					96.22	89.43	101.6
				S7A	22.89	19.87	29.13
					27.32	22.5	24.32
					25.83	23.98	28.29
					21.45	20.34	26.43
					27.89	27.59	21.59
				S194A	51.21	38.02	48.29
					46.33	44.38	39.92
					35.35	40.39	47.37
					34.16	35.94	44.89
					49.25	41.58	42.96
				S287A	83.86	76.83	85.08
					73.76	80.35	84.82
					87.24	85.25	79.04
					93.29	78.56	82.1
					78.72	81.24	78.39
				KD	0.34	0.56	0.32
					0.9	0.29	0.67
					1.07	0.43	0.51
					0.55	1.02	0.41
					0.87	0.74	0.21
Figure 1F left
Decreased cell proliferation in CK2a-depleted cells
In vivo phosphorylation on CK2a may be important for cell proloferation
				Cells	#cells Exp1	#cells Exp2	#cells Exp3	#cells Exp4	#cells-1Exp5	#cells Exp6
				WT	39	40	37	29	31	31
				WT	37	42	40	40	37	37
				WT	36	37	34	35	32	36
				WT	38	39	39	39	39	35
				WT	34	36	33	37	38	39
				KO	25	28	24	27	26	28
				KO	28	31	29	23	21	24
				KO	26	27	30	21	23	21
				KO	23	24	25	28	24	25
				KO	27	26	28	25	25	25
				KO+SA	30	34	33	31	37	33
				KO+SA	36	31	29	36	32	31
				KO+SA	32	37	36	34	35	33
				KO+SA	38	35	31	33	33	32
				KO+SA	31	32	34	35	31	37
				KO+WT	50	48	46	52	47	51
				KO+WT	52	46	43	47	49	50
				KO+WT	44	52	48	43	54	43
				KO+WT	48	50	55	52	52	49
				KO+WT	53	49	53	48	44	48
Figure 1F right				Day after stimuli	RPE wt vs CK2-ko cells	Number of cells (x 10^3)
Decreased cell proliferation in CK2a-depleted cells						#1			#2			#3
				0	WT	10	10	10	10	10	10	10	10	10
					KO	10	10	10	10	10	10	10	10	10
				1	WT	21	20	27	24	20	23	26	21	23
					KO	14	22	17	17	16	23	18	17	18
				2	WT	25	23	29	26	29	27	28	26	26
					KO	21	19	20	19	18	19	23	22	21
				3	WT	31	30	27	31	30	32	24	31	30
					KO	25	23	25	23	22	24	23	24	24
				4	WT	34	35	37	36	39	35	36	38	36
					KO	35	30	35	35	28	29	32	32	32
				5	WT	42	44	46	45	46	47	43	48	45
					KO	39	41	38	36	45	39	35	33	38
				6	WT	32	40	32	30	34	40	33	41	35
					KO	35	44	37	32	38	36	35	42	37
					P value	R2	F
				Day 1	P = 0.0017	R2 =0.470603	14.2231
				Day 2	< 0.0001	0.777087	55.7768
				Day 3	< 0.0001	0.728286	42.8855
				Day 4	0.0008	0.514979	16.9882
				Day 5	< 0.0001	0.628105	27.0228
				Day 6	0.266	0.076662	1.3284
Figure 1F right
Endogenous CK2a protein levels are compared in total cell extrats in the parallel experiments.
