# Supplementary material for: Cell cycle-dependent gene networks for cell proliferation activated by nuclear CK2α complexes
Source: Life Sci Alliance. 2023 Oct 31;7(1):e202302077. doi: 10.26508/lsa.202302077 (PMC10618106; doi:10.26508/lsa.202302077)
Supplement: Supplementary file 2 [file LSA-2023-02077_SdataFS2.zip]

Archive with 2 entries (2 files):
- R2_Source Data Figure 2S_README-2.md
- __MACOSX/._R2_Source Data Figure 2S_README-2.md
