# Supplementary material for: Cell cycle-dependent gene networks for cell proliferation activated by nuclear CK2α complexes
Source: Life Sci Alliance. 2023 Oct 31;7(1):e202302077. doi: 10.26508/lsa.202302077 (PMC10618106; doi:10.26508/lsa.202302077)
Supplement: Supplementary file 2 [file LSA-2023-02077_SdataFS2.zip › R2_Source Data Figure 2S_README-2.md]

# Cell cycle-dependent gene networks for cell proliferation activated by nuclear CK2 complexes

This document provides instructions for reproducing Figure 3G and Figure EV2A from ChIP-seq data in the research paper titled "Cell cycle-dependent gene networks for cell proliferation activated by nuclear CK2 complexes."

## Table of Contents

1. [Overview](#Overview)
2. [Required Software](#Required-Software)
3. [Usage](#Usage)
4. [License](#License)
5. [Contact to](#Contact to)
6. [Related Links](#Related-Links)

## Overview

This script is designed to create figures using the ChIP-seq data that was utilized in the study on "Cell cycle-dependent gene networks for cell proliferation activated by nuclear CK2 complexes." It calculates and plots statistical values. Please note that while the scripts in this repository are intended for use with bigwig files, we use npz files as sample data, which have been derived from processing bigwig files.

## Required Software

To use this script, you will need the following software:

- R
- Python
- deeptools

## Usage

Follow these steps to reproduce the figures:

 Navigate to the project_sample directory:

```bash
cd project_sample
```
Note: If you are using npz files that have been processed from bigwig files, you can skip the next step.

 Execute the coveragecaliculate.sh script. This script computes the average scores for each file in every genomic region:

```bash
bash coveragecaliculate.sh
```
 Run the editnpz.py script to perform logarithmic conversion on the npz and csv files:

```bash
python editnpz.py
```
 Execute the plotting.R script to create a scatter plot of Figure EV2A (Pol2 vs CK2):


```bash
Rscript plotting.R
```
 Use the plotting.sh script to generate a heatmap of the ChIP-seq data for Figure 3G:

```bash
bash plotting.sh
```
## License
All materials are made available under the Creative Commons Attribution CC-BY 4.0 License.

## Contact to
So Yamamoto
Contact: sosuzukigmbk@gmail.com
Miwako Kato Homma
Contanct: mkhomma@fmu.ac.jp 
## Related Links
https://cran.r-project.org/bin/windows/base/
https://www.python.org
https://deeptools.readthedocs.io/en/latest/
