# Supplementary material for: Cell cycle-dependent gene networks for cell proliferation activated by nuclear CK2α complexes
Source: Life Sci Alliance. 2023 Oct 31;7(1):e202302077. doi: 10.26508/lsa.202302077 (PMC10618106; doi:10.26508/lsa.202302077)
Supplement: Supplementary file 3 [file LSA-2023-02077_TableS1.xlsx]

## Sheet: Table EV1
	Table S1 Protein lists associated with nuclear CK2a in early G1 phase.
	CK2-associated proteins were identified by nano-LC mass spectrometry as described in the Methods. Accession numbers, protein descriptions, and Mascot scores, along with molecular function, cellular component, biological process, are indicated.
Accession	Description	Score	Coverage	# Peptides	MW [kDa]	calc. pI	Molecular Function	Cellular Component	Biological Process
Q16777	Histone H2A type 2-C OS=Homo sapiens GN=HIST2H2AC PE=1 SV=4 - [H2A2C_HUMAN]	20478.9	55.04	5	13.9798	10.9019	DNA binding; protein binding	chromosome; nucleus	cell organization and biogenesis
P62805	Histone H4 OS=Homo sapiens GN=HIST1H4A PE=1 SV=2 - [H4_HUMAN]	19401.4	58.25	12	11.3604	11.356	catalytic activity; DNA binding; protein binding; RNA binding	chromosome; cytoskeleton; extracellular; membrane; nucleus	cell organization and biogenesis; metabolic process; regulation of biological process; response to stimulus
O60814	Histone H2B type 1-K OS=Homo sapiens GN=HIST1H2BK PE=1 SV=3 - [H2B1K_HUMAN]	11338	41.27	6	13.8816	10.3159	DNA binding; protein binding	chromosome; nucleus	cell organization and biogenesis; defense response; response to stimulus
P06899	Histone H2B type 1-J OS=Homo sapiens GN=HIST1H2BJ PE=1 SV=3 - [H2B1J_HUMAN]	10945.6	41.27	6	13.8956	10.3159	DNA binding; protein binding	chromosome; nucleus	cell organization and biogenesis; defense response; response to stimulus
P22626	Heterogeneous nuclear ribonucleoproteins A2/B1 OS=Homo sapiens GN=HNRNPA2B1 PE=1 SV=2 - [ROA2_HUMAN]	9562.52	52.69	16	37.4067	8.95361	DNA binding; nucleotide binding; protein binding; RNA binding	cytoplasm; membrane; nucleus; spliceosomal complex	metabolic process; regulation of biological process; transport
P16104	Histone H2A.x OS=Homo sapiens GN=H2AFX PE=1 SV=2 - [H2AX_HUMAN]	8524.62	58.04	6	15.1354	10.7407	DNA binding; protein binding	chromosome; nucleus	cell organization and biogenesis; metabolic process; regulation of biological process; response to stimulus
Q8IUE6	Histone H2A type 2-B OS=Homo sapiens GN=HIST2H2AB PE=1 SV=3 - [H2A2B_HUMAN]	7402.83	57.69	5	13.9868	10.8872	DNA binding; protein binding	chromosome; nucleus	cell organization and biogenesis
P0C0S5	Histone H2A.Z OS=Homo sapiens GN=H2AFZ PE=1 SV=2 - [H2AZ_HUMAN]	7256.44	53.91	5	13.5446	10.5796	DNA binding; protein binding	chromosome; nucleus	cell organization and biogenesis; regulation of biological process; response to stimulus
Q13813	Spectrin alpha chain, non-erythrocytic 1 OS=Homo sapiens GN=SPTAN1 PE=1 SV=3 - [SPTN1_HUMAN]	6621.07	51.05	96	284.364	5.35107	metal ion binding; protein binding; structural molecule activity	cytoplasm; cytoskeleton; cytosol; membrane	cell death; cell organization and biogenesis; cellular component movement; regulation of biological process
Q01082	Spectrin beta chain, non-erythrocytic 1 OS=Homo sapiens GN=SPTBN1 PE=1 SV=2 - [SPTB2_HUMAN]	5079.19	47.72	78	274.439	5.56689	protein binding; RNA binding; structural molecule activity	cytoplasm; cytoskeleton; cytosol; membrane; nucleus	cell organization and biogenesis; cellular component movement; metabolic process; regulation of biological process; transport
P68400	Casein kinase II subunit alpha OS=Homo sapiens GN=CSNK2A1 PE=1 SV=1 - [CSK21_HUMAN]	4758.62	59.08	19	45.1148	7.73779	catalytic activity; enzyme regulator activity; nucleotide binding; protein binding	cytosol; membrane; nucleus	cell death; cellular component movement; metabolic process; regulation of biological process; response to stimulus
P07910	Heterogeneous nuclear ribonucleoproteins C1/C2 OS=Homo sapiens GN=HNRNPC PE=1 SV=4 - [HNRPC_HUMAN]	4231.69	40.85	12	33.6495	5.08447	DNA binding; nucleotide binding; protein binding; RNA binding	cytosol; membrane; nucleus; spliceosomal complex	cell differentiation; cell organization and biogenesis; metabolic process; regulation of biological process
P16403	Histone H1.2 OS=Homo sapiens GN=HIST1H1C PE=1 SV=2 - [H12_HUMAN]	3376.38	23.47	6	21.3517	10.9312	DNA binding; protein binding; RNA binding	chromosome; nucleus	cell organization and biogenesis
O75643	U5 small nuclear ribonucleoprotein 200 kDa helicase OS=Homo sapiens GN=SNRNP200 PE=1 SV=2 - [U520_HUMAN]	3349.71	34.97	52	244.353	6.06201	catalytic activity; nucleotide binding; protein binding; RNA binding	membrane; nucleus; spliceosomal complex	cell differentiation; cell organization and biogenesis; metabolic process
P10412	Histone H1.4 OS=Homo sapiens GN=HIST1H1E PE=1 SV=2 - [H14_HUMAN]	3269.68	28.77	8	21.852	11.0337	DNA binding; protein binding; RNA binding	chromosome; nucleus	cell organization and biogenesis
P09874	Poly [ADP-ribose] polymerase 1 OS=Homo sapiens GN=PARP1 PE=1 SV=4 - [PARP1_HUMAN]	3183.78	43.69	35	113.012	8.88037	catalytic activity; DNA binding; metal ion binding; nucleotide binding; protein binding; RNA binding	membrane; nucleus	cell differentiation; cell organization and biogenesis; metabolic process; regulation of biological process; response to stimulus
P25398	40S ribosomal protein S12 OS=Homo sapiens GN=RPS12 PE=1 SV=3 - [RS12_HUMAN]	3182.12	30.3	3	14.5055	7.21045	RNA binding; structural molecule activity	cytoplasm; cytosol; membrane; ribosome	cell organization and biogenesis; metabolic process; transport
P46821	Microtubule-associated protein 1B OS=Homo sapiens GN=MAP1B PE=1 SV=2 - [MAP1B_HUMAN]	3023.1	26.05	37	270.468	4.80518	catalytic activity; protein binding; structural molecule activity	cytoplasm; cytoskeleton; cytosol; membrane	cell growth; cell organization and biogenesis; cellular component movement; metabolic process; regulation of biological process; response to stimulus; transport
P08107	Heat shock 70 kDa protein 1A/1B OS=Homo sapiens GN=HSPA1A PE=1 SV=5 - [HSP71_HUMAN]	2888.97	50.86	23	70.009	5.65576	catalytic activity; nucleotide binding; protein binding; receptor activity; RNA binding	cytoplasm; cytosol; endoplasmic reticulum; mitochondrion; nucleus	cell organization and biogenesis; metabolic process; regulation of biological process; response to stimulus
Q13185	Chromobox protein homolog 3 OS=Homo sapiens GN=CBX3 PE=1 SV=4 - [CBX3_HUMAN]	2764.32	23.5	5	20.7984	5.32568	protein binding	chromosome; membrane; nucleus	cell organization and biogenesis; metabolic process; regulation of biological process
P83916	Chromobox protein homolog 1 OS=Homo sapiens GN=CBX1 PE=1 SV=1 - [CBX1_HUMAN]	2701.77	52.97	8	21.4046	4.93213	protein binding	chromosome; nucleus	regulation of biological process
P23588	Eukaryotic translation initiation factor 4B OS=Homo sapiens GN=EIF4B PE=1 SV=2 - [IF4B_HUMAN]	2654.96	29.79	15	69.1103	5.73193	nucleotide binding; protein binding; RNA binding	cytosol	metabolic process; regulation of biological process; response to stimulus
P12956	X-ray repair cross-complementing protein 6 OS=Homo sapiens GN=XRCC6 PE=1 SV=2 - [XRCC6_HUMAN]	2626.15	46.96	26	69.7991	6.63916	catalytic activity; DNA binding; nucleotide binding; protein binding; RNA binding	chromosome; cytoplasm; cytosol; membrane; nucleus	cell organization and biogenesis; defense response; metabolic process; regulation of biological process; response to stimulus
Q14980	Nuclear mitotic apparatus protein 1 OS=Homo sapiens GN=NUMA1 PE=1 SV=2 - [NUMA1_HUMAN]	2516.43	32.29	44	238.115	5.78271	protein binding; structural molecule activity	chromosome; cytoplasm; cytoskeleton; cytosol; membrane; nucleus	cell differentiation; cell division; cell organization and biogenesis
Q08211	ATP-dependent RNA helicase A OS=Homo sapiens GN=DHX9 PE=1 SV=4 - [DHX9_HUMAN]	2466.37	31.42	27	140.869	6.84424	catalytic activity; DNA binding; nucleotide binding; protein binding; RNA binding	cytoplasm; cytosol; membrane; nucleus	cell differentiation; defense response; metabolic process; regulation of biological process; response to stimulus
P19338	Nucleolin OS=Homo sapiens GN=NCL PE=1 SV=3 - [NUCL_HUMAN]	2368.81	26.9	19	76.5684	4.70361	DNA binding; nucleotide binding; protein binding; RNA binding	cytoplasm; membrane; nucleus	regulation of biological process
P61978	Heterogeneous nuclear ribonucleoprotein K OS=Homo sapiens GN=HNRNPK PE=1 SV=1 - [HNRPK_HUMAN]	2295.42	43.2	15	50.9444	5.5415	DNA binding; protein binding; RNA binding	cytoplasm; membrane; nucleus; spliceosomal complex	metabolic process; regulation of biological process; response to stimulus
P09651	Heterogeneous nuclear ribonucleoprotein A1 OS=Homo sapiens GN=HNRNPA1 PE=1 SV=5 - [ROA1_HUMAN]	2294.91	45.43	14	38.7231	9.12939	DNA binding; nucleotide binding; protein binding; RNA binding	cytoplasm; cytoskeleton; membrane; nucleus; spliceosomal complex	cell death; metabolic process; transport
Q6P2Q9	Pre-mRNA-processing-splicing factor 8 OS=Homo sapiens GN=PRPF8 PE=1 SV=2 - [PRP8_HUMAN]	2229.28	28.18	43	273.427	8.83643	protein binding; RNA binding	membrane; nucleus; spliceosomal complex	metabolic process
P08670	Vimentin OS=Homo sapiens GN=VIM PE=1 SV=4 - [VIME_HUMAN]	2159.26	60.73	24	53.6191	5.12256	catalytic activity; motor activity; protein binding; RNA binding; structural molecule activity	cytoplasm; cytoskeleton; cytosol; membrane	cell death; cell differentiation; cell organization and biogenesis; cellular component movement; metabolic process; regulation of biological process; response to stimulus
P35579	Myosin-9 OS=Homo sapiens GN=MYH9 PE=1 SV=4 - [MYH9_HUMAN]	2099.1	23.37	33	226.392	5.60498	catalytic activity; motor activity; nucleotide binding; protein binding; RNA binding; transporter activity	cytoplasm; cytoskeleton; cytosol; membrane; nucleus	cell differentiation; cell organization and biogenesis; cellular component movement; metabolic process; regulation of biological process; response to stimulus; transport
P63261	Actin, cytoplasmic 2 OS=Homo sapiens GN=ACTG1 PE=1 SV=1 - [ACTG_HUMAN]	2007.77	59.2	15	41.7658	5.47803	nucleotide binding; protein binding; structural molecule activity	cytoplasm; cytoskeleton; cytosol; membrane; nucleus	cell organization and biogenesis; cellular component movement; coagulation; defense response; regulation of biological process; response to stimulus
P31943	Heterogeneous nuclear ribonucleoprotein H OS=Homo sapiens GN=HNRNPH1 PE=1 SV=4 - [HNRH1_HUMAN]	1979.64	37.19	10	49.1984	6.30322	nucleotide binding; protein binding; RNA binding	cytoplasm; cytoskeleton; membrane; nucleus; spliceosomal complex	metabolic process; regulation of biological process
P38646	Stress-70 protein, mitochondrial OS=Homo sapiens GN=HSPA9 PE=1 SV=2 - [GRP75_HUMAN]	1911.27	39.18	21	73.6348	6.16357	nucleotide binding; protein binding; RNA binding	cell surface; cytoplasm; mitochondrion; nucleus	cell organization and biogenesis; metabolic process; regulation of biological process; transport
Q9NYF8	Bcl-2-associated transcription factor 1 OS=Homo sapiens GN=BCLAF1 PE=1 SV=2 - [BCLF1_HUMAN]	1824.83	36.3	29	106.059	9.979	DNA binding; protein binding; RNA binding	cytoplasm; nucleus	cell death; metabolic process; regulation of biological process; response to stimulus
P11142	Heat shock cognate 71 kDa protein OS=Homo sapiens GN=HSPA8 PE=1 SV=1 - [HSP7C_HUMAN]	1813.84	49.38	24	70.8542	5.51611	catalytic activity; nucleotide binding; protein binding; RNA binding	cell surface; cytoplasm; cytosol; membrane; nucleus; spliceosomal complex	cell communication; cell organization and biogenesis; cellular component movement; metabolic process; regulation of biological process; response to stimulus; transport
O75367	Core histone macro-H2A.1 OS=Homo sapiens GN=H2AFY PE=1 SV=4 - [H2AY_HUMAN]	1809	63.44	16	39.5925	9.78857	DNA binding; enzyme regulator activity; protein binding	chromosome; nucleus	cell organization and biogenesis; regulation of biological process
Q9UQ35	Serine/arginine repetitive matrix protein 2 OS=Homo sapiens GN=SRRM2 PE=1 SV=2 - [SRRM2_HUMAN]	1777.35	18.17	31	299.438	12.0591	protein binding; RNA binding	nucleus; spliceosomal complex	metabolic process
P13010	X-ray repair cross-complementing protein 5 OS=Homo sapiens GN=XRCC5 PE=1 SV=3 - [XRCC5_HUMAN]	1752.65	53.96	24	82.6523	5.80811	catalytic activity; DNA binding; nucleotide binding; protein binding; RNA binding	chromosome; cytoplasm; cytosol; membrane; nucleus	cell differentiation; cell organization and biogenesis; cell proliferation; defense response; metabolic process; regulation of biological process; response to stimulus
Q9Y2W1	Thyroid hormone receptor-associated protein 3 OS=Homo sapiens GN=THRAP3 PE=1 SV=2 - [TR150_HUMAN]	1737.97	33.51	29	108.601	10.1548	nucleotide binding; protein binding; receptor activity; RNA binding	nucleus	metabolic process; regulation of biological process; response to stimulus
P11388	DNA topoisomerase 2-alpha OS=Homo sapiens GN=TOP2A PE=1 SV=3 - [TOP2A_HUMAN]	1726	25.47	29	174.276	8.71924	catalytic activity; DNA binding; metal ion binding; nucleotide binding; protein binding; RNA binding	chromosome; cytoplasm; nucleus	cell division; cell organization and biogenesis; metabolic process; regulation of biological process; response to stimulus
P84243	Histone H3.3 OS=Homo sapiens GN=H3F3A PE=1 SV=2 - [H33_HUMAN]	1724.7	40.44	4	15.3185	11.2681	DNA binding; metal ion binding; protein binding	chromosome; extracellular; nucleus	cell organization and biogenesis; coagulation; regulation of biological process; response to stimulus
Q71DI3	Histone H3.2 OS=Homo sapiens GN=HIST2H3A PE=1 SV=3 - [H32_HUMAN]	1706.15	40.44	4	15.3785	11.2681	DNA binding; protein binding	chromosome; extracellular; nucleus	cell organization and biogenesis; coagulation
P51991	Heterogeneous nuclear ribonucleoprotein A3 OS=Homo sapiens GN=HNRNPA3 PE=1 SV=2 - [ROA3_HUMAN]	1583.05	33.07	12	39.5706	9.01221	nucleotide binding; protein binding; RNA binding	nucleus; spliceosomal complex	metabolic process
Q00839	Heterogeneous nuclear ribonucleoprotein U OS=Homo sapiens GN=HNRNPU PE=1 SV=6 - [HNRPU_HUMAN]	1569.87	30.06	16	90.528	5.99854	DNA binding; nucleotide binding; protein binding; RNA binding	cell surface; cytoplasm; membrane; nucleus; spliceosomal complex	cell differentiation; metabolic process; regulation of biological process
P20700	Lamin-B1 OS=Homo sapiens GN=LMNB1 PE=1 SV=2 - [LMNB1_HUMAN]	1565.26	53.58	28	66.3676	5.16064	catalytic activity; motor activity; protein binding; structural molecule activity	membrane; nucleus	cell death; cell organization and biogenesis; regulation of biological process
P11021	78 kDa glucose-regulated protein OS=Homo sapiens GN=HSPA5 PE=1 SV=2 - [GRP78_HUMAN]	1517.59	42.51	23	72.2884	5.16064	catalytic activity; enzyme regulator activity; metal ion binding; nucleotide binding; protein binding	cell surface; cytoplasm; endoplasmic reticulum; membrane; nucleus; organelle lumen	cell communication; cell organization and biogenesis; coagulation; metabolic process; regulation of biological process; response to stimulus; transport
P10809	60 kDa heat shock protein, mitochondrial OS=Homo sapiens GN=HSPD1 PE=1 SV=2 - [CH60_HUMAN]	1507.48	42.41	19	61.0164	5.87158	catalytic activity; DNA binding; nucleotide binding; protein binding; RNA binding	cell surface; cytoplasm; cytosol; endosome; membrane; mitochondrion; organelle lumen	cell death; cell organization and biogenesis; cell proliferation; metabolic process; regulation of biological process; response to stimulus
P68431	Histone H3.1 OS=Homo sapiens GN=HIST1H3A PE=1 SV=2 - [H31_HUMAN]	1423.4	41.18	4	15.3945	11.1216	DNA binding; protein binding	chromosome; extracellular; membrane; nucleus	cell organization and biogenesis; coagulation; regulation of biological process
Q9P0M6	Core histone macro-H2A.2 OS=Homo sapiens GN=H2AFY2 PE=1 SV=3 - [H2AW_HUMAN]	1405.75	51.34	12	40.0334	9.68604	DNA binding; protein binding	chromosome; nucleus	cell organization and biogenesis; regulation of biological process
P31942	Heterogeneous nuclear ribonucleoprotein H3 OS=Homo sapiens GN=HNRNPH3 PE=1 SV=2 - [HNRH3_HUMAN]	1404.18	73.12	14	36.9031	6.87354	nucleotide binding; protein binding; RNA binding	nucleus; spliceosomal complex	cell differentiation; metabolic process
P67870	Casein kinase II subunit beta OS=Homo sapiens GN=CSNK2B PE=1 SV=1 - [CSK2B_HUMAN]	1393.36	57.21	8	24.926	5.5542	catalytic activity; enzyme regulator activity; metal ion binding; protein binding	cytoplasm; cytosol; membrane; nucleus	cell organization and biogenesis; cellular component movement; metabolic process; regulation of biological process; response to stimulus
Q15029	116 kDa U5 small nuclear ribonucleoprotein component OS=Homo sapiens GN=EFTUD2 PE=1 SV=1 - [U5S1_HUMAN]	1334.79	31.48	20	109.366	4.99561	catalytic activity; nucleotide binding; protein binding; RNA binding	cytoplasm; membrane; nucleus; spliceosomal complex	metabolic process
P05783	Keratin, type I cytoskeletal 18 OS=Homo sapiens GN=KRT18 PE=1 SV=2 - [K1C18_HUMAN]	1321.98	42.33	12	48.0285	5.45264	protein binding; RNA binding; structural molecule activity	cytoplasm; nucleus	cell death; cell organization and biogenesis; regulation of biological process; response to stimulus; transport
P02545	Prelamin-A/C OS=Homo sapiens GN=LMNA PE=1 SV=1 - [LMNA_HUMAN]	1295.39	38.1	21	74.0947	7.02002	protein binding; structural molecule activity	cytoplasm; cytosol; membrane; nucleus	cell death; cell organization and biogenesis; metabolic process; regulation of biological process; response to stimulus; transport
P21333	Filamin-A OS=Homo sapiens GN=FLNA PE=1 SV=4 - [FLNA_HUMAN]	1261.51	16.81	28	280.564	6.06201	protein binding; RNA binding; signal transducer activity	cytoplasm; cytoskeleton; cytosol; extracellular; membrane; nucleus	cell organization and biogenesis; coagulation; metabolic process; regulation of biological process; response to stimulus; transport
P98175	RNA-binding protein 10 OS=Homo sapiens GN=RBM10 PE=1 SV=3 - [RBM10_HUMAN]	1240.3	28.17	19	103.469	5.97314	metal ion binding; nucleotide binding; protein binding; RNA binding	nucleus	metabolic process; regulation of biological process
P55795	Heterogeneous nuclear ribonucleoprotein H2 OS=Homo sapiens GN=HNRNPH2 PE=1 SV=1 - [HNRH2_HUMAN]	1222.95	21.6	5	49.2323	6.30322	nucleotide binding; RNA binding	cytoplasm; cytoskeleton; membrane; nucleus	metabolic process
Q9BUA3	Uncharacterized protein C11orf84 OS=Homo sapiens GN=C11orf84 PE=1 SV=3 - [CK084_HUMAN]	1196.43	56.17	12	41.0114	5.0083
O43390	Heterogeneous nuclear ribonucleoprotein R OS=Homo sapiens GN=HNRNPR PE=1 SV=1 - [HNRPR_HUMAN]	1188.61	38.7	21	70.8993	8.1333	nucleotide binding; protein binding; RNA binding	cytoplasm; nucleus; spliceosomal complex	metabolic process
Q9Y5B9	FACT complex subunit SPT16 OS=Homo sapiens GN=SUPT16H PE=1 SV=1 - [SP16H_HUMAN]	1182.54	27.03	21	119.838	5.65576	nucleotide binding; protein binding; RNA binding	chromosome; nucleus	cell organization and biogenesis; metabolic process; regulation of biological process; response to stimulus
P04264	Keratin, type II cytoskeletal 1 OS=Homo sapiens GN=KRT1 PE=1 SV=6 - [K2C1_HUMAN]	1175.87	31.52	17	65.999	8.11865	catalytic activity; motor activity; protein binding; receptor activity; structural molecule activity; transporter activity	cytoskeleton; membrane; nucleus	defense response; metabolic process; regulation of biological process; response to stimulus; transport
P05387	60S acidic ribosomal protein P2 OS=Homo sapiens GN=RPLP2 PE=1 SV=1 - [RLA2_HUMAN]	1175.11	85.22	7	11.6578	4.53857	RNA binding; structural molecule activity	cytosol; membrane; ribosome	cell organization and biogenesis; metabolic process; transport
P35580	Myosin-10 OS=Homo sapiens GN=MYH10 PE=1 SV=3 - [MYH10_HUMAN]	1162.62	13.66	18	228.858	5.5415	catalytic activity; motor activity; nucleotide binding; protein binding; transporter activity	cytoplasm; membrane; nucleus	cell organization and biogenesis; cell proliferation; cellular component movement; metabolic process; regulation of biological process; transport
Q92945	Far upstream element-binding protein 2 OS=Homo sapiens GN=KHSRP PE=1 SV=4 - [FUBP2_HUMAN]	1155.65	39.24	17	73.07	7.29834	DNA binding; RNA binding	cytoplasm; cytosol; membrane; nucleus	metabolic process; regulation of biological process; transport
P35527	Keratin, type I cytoskeletal 9 OS=Homo sapiens GN=KRT9 PE=1 SV=3 - [K1C9_HUMAN]	1132.06	37.56	15	62.0268	5.23682	structural molecule activity	membrane; nucleus	cell organization and biogenesis
Q15149	Plectin OS=Homo sapiens GN=PLEC PE=1 SV=3 - [PLEC_HUMAN]	1122.31	7.15	22	531.466	5.96045	protein binding; RNA binding; structural molecule activity	cytoplasm; cytoskeleton; cytosol; membrane	cell death; cell organization and biogenesis
P06576	ATP synthase subunit beta, mitochondrial OS=Homo sapiens GN=ATP5B PE=1 SV=3 - [ATPB_HUMAN]	1122.26	59.74	18	56.5246	5.40186	catalytic activity; metal ion binding; nucleotide binding; protein binding; receptor activity; transporter activity	cell surface; membrane; mitochondrion; nucleus; organelle lumen	cell differentiation; cellular homeostasis; metabolic process; regulation of biological process; transport
P14866	Heterogeneous nuclear ribonucleoprotein L OS=Homo sapiens GN=HNRNPL PE=1 SV=2 - [HNRPL_HUMAN]	1102.66	42.95	14	64.0924	8.22119	DNA binding; nucleotide binding; protein binding; RNA binding	cytoplasm; membrane; nucleus	metabolic process
Q15424	Scaffold attachment factor B1 OS=Homo sapiens GN=SAFB PE=1 SV=4 - [SAFB1_HUMAN]	1098.19	21.53	15	102.58	5.46533	DNA binding; nucleotide binding; protein binding; RNA binding	nucleus	cell organization and biogenesis; metabolic process; regulation of biological process; response to stimulus
P52272	Heterogeneous nuclear ribonucleoprotein M OS=Homo sapiens GN=HNRNPM PE=1 SV=3 - [HNRPM_HUMAN]	1073.33	34.25	19	77.4643	8.70459	nucleotide binding; protein binding; RNA binding	membrane; nucleus; spliceosomal complex	metabolic process
P05787	Keratin, type II cytoskeletal 8 OS=Homo sapiens GN=KRT8 PE=1 SV=7 - [K2C8_HUMAN]	1048.87	48.45	19	53.6711	5.59229	catalytic activity; motor activity; protein binding; structural molecule activity	cytoplasm; membrane; nucleus	cell death; cell differentiation; cell organization and biogenesis; regulation of biological process; response to stimulus
P67809	Nuclease-sensitive element-binding protein 1 OS=Homo sapiens GN=YBX1 PE=1 SV=3 - [YBOX1_HUMAN]	1027.65	49.69	10	35.9027	9.87646	DNA binding; protein binding; RNA binding	cytoplasm; extracellular; membrane; nucleus; spliceosomal complex	metabolic process; regulation of biological process
Q92841	Probable ATP-dependent RNA helicase DDX17 OS=Homo sapiens GN=DDX17 PE=1 SV=2 - [DDX17_HUMAN]	1000.79	25.51	16	80.222	8.26514	catalytic activity; nucleotide binding; protein binding; RNA binding	membrane; nucleus	metabolic process; regulation of biological process
P78527	DNA-dependent protein kinase catalytic subunit OS=Homo sapiens GN=PRKDC PE=1 SV=3 - [PRKDC_HUMAN]	1000.07	7.7	23	468.788	7.12256	catalytic activity; DNA binding; nucleotide binding; protein binding; RNA binding	cytosol; membrane; nucleus	cell death; cell differentiation; cell organization and biogenesis; defense response; metabolic process; regulation of biological process; response to stimulus
P19784	Casein kinase II subunit alpha' OS=Homo sapiens GN=CSNK2A2 PE=1 SV=1 - [CSK22_HUMAN]	992.084	64.57	16	41.1871	8.55811	catalytic activity; nucleotide binding; protein binding	cytosol; nucleus	cell death; cellular component movement; metabolic process; regulation of biological process; response to stimulus
P84090	Enhancer of rudimentary homolog OS=Homo sapiens GN=ERH PE=1 SV=1 - [ERH_HUMAN]	979.635	33.65	4	12.251	5.92236	RNA binding		metabolic process
P52597	Heterogeneous nuclear ribonucleoprotein F OS=Homo sapiens GN=HNRNPF PE=1 SV=3 - [HNRPF_HUMAN]	978.22	40.24	9	45.6429	5.57959	nucleotide binding; protein binding; RNA binding	cytoplasm; membrane; nucleus; spliceosomal complex	metabolic process; regulation of biological process
O14744	Protein arginine N-methyltransferase 5 OS=Homo sapiens GN=PRMT5 PE=1 SV=4 - [ANM5_HUMAN]	948.389	44.74	17	72.6376	6.29053	catalytic activity; DNA binding; protein binding	cytoplasm; cytosol; nucleus	cell organization and biogenesis; cell proliferation; metabolic process; regulation of biological process
O43143	Putative pre-mRNA-splicing factor ATP-dependent RNA helicase DHX15 OS=Homo sapiens GN=DHX15 PE=1 SV=2 - [DHX15_HUMAN]	944.915	14.84	9	90.8752	7.45947	catalytic activity; nucleotide binding; protein binding; RNA binding	nucleus; spliceosomal complex	metabolic process
Q14151	Scaffold attachment factor B2 OS=Homo sapiens GN=SAFB2 PE=1 SV=1 - [SAFB2_HUMAN]	917.289	17.73	14	107.408	6.16357	DNA binding; nucleotide binding; protein binding; RNA binding	cytoplasm; nucleus	metabolic process; regulation of biological process
Q8TAQ2	SWI/SNF complex subunit SMARCC2 OS=Homo sapiens GN=SMARCC2 PE=1 SV=1 - [SMRC2_HUMAN]	914.843	11.78	9	132.797	5.69385	DNA binding; protein binding	nucleus	cell organization and biogenesis; metabolic process; regulation of biological process
P30050	60S ribosomal protein L12 OS=Homo sapiens GN=RPL12 PE=1 SV=1 - [RL12_HUMAN]	914.021	40	4	17.8075	9.42236	protein binding; RNA binding; structural molecule activity	cytosol; membrane; ribosome	cell organization and biogenesis; metabolic process; transport
Q02880	DNA topoisomerase 2-beta OS=Homo sapiens GN=TOP2B PE=1 SV=3 - [TOP2B_HUMAN]	897.238	12.48	17	183.152	8.00146	catalytic activity; DNA binding; metal ion binding; nucleotide binding; protein binding	chromosome; cytoplasm; cytosol; nucleus	cell organization and biogenesis; cellular component movement; metabolic process
Q99714	3-hydroxyacyl-CoA dehydrogenase type-2 OS=Homo sapiens GN=HSD17B10 PE=1 SV=3 - [HCD2_HUMAN]	886.307	53.26	8	26.9061	7.78174	catalytic activity; nucleotide binding; protein binding; RNA binding	cytoplasm; endoplasmic reticulum; membrane; mitochondrion; organelle lumen	cell differentiation; cell organization and biogenesis; metabolic process
Q9UIG0	Tyrosine-protein kinase BAZ1B OS=Homo sapiens GN=BAZ1B PE=1 SV=2 - [BAZ1B_HUMAN]	882.332	15.04	15	170.796	8.48486	catalytic activity; metal ion binding; nucleotide binding; protein binding; structural molecule activity	chromosome; nucleus	cell organization and biogenesis; metabolic process; regulation of biological process; response to stimulus
O00571	ATP-dependent RNA helicase DDX3X OS=Homo sapiens GN=DDX3X PE=1 SV=3 - [DDX3X_HUMAN]	861.748	27.19	14	73.198	7.18115	catalytic activity; DNA binding; nucleotide binding; protein binding; RNA binding	cytoplasm; membrane; mitochondrion; nucleus	cell death; cell organization and biogenesis; defense response; metabolic process; regulation of biological process; response to stimulus
O75533	Splicing factor 3B subunit 1 OS=Homo sapiens GN=SF3B1 PE=1 SV=3 - [SF3B1_HUMAN]	850.318	15.49	11	145.738	7.09326	DNA binding; protein binding; receptor activity; RNA binding; signal transducer activity	nucleus; spliceosomal complex	metabolic process; regulation of biological process; response to stimulus
Q9BQE3	Tubulin alpha-1C chain OS=Homo sapiens GN=TUBA1C PE=1 SV=1 - [TBA1C_HUMAN]	836.778	36.97	11	49.8635	5.09717	catalytic activity; nucleotide binding; protein binding; structural molecule activity	cytoplasm; cytoskeleton; nucleus	cell division; cell organization and biogenesis; cellular component movement; metabolic process; transport
P23528	Cofilin-1 OS=Homo sapiens GN=CFL1 PE=1 SV=3 - [COF1_HUMAN]	834.75	42.17	6	18.4907	8.08936	protein binding	cytoplasm; cytoskeleton; membrane; nucleus	cell organization and biogenesis; cellular component movement; coagulation; defense response; metabolic process; regulation of biological process; response to stimulus; transport
O95831	Apoptosis-inducing factor 1, mitochondrial OS=Homo sapiens GN=AIFM1 PE=1 SV=1 - [AIFM1_HUMAN]	826.522	34.58	15	66.8589	8.95361	catalytic activity; DNA binding; nucleotide binding; protein binding	cytoplasm; cytosol; membrane; mitochondrion; nucleus	cell death; cell differentiation; cell organization and biogenesis; cellular homeostasis; metabolic process; regulation of biological process; response to stimulus
Q71U36	Tubulin alpha-1A chain OS=Homo sapiens GN=TUBA1A PE=1 SV=1 - [TBA1A_HUMAN]	804.528	36.81	11	50.1036	5.05908	catalytic activity; nucleotide binding; protein binding; structural molecule activity	cytoplasm; cytoskeleton; cytosol; nucleus	cell division; cell organization and biogenesis; cellular component movement; metabolic process; transport
Q92878	DNA repair protein RAD50 OS=Homo sapiens GN=RAD50 PE=1 SV=1 - [RAD50_HUMAN]	801.71	17.45	17	153.797	6.88818	catalytic activity; DNA binding; metal ion binding; nucleotide binding; protein binding; structural molecule activity	chromosome; membrane; nucleus	cell organization and biogenesis; metabolic process; regulation of biological process; response to stimulus
Q09666	Neuroblast differentiation-associated protein AHNAK OS=Homo sapiens GN=AHNAK PE=1 SV=2 - [AHNK_HUMAN]	792.584	10.51	24	628.699	6.15088	protein binding; RNA binding; structural molecule activity	cytoplasm; cytoskeleton; cytosol; membrane; nucleus	cell organization and biogenesis; regulation of biological process
O00268	Transcription initiation factor TFIID subunit 4 OS=Homo sapiens GN=TAF4 PE=1 SV=2 - [TAF4_HUMAN]	791.648	18.8	13	110.047	9.93506	DNA binding; protein binding	cytoplasm; nucleus	metabolic process; regulation of biological process
P08727	Keratin, type I cytoskeletal 19 OS=Homo sapiens GN=KRT19 PE=1 SV=4 - [K1C19_HUMAN]	769.251	43.75	14	44.0791	5.13525	protein binding; structural molecule activity	membrane	cell differentiation; cell organization and biogenesis; response to stimulus
Q13428	Treacle protein OS=Homo sapiens GN=TCOF1 PE=1 SV=3 - [TCOF_HUMAN]	766.708	14.92	17	152.015	9.0415	protein binding; RNA binding; transporter activity	cytoplasm; nucleus	metabolic process; transport
Q03252	Lamin-B2 OS=Homo sapiens GN=LMNB2 PE=1 SV=3 - [LMNB2_HUMAN]	758.949	26.17	15	67.6475	5.35107	catalytic activity; motor activity; structural molecule activity	membrane; nucleus	regulation of biological process
P49750	YLP motif-containing protein 1 OS=Homo sapiens GN=YLPM1 PE=1 SV=3 - [YLPM1_HUMAN]	752.118	12.71	15	219.849	6.56592	protein binding; RNA binding	nucleus	metabolic process; regulation of biological process
Q96T23	Remodeling and spacing factor 1 OS=Homo sapiens GN=RSF1 PE=1 SV=2 - [RSF1_HUMAN]	749.945	14.71	14	163.72	5.0083	catalytic activity; metal ion binding; protein binding	nucleus	cell organization and biogenesis; metabolic process; regulation of biological process
P23246	Splicing factor, proline- and glutamine-rich OS=Homo sapiens GN=SFPQ PE=1 SV=2 - [SFPQ_HUMAN]	741.676	28.15	14	76.1016	9.43701	DNA binding; nucleotide binding; protein binding; RNA binding	cytoplasm; nucleus	cell organization and biogenesis; metabolic process; regulation of biological process; response to stimulus
P30044	Peroxiredoxin-5, mitochondrial OS=Homo sapiens GN=PRDX5 PE=1 SV=4 - [PRDX5_HUMAN]	731.854	36.92	6	22.0725	8.70459	antioxidant activity; catalytic activity; DNA binding; enzyme regulator activity; protein binding	cytoplasm; cytosol; mitochondrion; nucleus; organelle lumen	defense response; metabolic process; regulation of biological process; response to stimulus
P43243	Matrin-3 OS=Homo sapiens GN=MATR3 PE=1 SV=2 - [MATR3_HUMAN]	719.62	20.78	13	94.5648	6.25244	metal ion binding; nucleotide binding; protein binding; RNA binding; structural molecule activity	membrane; nucleus
Q9Y2X3	Nucleolar protein 58 OS=Homo sapiens GN=NOP58 PE=1 SV=1 - [NOP58_HUMAN]	719.471	26.47	9	59.5405	8.92432	protein binding; RNA binding	cytoplasm; membrane; nucleus	cell growth; metabolic process; transport
Q9UKV3	Apoptotic chromatin condensation inducer in the nucleus OS=Homo sapiens GN=ACIN1 PE=1 SV=2 - [ACINU_HUMAN]	717.113	19.39	18	151.771	6.43018	catalytic activity; nucleotide binding; protein binding; RNA binding	cytoplasm; cytosol; membrane; nucleus	cell death; cell differentiation; cell organization and biogenesis; metabolic process; regulation of biological process
P07437	Tubulin beta chain OS=Homo sapiens GN=TUBB PE=1 SV=2 - [TBB5_HUMAN]	711.685	41.44	12	49.639	4.89404	catalytic activity; nucleotide binding; protein binding; structural molecule activity	cytoplasm; cytoskeleton; cytosol; membrane; nucleus	cell differentiation; cell division; cell organization and biogenesis; cellular component movement; defense response; metabolic process; response to stimulus; transport
O60506	Heterogeneous nuclear ribonucleoprotein Q OS=Homo sapiens GN=SYNCRIP PE=1 SV=2 - [HNRPQ_HUMAN]	710.304	31.14	14	69.5596	8.5874	nucleotide binding; protein binding; RNA binding	cytoplasm; endoplasmic reticulum; membrane; nucleus; spliceosomal complex	cell differentiation; metabolic process; regulation of biological process; response to stimulus
Q9BUJ2	Heterogeneous nuclear ribonucleoprotein U-like protein 1 OS=Homo sapiens GN=HNRNPUL1 PE=1 SV=2 - [HNRL1_HUMAN]	689.139	17.64	10	95.6793	6.91748	protein binding; RNA binding	nucleus	metabolic process; regulation of biological process; response to stimulus
Q13263	Transcription intermediary factor 1-beta OS=Homo sapiens GN=TRIM28 PE=1 SV=5 - [TIF1B_HUMAN]	685.37	23.11	10	88.4934	5.77002	catalytic activity; DNA binding; metal ion binding; protein binding; RNA binding	chromosome; nucleus	cell organization and biogenesis; defense response; metabolic process; regulation of biological process; response to stimulus
Q15393	Splicing factor 3B subunit 3 OS=Homo sapiens GN=SF3B3 PE=1 SV=4 - [SF3B3_HUMAN]	672.084	15.86	13	135.492	5.26221	protein binding	nucleus; spliceosomal complex	cell organization and biogenesis; metabolic process
O14979	Heterogeneous nuclear ribonucleoprotein D-like OS=Homo sapiens GN=HNRNPDL PE=1 SV=3 - [HNRDL_HUMAN]	669.923	17.86	9	46.4091	9.56885	DNA binding; nucleotide binding; RNA binding	cytoplasm; nucleus; spliceosomal complex	metabolic process; regulation of biological process
P51610	Host cell factor 1 OS=Homo sapiens GN=HCFC1 PE=1 SV=2 - [HCFC1_HUMAN]	656.042	9.88	12	208.602	7.45947	catalytic activity; protein binding	cytoplasm; membrane; mitochondrion; nucleus	cell organization and biogenesis; metabolic process; regulation of biological process
P18754	Regulator of chromosome condensation OS=Homo sapiens GN=RCC1 PE=1 SV=1 - [RCC1_HUMAN]	654.622	24.47	6	44.9406	7.51807	DNA binding; protein binding	chromosome; cytoplasm; membrane; nucleus	cell division; cell organization and biogenesis; regulation of biological process
Q16531	DNA damage-binding protein 1 OS=Homo sapiens GN=DDB1 PE=1 SV=1 - [DDB1_HUMAN]	654.29	17.54	16	126.887	5.26221	DNA binding; protein binding	cytoplasm; nucleus	cell organization and biogenesis; metabolic process; regulation of biological process; response to stimulus
P26599	Polypyrimidine tract-binding protein 1 OS=Homo sapiens GN=PTBP1 PE=1 SV=1 - [PTBP1_HUMAN]	651.319	25.05	9	57.1856	9.17334	nucleotide binding; protein binding; RNA binding	membrane; nucleus	metabolic process; regulation of biological process
Q1KMD3	Heterogeneous nuclear ribonucleoprotein U-like protein 2 OS=Homo sapiens GN=HNRNPUL2 PE=1 SV=1 - [HNRL2_HUMAN]	650.98	17.14	11	85.0522	4.90674	protein binding; RNA binding	membrane; nucleus
Q8WXX5	DnaJ homolog subfamily C member 9 OS=Homo sapiens GN=DNAJC9 PE=1 SV=1 - [DNJC9_HUMAN]	646.408	38.85	10	29.8911	5.73193	protein binding	nucleus	metabolic process; response to stimulus
P68032	Actin, alpha cardiac muscle 1 OS=Homo sapiens GN=ACTC1 PE=1 SV=1 - [ACTC_HUMAN]	646.329	22.02	7	41.9919	5.38916	catalytic activity; nucleotide binding; protein binding	cytoplasm; cytoskeleton; cytosol; membrane	cell death; cell organization and biogenesis; cellular component movement; metabolic process; regulation of biological process; response to stimulus
Q12905	Interleukin enhancer-binding factor 2 OS=Homo sapiens GN=ILF2 PE=1 SV=2 - [ILF2_HUMAN]	645.385	41.28	9	43.0352	5.26221	catalytic activity; DNA binding; nucleotide binding; protein binding; RNA binding	cytoplasm; membrane; nucleus	metabolic process; regulation of biological process; response to stimulus
P38159	RNA-binding motif protein, X chromosome OS=Homo sapiens GN=RBMX PE=1 SV=3 - [RBMX_HUMAN]	644.272	34.27	13	42.3063	10.0522	DNA binding; nucleotide binding; protein binding; RNA binding	membrane; nucleus; spliceosomal complex	cell differentiation; cell organization and biogenesis; metabolic process; regulation of biological process; response to stimulus
Q08945	FACT complex subunit SSRP1 OS=Homo sapiens GN=SSRP1 PE=1 SV=1 - [SSRP1_HUMAN]	641.97	17.91	9	81.0244	6.87354	DNA binding; protein binding; RNA binding	chromosome; cytoplasm; nucleus	metabolic process; regulation of biological process; response to stimulus
P13645	Keratin, type I cytoskeletal 10 OS=Homo sapiens GN=KRT10 PE=1 SV=6 - [K1C10_HUMAN]	632.09	23.97	12	58.7917	5.21143	structural molecule activity	cytoplasm; membrane; nucleus	cell differentiation; response to stimulus
Q9BQA1	Methylosome protein 50 OS=Homo sapiens GN=WDR77 PE=1 SV=1 - [MEP50_HUMAN]	630.168	37.13	6	36.7011	5.17334	protein binding	cytoplasm; cytosol; Golgi; nucleus	cell differentiation; cell organization and biogenesis; metabolic process; regulation of biological process
Q15427	Splicing factor 3B subunit 4 OS=Homo sapiens GN=SF3B4 PE=1 SV=1 - [SF3B4_HUMAN]	625.845	17.45	4	44.3571	8.55811	nucleotide binding; protein binding; RNA binding	nucleus; spliceosomal complex	metabolic process
P51114	Fragile X mental retardation syndrome-related protein 1 OS=Homo sapiens GN=FXR1 PE=1 SV=3 - [FXR1_HUMAN]	610.178	11.59	5	69.6779	6.15088	RNA binding	cytoplasm; membrane; nucleus	cell death; cell differentiation; development; regulation of biological process
O94832	Unconventional myosin-Id OS=Homo sapiens GN=MYO1D PE=1 SV=2 - [MYO1D_HUMAN]	605.343	14.21	10	116.129	9.39307	catalytic activity; motor activity; nucleotide binding; protein binding	endoplasmic reticulum; endosome	metabolic process; regulation of biological process; transport
Q9BUQ8	Probable ATP-dependent RNA helicase DDX23 OS=Homo sapiens GN=DDX23 PE=1 SV=3 - [DDX23_HUMAN]	602.886	16.59	10	95.5239	9.5542	catalytic activity; DNA binding; nucleotide binding; protein binding; RNA binding	membrane; mitochondrion; nucleus; spliceosomal complex	cell organization and biogenesis; metabolic process
P15924	Desmoplakin OS=Homo sapiens GN=DSP PE=1 SV=3 - [DESP_HUMAN]	601.233	5.99	11	331.569	6.81494	catalytic activity; motor activity; protein binding; RNA binding; structural molecule activity	cytoplasm; cytoskeleton; membrane; mitochondrion; nucleus	cell communication; cell death; cell differentiation; cell organization and biogenesis; metabolic process; regulation of biological process; response to stimulus
Q02878	60S ribosomal protein L6 OS=Homo sapiens GN=RPL6 PE=1 SV=3 - [RL6_HUMAN]	595.945	25.69	6	32.7076	10.5796	DNA binding; RNA binding; structural molecule activity	cytosol; membrane; nucleus; ribosome	cell organization and biogenesis; metabolic process; regulation of biological process; transport
O76021	Ribosomal L1 domain-containing protein 1 OS=Homo sapiens GN=RSL1D1 PE=1 SV=3 - [RL1D1_HUMAN]	594.967	17.76	6	54.9389	10.1255	RNA binding; structural molecule activity	membrane; nucleus	cell differentiation; metabolic process; regulation of biological process
P04350	Tubulin beta-4A chain OS=Homo sapiens GN=TUBB4A PE=1 SV=2 - [TBB4A_HUMAN]	580.95	32.43	9	49.5539	4.88135	catalytic activity; nucleotide binding; protein binding; structural molecule activity	cytoplasm; cytoskeleton; cytosol; membrane; nucleus	cell organization and biogenesis; cellular component movement; metabolic process
P46013	Antigen KI-67 OS=Homo sapiens GN=MKI67 PE=1 SV=2 - [KI67_HUMAN]	578.993	8.14	16	358.474	9.45166	nucleotide binding; protein binding; RNA binding	chromosome; cytoplasm; membrane; nucleus	cell organization and biogenesis; cell proliferation; metabolic process; response to stimulus
O75475	PC4 and SFRS1-interacting protein OS=Homo sapiens GN=PSIP1 PE=1 SV=1 - [PSIP1_HUMAN]	575.243	21.51	10	60.0667	9.12939	DNA binding; metal ion binding; protein binding; RNA binding	cytosol; nucleus	cell organization and biogenesis; metabolic process; regulation of biological process; response to stimulus
Q9BVJ6	U3 small nucleolar RNA-associated protein 14 homolog A OS=Homo sapiens GN=UTP14A PE=1 SV=1 - [UT14A_HUMAN]	568.276	12.71	7	87.9241	7.86963	protein binding; RNA binding	nucleus	metabolic process
Q9Y657	Spindlin-1 OS=Homo sapiens GN=SPIN1 PE=1 SV=3 - [SPIN1_HUMAN]	562.041	39.31	9	29.5818	6.96143	DNA binding; protein binding	nucleus	cell organization and biogenesis; development; metabolic process; regulation of biological process; response to stimulus
P17844	Probable ATP-dependent RNA helicase DDX5 OS=Homo sapiens GN=DDX5 PE=1 SV=1 - [DDX5_HUMAN]	559.044	24.59	13	69.1047	8.92432	catalytic activity; nucleotide binding; protein binding; RNA binding	membrane; nucleus; spliceosomal complex	cell growth; metabolic process; regulation of biological process; response to stimulus
Q96T88	E3 ubiquitin-protein ligase UHRF1 OS=Homo sapiens GN=UHRF1 PE=1 SV=1 - [UHRF1_HUMAN]	555.475	18.16	11	89.757	7.56201	catalytic activity; DNA binding; metal ion binding; nucleotide binding; protein binding	nucleus	cell organization and biogenesis; cell proliferation; metabolic process; regulation of biological process; response to stimulus
Q92769	Histone deacetylase 2 OS=Homo sapiens GN=HDAC2 PE=1 SV=2 - [HDAC2_HUMAN]	553.95	18.85	6	55.3288	5.90967	catalytic activity; DNA binding; protein binding; RNA binding	chromosome; cytoplasm; nucleus	cell differentiation; cell organization and biogenesis; coagulation; metabolic process; regulation of biological process; response to stimulus
P05388	60S acidic ribosomal protein P0 OS=Homo sapiens GN=RPLP0 PE=1 SV=1 - [RLA0_HUMAN]	550.857	30.28	7	34.2518	5.97314	protein binding; RNA binding; structural molecule activity	cytoplasm; cytosol; membrane; nucleus; ribosome	cell organization and biogenesis; metabolic process; transport
O14646	Chromodomain-helicase-DNA-binding protein 1 OS=Homo sapiens GN=CHD1 PE=1 SV=2 - [CHD1_HUMAN]	549.854	10.88	13	196.567	7.13721	catalytic activity; DNA binding; nucleotide binding; protein binding	cytoplasm; nucleus	cell organization and biogenesis; metabolic process; regulation of biological process
P51608	Methyl-CpG-binding protein 2 OS=Homo sapiens GN=MECP2 PE=1 SV=1 - [MECP2_HUMAN]	548.846	30.66	11	52.4087	9.94971	DNA binding; nucleotide binding; protein binding; RNA binding	cytoplasm; cytosol; nucleus	cell communication; cell differentiation; cell organization and biogenesis; defense response; metabolic process; regulation of biological process; response to stimulus; transport
P52907	F-actin-capping protein subunit alpha-1 OS=Homo sapiens GN=CAPZA1 PE=1 SV=3 - [CAZA1_HUMAN]	543.254	51.4	9	32.9023	5.69385	protein binding	cytoplasm; cytoskeleton; cytosol; extracellular	cell organization and biogenesis; cellular component movement; coagulation; defense response; regulation of biological process; response to stimulus
P60660	Myosin light polypeptide 6 OS=Homo sapiens GN=MYL6 PE=1 SV=2 - [MYL6_HUMAN]	542.991	42.38	5	16.9191	4.65283	catalytic activity; metal ion binding; motor activity; protein binding; structural molecule activity	cytosol; membrane	cellular component movement; metabolic process
O15020	Spectrin beta chain, non-erythrocytic 2 OS=Homo sapiens GN=SPTBN2 PE=1 SV=3 - [SPTN2_HUMAN]	540.49	6.11	9	271.157	6.11279	protein binding; structural molecule activity	cytoplasm; cytoskeleton; cytosol	cell death; cell organization and biogenesis; cellular component movement; regulation of biological process; response to stimulus; transport
O00567	Nucleolar protein 56 OS=Homo sapiens GN=NOP56 PE=1 SV=4 - [NOP56_HUMAN]	538.95	18.18	8	66.0087	9.18799	protein binding; RNA binding	cytoplasm; membrane; nucleus	cell death; metabolic process
P14678	Small nuclear ribonucleoprotein-associated proteins B and B' OS=Homo sapiens GN=SNRPB PE=1 SV=2 - [RSMB_HUMAN]	532.233	9.58	2	24.5937	11.1948	protein binding; RNA binding	cytoplasm; cytosol; nucleus; spliceosomal complex	cell organization and biogenesis; metabolic process
Q14676	Mediator of DNA damage checkpoint protein 1 OS=Homo sapiens GN=MDC1 PE=1 SV=3 - [MDC1_HUMAN]	531.602	9.96	11	226.529	5.46533	protein binding	chromosome; nucleus	metabolic process; regulation of biological process; response to stimulus
Q15233	Non-POU domain-containing octamer-binding protein OS=Homo sapiens GN=NONO PE=1 SV=4 - [NONO_HUMAN]	531.553	20.59	7	54.1973	8.95361	DNA binding; nucleotide binding; protein binding; RNA binding	membrane; nucleus	metabolic process; regulation of biological process; response to stimulus
P27694	Replication protein A 70 kDa DNA-binding subunit OS=Homo sapiens GN=RPA1 PE=1 SV=2 - [RFA1_HUMAN]	523.963	19.64	8	68.0953	7.21045	DNA binding; metal ion binding; protein binding	chromosome; cytoplasm; cytoskeleton; nucleus	cell organization and biogenesis; cellular homeostasis; metabolic process; regulation of biological process; response to stimulus
Q8WWY3	U4/U6 small nuclear ribonucleoprotein Prp31 OS=Homo sapiens GN=PRPF31 PE=1 SV=2 - [PRP31_HUMAN]	523.544	29.06	9	55.4214	5.78271	protein binding; RNA binding	nucleus; spliceosomal complex	cell organization and biogenesis; metabolic process
Q14103	Heterogeneous nuclear ribonucleoprotein D0 OS=Homo sapiens GN=HNRNPD PE=1 SV=1 - [HNRPD_HUMAN]	521.313	22.82	6	38.4103	7.81104	DNA binding; nucleotide binding; protein binding; RNA binding	cytoplasm; cytosol; nucleus	metabolic process; regulation of biological process
Q15717	ELAV-like protein 1 OS=Homo sapiens GN=ELAVL1 PE=1 SV=2 - [ELAV1_HUMAN]	520.571	43.87	10	36.0692	9.17334	nucleotide binding; protein binding; RNA binding	cytoplasm; cytosol; membrane; nucleus	development; metabolic process; regulation of biological process
Q86V81	THO complex subunit 4 OS=Homo sapiens GN=ALYREF PE=1 SV=3 - [THOC4_HUMAN]	520.426	31.13	5	26.8716	11.1509	nucleotide binding; protein binding; RNA binding	cytoplasm; cytosol; membrane; nucleus; spliceosomal complex	cell differentiation; metabolic process; regulation of biological process; response to stimulus; transport
Q9P258	Protein RCC2 OS=Homo sapiens GN=RCC2 PE=1 SV=2 - [RCC2_HUMAN]	516.561	33.33	10	56.0492	8.77783	protein binding; RNA binding	chromosome; cytoplasm; cytoskeleton; cytosol; nucleus	cell division; cell organization and biogenesis; regulation of biological process; response to stimulus
Q12906	Interleukin enhancer-binding factor 3 OS=Homo sapiens GN=ILF3 PE=1 SV=3 - [ILF3_HUMAN]	514.059	27.07	13	95.2791	8.76318	DNA binding; protein binding; RNA binding	cytoplasm; membrane; mitochondrion; nucleus	defense response; metabolic process; regulation of biological process; response to stimulus
Q92922	SWI/SNF complex subunit SMARCC1 OS=Homo sapiens GN=SMARCC1 PE=1 SV=3 - [SMRC1_HUMAN]	508.648	9.14	7	122.79	5.75732	DNA binding; protein binding	chromosome; nucleus	cell organization and biogenesis; metabolic process; regulation of biological process; response to stimulus
Q15208	Serine/threonine-protein kinase 38 OS=Homo sapiens GN=STK38 PE=1 SV=1 - [STK38_HUMAN]	507.5	24.73	9	54.1554	7.15186	catalytic activity; metal ion binding; nucleotide binding; protein binding	cytoplasm; membrane; nucleus	metabolic process; regulation of biological process; response to stimulus
Q99873	Protein arginine N-methyltransferase 1 OS=Homo sapiens GN=PRMT1 PE=1 SV=2 - [ANM1_HUMAN]	505.197	35.73	10	41.4885	5.42725	catalytic activity; protein binding; RNA binding	cytoplasm; cytosol; nucleus	cell organization and biogenesis; metabolic process; regulation of biological process; response to stimulus
Q96E39	RNA binding motif protein, X-linked-like-1 OS=Homo sapiens GN=RBMXL1 PE=1 SV=1 - [RMXL1_HUMAN]	502.814	24.87	9	42.1162	9.89111	nucleotide binding; RNA binding	nucleus	metabolic process
P16989	DNA-binding protein A OS=Homo sapiens GN=CSDA PE=1 SV=4 - [DBPA_HUMAN]	502.572	17.47	5	40.066	9.77393	DNA binding; protein binding; RNA binding	cytoplasm; nucleus	metabolic process; regulation of biological process; response to stimulus
Q14839	Chromodomain-helicase-DNA-binding protein 4 OS=Homo sapiens GN=CHD4 PE=1 SV=2 - [CHD4_HUMAN]	494.963	7.85	10	217.867	5.85889	catalytic activity; DNA binding; metal ion binding; nucleotide binding; protein binding	cytoplasm; cytoskeleton; membrane; nucleus	cell organization and biogenesis; metabolic process; regulation of biological process
Q16643	Drebrin OS=Homo sapiens GN=DBN1 PE=1 SV=4 - [DREB_HUMAN]	488.634	21.73	9	71.3854	4.44971	protein binding	cytoplasm; cytoskeleton; membrane	cell communication; cell differentiation; cell organization and biogenesis; cell proliferation; development; regulation of biological process
O75531	Barrier-to-autointegration factor OS=Homo sapiens GN=BANF1 PE=1 SV=1 - [BAF_HUMAN]	485.338	50.56	4	10.052	6.0874	DNA binding; protein binding	chromosome; cytoplasm; cytosol; nucleus	cell organization and biogenesis; metabolic process; response to stimulus
Q99729	Heterogeneous nuclear ribonucleoprotein A/B OS=Homo sapiens GN=HNRNPAB PE=1 SV=2 - [ROAA_HUMAN]	484.511	21.99	8	36.2024	8.20654	DNA binding; nucleotide binding; RNA binding	cytoplasm; nucleus	cell organization and biogenesis; regulation of biological process
Q562R1	Beta-actin-like protein 2 OS=Homo sapiens GN=ACTBL2 PE=1 SV=2 - [ACTBL_HUMAN]	484.382	14.1	4	41.976	5.59229	nucleotide binding	cytoplasm; cytoskeleton
Q86U42	Polyadenylate-binding protein 2 OS=Homo sapiens GN=PABPN1 PE=1 SV=3 - [PABP2_HUMAN]	480.196	22.22	5	32.729	5.05908	nucleotide binding; protein binding; RNA binding	cytoplasm; nucleus	metabolic process; regulation of biological process; transport
Q96KQ7	Histone-lysine N-methyltransferase EHMT2 OS=Homo sapiens GN=EHMT2 PE=1 SV=3 - [EHMT2_HUMAN]	474.356	9.09	6	132.287	5.45264	catalytic activity; metal ion binding; protein binding	chromosome; nucleus	cell organization and biogenesis; metabolic process; regulation of biological process
Q07021	Complement component 1 Q subcomponent-binding protein, mitochondrial OS=Homo sapiens GN=C1QBP PE=1 SV=1 - [C1QBP_HUMAN]	474.343	41.84	6	31.3426	4.84326	protein binding; RNA binding	cell surface; cytoplasm; cytosol; extracellular; membrane; mitochondrion; nucleus; organelle lumen	cell death; cell organization and biogenesis; coagulation; defense response; metabolic process; regulation of biological process; response to stimulus
Q09028	Histone-binding protein RBBP4 OS=Homo sapiens GN=RBBP4 PE=1 SV=3 - [RBBP4_HUMAN]	471.849	40	13	47.6261	4.89404	catalytic activity; DNA binding; protein binding	nucleus	cell organization and biogenesis; metabolic process; regulation of biological process
P13639	Elongation factor 2 OS=Homo sapiens GN=EEF2 PE=1 SV=4 - [EF2_HUMAN]	471.311	7.93	5	95.277	6.82959	catalytic activity; nucleotide binding; protein binding; RNA binding; translation regulator activity	cytoplasm; cytosol; membrane; nucleus	cell death; metabolic process; regulation of biological process
Q5SSJ5	Heterochromatin protein 1-binding protein 3 OS=Homo sapiens GN=HP1BP3 PE=1 SV=1 - [HP1B3_HUMAN]	469.7	24.59	10	61.1693	9.67139	DNA binding	chromosome; nucleus	cell organization and biogenesis
Q16630	Cleavage and polyadenylation specificity factor subunit 6 OS=Homo sapiens GN=CPSF6 PE=1 SV=2 - [CPSF6_HUMAN]	467.475	11.98	4	59.1734	7.15186	nucleotide binding; protein binding; RNA binding	membrane; nucleus	cell organization and biogenesis; metabolic process
Q13151	Heterogeneous nuclear ribonucleoprotein A0 OS=Homo sapiens GN=HNRNPA0 PE=1 SV=1 - [ROA0_HUMAN]	462.564	21.97	5	30.8218	9.29053	nucleotide binding; protein binding; RNA binding	nucleus	defense response; metabolic process; regulation of biological process; response to stimulus
Q5JUX0	Spindlin-3 OS=Homo sapiens GN=SPIN3 PE=1 SV=1 - [SPIN3_HUMAN]	462.467	26.36	5	29.1887	6.80029
P32969	60S ribosomal protein L9 OS=Homo sapiens GN=RPL9 PE=1 SV=1 - [RL9_HUMAN]	461.768	48.44	6	21.8498	9.94971	RNA binding; structural molecule activity	cytoplasm; cytosol; membrane; nucleus; ribosome	cell organization and biogenesis; metabolic process; transport
P62158	Calmodulin OS=Homo sapiens GN=CALM1 PE=1 SV=2 - [CALM_HUMAN]	457.606	77.85	7	16.8268	4.22119	catalytic activity; enzyme regulator activity; metal ion binding; protein binding	cytoplasm; cytoskeleton; cytosol; extracellular; membrane; nucleus	cell communication; cell organization and biogenesis; coagulation; defense response; metabolic process; regulation of biological process; response to stimulus; transport
Q99865	Spindlin-2A OS=Homo sapiens GN=SPIN2A PE=1 SV=3 - [SPI2A_HUMAN]	451.067	31.4	6	29.1698	7.2251		nucleus	regulation of biological process
Q09161	Nuclear cap-binding protein subunit 1 OS=Homo sapiens GN=NCBP1 PE=1 SV=1 - [NCBP1_HUMAN]	450.903	13.67	8	91.7805	6.43018	DNA binding; protein binding; RNA binding	cytoplasm; cytosol; membrane; mitochondrion; nucleus	cell organization and biogenesis; metabolic process; regulation of biological process; transport
P22087	rRNA 2'-O-methyltransferase fibrillarin OS=Homo sapiens GN=FBL PE=1 SV=2 - [FBRL_HUMAN]	449.233	26.48	5	33.7634	10.1841	catalytic activity; protein binding; RNA binding	membrane; nucleus	cell differentiation; cell organization and biogenesis; metabolic process
P46100	Transcriptional regulator ATRX OS=Homo sapiens GN=ATRX PE=1 SV=5 - [ATRX_HUMAN]	447.008	5.18	9	282.411	6.58057	catalytic activity; DNA binding; metal ion binding; nucleotide binding; protein binding	chromosome; cytoplasm; mitochondrion; nucleus	cell organization and biogenesis; metabolic process; regulation of biological process; response to stimulus
P62258	14-3-3 protein epsilon OS=Homo sapiens GN=YWHAE PE=1 SV=1 - [1433E_HUMAN]	442.853	30.98	7	29.1554	4.7417	protein binding; RNA binding	cytoplasm; cytosol; membrane; mitochondrion	cell death; cell organization and biogenesis; cellular component movement; regulation of biological process; response to stimulus; transport
O43290	U4/U6.U5 tri-snRNP-associated protein 1 OS=Homo sapiens GN=SART1 PE=1 SV=1 - [SNUT1_HUMAN]	441.679	14.37	8	90.2003	6.12549	protein binding; RNA binding	cytoplasm; cytosol; Golgi; nucleus; spliceosomal complex	cell organization and biogenesis; metabolic process; regulation of biological process; response to stimulus
P10515	Dihydrolipoyllysine-residue acetyltransferase component of pyruvate dehydrogenase complex, mitochondrial OS=Homo sapiens GN=DLAT PE=1 SV=3 - [ODP2_HUMAN]	440.348	13.45	6	68.9531	7.84033	catalytic activity; protein binding	mitochondrion; organelle lumen	metabolic process; regulation of biological process
Q14683	Structural maintenance of chromosomes protein 1A OS=Homo sapiens GN=SMC1A PE=1 SV=2 - [SMC1A_HUMAN]	440.33	7.22	7	143.144	7.63525	catalytic activity; motor activity; nucleotide binding; protein binding; RNA binding	chromosome; cytoplasm; cytosol; nucleus	cell division; cell organization and biogenesis; metabolic process; regulation of biological process; response to stimulus
Q9NYL9	Tropomodulin-3 OS=Homo sapiens GN=TMOD3 PE=1 SV=1 - [TMOD3_HUMAN]	439.687	35.8	8	39.5703	5.18604	protein binding	cytoplasm; cytoskeleton
Q9Y6K1	DNA (cytosine-5)-methyltransferase 3A OS=Homo sapiens GN=DNMT3A PE=1 SV=4 - [DNM3A_HUMAN]	438.178	12.94	8	101.793	6.56592	catalytic activity; DNA binding; metal ion binding; protein binding	chromosome; cytoplasm; nucleus	cell organization and biogenesis; metabolic process; regulation of biological process; response to stimulus
O60264	SWI/SNF-related matrix-associated actin-dependent regulator of chromatin subfamily A member 5 OS=Homo sapiens GN=SMARCA5 PE=1 SV=1 - [SMCA5_HUMAN]	435.445	11.41	11	121.828	8.08936	catalytic activity; DNA binding; nucleotide binding; protein binding	chromosome; nucleus	cell organization and biogenesis; metabolic process; regulation of biological process; response to stimulus
Q07955	Serine/arginine-rich splicing factor 1 OS=Homo sapiens GN=SRSF1 PE=1 SV=2 - [SRSF1_HUMAN]	435.265	32.26	7	27.7278	10.3599	nucleotide binding; protein binding; RNA binding	cytoplasm; nucleus; spliceosomal complex	cell organization and biogenesis; metabolic process; regulation of biological process; transport
Q9Y265	RuvB-like 1 OS=Homo sapiens GN=RUVBL1 PE=1 SV=1 - [RUVB1_HUMAN]	430.809	21.27	7	50.1963	6.41748	catalytic activity; nucleotide binding; protein binding	cytoplasm; cytoskeleton; Golgi; membrane; nucleus	cell division; cell organization and biogenesis; metabolic process; regulation of biological process; response to stimulus
P42285	Superkiller viralicidic activity 2-like 2 OS=Homo sapiens GN=SKIV2L2 PE=1 SV=3 - [SK2L2_HUMAN]	430.657	11.71	8	117.729	6.52197	catalytic activity; DNA binding; nucleotide binding; protein binding; RNA binding	nucleus; spliceosomal complex	metabolic process
P49959	Double-strand break repair protein MRE11A OS=Homo sapiens GN=MRE11A PE=1 SV=3 - [MRE11_HUMAN]	425.869	16.24	9	80.5433	5.89697	catalytic activity; DNA binding; metal ion binding; protein binding	chromosome; cytosol; nucleus	cell organization and biogenesis; cell proliferation; defense response; metabolic process; regulation of biological process; response to stimulus
Q9Y230	RuvB-like 2 OS=Homo sapiens GN=RUVBL2 PE=1 SV=3 - [RUVB2_HUMAN]	420.964	29.37	10	51.1246	5.64307	catalytic activity; DNA binding; nucleotide binding; protein binding	cytoplasm; membrane; nucleus	cell organization and biogenesis; metabolic process; regulation of biological process; response to stimulus
Q9GZL7	Ribosome biogenesis protein WDR12 OS=Homo sapiens GN=WDR12 PE=1 SV=2 - [WDR12_HUMAN]	413.552	29.55	8	47.6777	5.89697	protein binding	nucleus	cell proliferation; metabolic process; regulation of biological process; response to stimulus
P37802	Transgelin-2 OS=Homo sapiens GN=TAGLN2 PE=1 SV=3 - [TAGL2_HUMAN]	405.036	29.15	4	22.3772	8.25049	protein binding	membrane	cell differentiation
O96019	Actin-like protein 6A OS=Homo sapiens GN=ACTL6A PE=1 SV=1 - [ACL6A_HUMAN]	405.023	24.24	7	47.4303	5.60498	DNA binding; nucleotide binding; protein binding	membrane; nucleus	cell organization and biogenesis; metabolic process; regulation of biological process; response to stimulus
O00422	Histone deacetylase complex subunit SAP18 OS=Homo sapiens GN=SAP18 PE=1 SV=1 - [SAP18_HUMAN]	401.53	40.52	4	17.55	9.34912	protein binding; RNA binding	cytoplasm; membrane; nucleus	metabolic process; regulation of biological process
P42166	Lamina-associated polypeptide 2, isoform alpha OS=Homo sapiens GN=TMPO PE=1 SV=2 - [LAP2A_HUMAN]	401.15	17.87	8	75.4456	7.66455	DNA binding; protein binding	chromosome; membrane; nucleus	regulation of biological process
O43707	Alpha-actinin-4 OS=Homo sapiens GN=ACTN4 PE=1 SV=2 - [ACTN4_HUMAN]	400.185	11.42	7	104.788	5.43994	metal ion binding; protein binding; RNA binding	cytoplasm; cytoskeleton; extracellular; nucleus; organelle lumen	cell organization and biogenesis; coagulation; regulation of biological process; response to stimulus; transport
Q14444	Caprin-1 OS=Homo sapiens GN=CAPRIN1 PE=1 SV=2 - [CAPR1_HUMAN]	397.975	15.66	6	78.318	5.24951	RNA binding	cytoplasm; cytosol; membrane	cell differentiation; regulation of biological process
Q96JM3	Chromosome alignment-maintaining phosphoprotein 1 OS=Homo sapiens GN=CHAMP1 PE=1 SV=2 - [CHAP1_HUMAN]	396.375	11.58	9	89.0429	8.44092	metal ion binding; protein binding	chromosome; cytoplasm; cytoskeleton; nucleus	cell organization and biogenesis
P42167	Lamina-associated polypeptide 2, isoforms beta/gamma OS=Homo sapiens GN=TMPO PE=1 SV=2 - [LAP2B_HUMAN]	394.259	29.52	8	50.6395	9.37842	DNA binding; protein binding	chromosome; membrane; nucleus	regulation of biological process
Q8IXT5	RNA-binding protein 12B OS=Homo sapiens GN=RBM12B PE=1 SV=2 - [RB12B_HUMAN]	394.115	11.59	10	118.03	6.81494	nucleotide binding; protein binding; RNA binding
P45973	Chromobox protein homolog 5 OS=Homo sapiens GN=CBX5 PE=1 SV=1 - [CBX5_HUMAN]	391.623	35.6	7	22.2111	5.85889	protein binding	chromosome; cytoplasm; nucleus	coagulation; regulation of biological process
P11940	Polyadenylate-binding protein 1 OS=Homo sapiens GN=PABPC1 PE=1 SV=2 - [PABP1_HUMAN]	388.299	20.75	10	70.6259	9.49561	nucleotide binding; protein binding; RNA binding; translation regulator activity	cytoplasm; cytosol; membrane; nucleus; spliceosomal complex	metabolic process; regulation of biological process
Q49A26	Putative oxidoreductase GLYR1 OS=Homo sapiens GN=GLYR1 PE=1 SV=3 - [GLYR1_HUMAN]	385.625	8.32	3	60.518	9.17334	catalytic activity; DNA binding; nucleotide binding; protein binding	cytoplasm; Golgi; nucleus	metabolic process
P25705	ATP synthase subunit alpha, mitochondrial OS=Homo sapiens GN=ATP5A1 PE=1 SV=1 - [ATPA_HUMAN]	384.933	14.47	5	59.7136	9.12939	catalytic activity; nucleotide binding; protein binding; RNA binding; transporter activity	membrane; mitochondrion; organelle lumen	metabolic process; regulation of biological process; transport
P17480	Nucleolar transcription factor 1 OS=Homo sapiens GN=UBTF PE=1 SV=1 - [UBF1_HUMAN]	384.8	10.86	6	89.3502	5.80811	DNA binding; protein binding; RNA binding	cytoplasm; nucleus	metabolic process; regulation of biological process
Q92804	TATA-binding protein-associated factor 2N OS=Homo sapiens GN=TAF15 PE=1 SV=1 - [RBP56_HUMAN]	383.989	17.06	8	61.7931	8.01611	DNA binding; metal ion binding; nucleotide binding; protein binding; RNA binding	cytoplasm; nucleus	regulation of biological process
O60306	Intron-binding protein aquarius OS=Homo sapiens GN=AQR PE=1 SV=4 - [AQR_HUMAN]	382.047	7.14	6	171.186	6.3667	catalytic activity; DNA binding; nucleotide binding; protein binding; RNA binding	membrane; nucleus; spliceosomal complex	metabolic process
P30041	Peroxiredoxin-6 OS=Homo sapiens GN=PRDX6 PE=1 SV=3 - [PRDX6_HUMAN]	373.844	43.75	6	25.0192	6.37939	antioxidant activity; catalytic activity; protein binding	cytoplasm; cytosol; membrane; vacuole	metabolic process; response to stimulus
O60832	H/ACA ribonucleoprotein complex subunit 4 OS=Homo sapiens GN=DKC1 PE=1 SV=3 - [DKC1_HUMAN]	371.639	22.37	8	57.6378	9.42236	catalytic activity; protein binding; RNA binding	cytoplasm; nucleus	cell organization and biogenesis; cell proliferation; metabolic process
Q14978	Nucleolar and coiled-body phosphoprotein 1 OS=Homo sapiens GN=NOLC1 PE=1 SV=2 - [NOLC1_HUMAN]	369.749	12.88	6	73.5596	9.46631	DNA binding; nucleotide binding; protein binding; RNA binding	cytoplasm; nucleus	cell organization and biogenesis; metabolic process; regulation of biological process; response to stimulus
Q9ULC4	Malignant T-cell-amplified sequence 1 OS=Homo sapiens GN=MCTS1 PE=1 SV=1 - [MCTS1_HUMAN]	367.062	20.44	2	20.5418	8.82178	RNA binding	cytoplasm; membrane	cell organization and biogenesis; metabolic process; regulation of biological process; response to stimulus
Q6PKG0	La-related protein 1 OS=Homo sapiens GN=LARP1 PE=1 SV=2 - [LARP1_HUMAN]	364.968	7.76	5	123.434	8.82178	protein binding; RNA binding; translation regulator activity	cytoplasm; membrane; nucleus	cell proliferation; metabolic process; regulation of biological process; response to stimulus
P05386	60S acidic ribosomal protein P1 OS=Homo sapiens GN=RPLP1 PE=1 SV=1 - [RLA1_HUMAN]	363.15	51.75	3	11.5067	4.32275	protein binding; RNA binding; structural molecule activity	cytoplasm; cytosol; ribosome	cell organization and biogenesis; metabolic process; transport
P05141	ADP/ATP translocase 2 OS=Homo sapiens GN=SLC25A5 PE=1 SV=7 - [ADT2_HUMAN]	362.712	16.11	4	32.8312	9.68604	protein binding; RNA binding; transporter activity	membrane; mitochondrion; nucleus	metabolic process; regulation of biological process; transport
P63208	S-phase kinase-associated protein 1 OS=Homo sapiens GN=SKP1 PE=1 SV=2 - [SKP1_HUMAN]	361.783	55.21	5	18.6462	4.53857	catalytic activity; protein binding	cytosol	cell organization and biogenesis; metabolic process; regulation of biological process; response to stimulus
Q08170	Serine/arginine-rich splicing factor 4 OS=Homo sapiens GN=SRSF4 PE=1 SV=2 - [SRSF4_HUMAN]	361.724	14.37	6	56.6453	11.5171	nucleotide binding; RNA binding	nucleus	metabolic process; regulation of biological process; transport
P47755	F-actin-capping protein subunit alpha-2 OS=Homo sapiens GN=CAPZA2 PE=1 SV=3 - [CAZA2_HUMAN]	359.291	39.16	6	32.9286	5.84619	protein binding	cytoplasm; cytoskeleton; cytosol; extracellular; membrane	cell organization and biogenesis; cellular component movement; coagulation; defense response; regulation of biological process; response to stimulus
Q96DI7	U5 small nuclear ribonucleoprotein 40 kDa protein OS=Homo sapiens GN=SNRNP40 PE=1 SV=1 - [SNR40_HUMAN]	359.209	42.58	9	39.2857	8.104	protein binding; RNA binding	cytoplasm; nucleus; spliceosomal complex	metabolic process
P07305	Histone H1.0 OS=Homo sapiens GN=H1F0 PE=1 SV=3 - [H10_HUMAN]	356.571	23.71	5	20.8502	10.8433	DNA binding; protein binding; RNA binding	chromosome; cytoskeleton; Golgi; nucleus	cell death; cell organization and biogenesis; metabolic process
P58107	Epiplakin OS=Homo sapiens GN=EPPK1 PE=1 SV=2 - [EPIPL_HUMAN]	354.147	13.4	8	555.279	5.60498	RNA binding; structural molecule activity	cytoplasm; cytoskeleton
Q9Y305	Acyl-coenzyme A thioesterase 9, mitochondrial OS=Homo sapiens GN=ACOT9 PE=1 SV=2 - [ACOT9_HUMAN]	353.583	19.13	7	49.8695	8.60205	catalytic activity	mitochondrion	metabolic process
P09211	Glutathione S-transferase P OS=Homo sapiens GN=GSTP1 PE=1 SV=2 - [GSTP1_HUMAN]	352.121	47.14	6	23.341	5.64307	catalytic activity; enzyme regulator activity; protein binding	cytoplasm; cytosol; membrane; mitochondrion; nucleus	cell proliferation; metabolic process; regulation of biological process; response to stimulus
P47756	F-actin-capping protein subunit beta OS=Homo sapiens GN=CAPZB PE=1 SV=4 - [CAPZB_HUMAN]	350.344	15.16	5	31.3308	5.59229	protein binding	cytoplasm; cytoskeleton; cytosol; membrane	cell organization and biogenesis; cellular component movement; coagulation; regulation of biological process
P62937	Peptidyl-prolyl cis-trans isomerase A OS=Homo sapiens GN=PPIA PE=1 SV=2 - [PPIA_HUMAN]	349.969	30.3	6	18.0009	7.81104	catalytic activity; protein binding; RNA binding	cytoplasm; cytosol; extracellular; membrane; nucleus	cell organization and biogenesis; cellular component movement; coagulation; metabolic process; regulation of biological process; transport
P07355	Annexin A2 OS=Homo sapiens GN=ANXA2 PE=1 SV=2 - [ANXA2_HUMAN]	344.251	25.07	6	38.5798	7.75244	enzyme regulator activity; metal ion binding; protein binding; RNA binding	cell surface; cytoplasm; endosome; extracellular; membrane; nucleus	cell organization and biogenesis; regulation of biological process; response to stimulus; transport
Q8IWI9	MAX gene-associated protein OS=Homo sapiens GN=MGA PE=1 SV=3 - [MGAP_HUMAN]	342.503	3.04	6	331.631	6.78564	DNA binding; protein binding	nucleus	metabolic process; regulation of biological process
Q15007	Pre-mRNA-splicing regulator WTAP OS=Homo sapiens GN=WTAP PE=1 SV=2 - [FL2D_HUMAN]	342.462	13.64	4	44.2167	5.18604		membrane; nucleus	metabolic process; regulation of biological process
Q15365	Poly(rC)-binding protein 1 OS=Homo sapiens GN=PCBP1 PE=1 SV=2 - [PCBP1_HUMAN]	342.353	16.29	3	37.4739	7.09326	DNA binding; protein binding; RNA binding	cytoplasm; membrane; nucleus	metabolic process
P09012	U1 small nuclear ribonucleoprotein A OS=Homo sapiens GN=SNRPA PE=1 SV=3 - [SNRPA_HUMAN]	341.103	41.49	8	31.2592	9.83252	nucleotide binding; protein binding; RNA binding	cytoplasm; nucleus; spliceosomal complex	metabolic process
P06748	Nucleophosmin OS=Homo sapiens GN=NPM1 PE=1 SV=2 - [NPM_HUMAN]	340.904	18.37	4	32.5548	4.77979	enzyme regulator activity; protein binding; RNA binding	cytoplasm; cytoskeleton; cytosol; membrane; nucleus	cell organization and biogenesis; metabolic process; regulation of biological process; response to stimulus; transport
P28370	Probable global transcription activator SNF2L1 OS=Homo sapiens GN=SMARCA1 PE=1 SV=2 - [SMCA1_HUMAN]	334.831	8.16	9	122.527	8.08936	catalytic activity; DNA binding; nucleotide binding; protein binding	nucleus	cell differentiation; cell organization and biogenesis; metabolic process; regulation of biological process
Q2TAY7	WD40 repeat-containing protein SMU1 OS=Homo sapiens GN=SMU1 PE=1 SV=2 - [SMU1_HUMAN]	334.453	22.03	7	57.5072	7.18115	protein binding	cytoplasm; nucleus
O95251	Histone acetyltransferase KAT7 OS=Homo sapiens GN=KAT7 PE=1 SV=1 - [KAT7_HUMAN]	333.861	14.89	6	70.5981	8.85107	catalytic activity; metal ion binding; protein binding	cytoplasm; nucleus	cell organization and biogenesis; metabolic process; regulation of biological process
P18621	60S ribosomal protein L17 OS=Homo sapiens GN=RPL17 PE=1 SV=3 - [RL17_HUMAN]	331.375	21.74	3	21.3833	10.1694	RNA binding; structural molecule activity	cytosol; nucleus; ribosome	cell organization and biogenesis; metabolic process; transport
P61962	DDB1- and CUL4-associated factor 7 OS=Homo sapiens GN=DCAF7 PE=1 SV=1 - [DCAF7_HUMAN]	329.899	14.62	3	38.9011	5.51611	protein binding	cytoplasm; nucleus	development; metabolic process
P27797	Calreticulin OS=Homo sapiens GN=CALR PE=1 SV=1 - [CALR_HUMAN]	329.816	33.81	7	48.1118	4.43701	DNA binding; metal ion binding; protein binding; RNA binding	cell surface; cytoplasm; cytosol; endoplasmic reticulum; extracellular; Golgi; membrane; nucleus; organelle lumen	cell differentiation; cell organization and biogenesis; cellular homeostasis; metabolic process; regulation of biological process; response to stimulus; transport
Q9C005	Protein dpy-30 homolog OS=Homo sapiens GN=DPY30 PE=1 SV=1 - [DPY30_HUMAN]	329.745	65.66	3	11.2428	4.88135	protein binding	Golgi; nucleus	cell organization and biogenesis; metabolic process; regulation of biological process; transport
P09661	U2 small nuclear ribonucleoprotein A' OS=Homo sapiens GN=SNRPA1 PE=1 SV=2 - [RU2A_HUMAN]	328.578	34.9	6	28.3981	8.6167	protein binding; RNA binding	nucleus; spliceosomal complex	metabolic process
Q15366	Poly(rC)-binding protein 2 OS=Homo sapiens GN=PCBP2 PE=1 SV=1 - [PCBP2_HUMAN]	323.058	24.11	5	38.5556	6.78564	DNA binding; protein binding; RNA binding	cytoplasm; cytosol; membrane; nucleus	defense response; metabolic process; regulation of biological process; response to stimulus
O14647	Chromodomain-helicase-DNA-binding protein 2 OS=Homo sapiens GN=CHD2 PE=1 SV=2 - [CHD2_HUMAN]	321.939	2.46	5	211.214	8.104	catalytic activity; DNA binding; nucleotide binding; protein binding; RNA binding	nucleus	cell differentiation; cell organization and biogenesis; metabolic process; regulation of biological process; response to stimulus
O75152	Zinc finger CCCH domain-containing protein 11A OS=Homo sapiens GN=ZC3H11A PE=1 SV=3 - [ZC11A_HUMAN]	321.934	7.65	4	89.076	8.36768	metal ion binding; protein binding; RNA binding		transport
Q00610	Clathrin heavy chain 1 OS=Homo sapiens GN=CLTC PE=1 SV=5 - [CLH1_HUMAN]	321.892	5.07	5	191.493	5.69385	protein binding; RNA binding; structural molecule activity	cytosol; membrane; mitochondrion	cell differentiation; cell organization and biogenesis; cellular component movement; metabolic process; regulation of biological process; response to stimulus; transport
P35908	Keratin, type II cytoskeletal 2 epidermal OS=Homo sapiens GN=KRT2 PE=1 SV=2 - [K22E_HUMAN]	321.746	8.29	5	65.3932	8.00146	structural molecule activity	cytoplasm; cytoskeleton; Golgi; membrane; nucleus	cell proliferation; cellular component movement
P08579	U2 small nuclear ribonucleoprotein B'' OS=Homo sapiens GN=SNRPB2 PE=1 SV=1 - [RU2B_HUMAN]	319.41	28.89	4	25.4701	9.71533	nucleotide binding; protein binding; RNA binding	nucleus; spliceosomal complex	metabolic process
Q99496	E3 ubiquitin-protein ligase RING2 OS=Homo sapiens GN=RNF2 PE=1 SV=1 - [RING2_HUMAN]	317.55	17.26	4	37.6316	6.84424	catalytic activity; metal ion binding; protein binding	chromosome; nucleus	cell organization and biogenesis; metabolic process; regulation of biological process
O75822	Eukaryotic translation initiation factor 3 subunit J OS=Homo sapiens GN=EIF3J PE=1 SV=2 - [EIF3J_HUMAN]	317.498	21.32	4	29.0445	4.83057	protein binding; RNA binding	cytoplasm; cytosol	cell organization and biogenesis; metabolic process; regulation of biological process
P36873	Serine/threonine-protein phosphatase PP1-gamma catalytic subunit OS=Homo sapiens GN=PPP1CC PE=1 SV=1 - [PP1G_HUMAN]	316.657	19.81	6	36.9597	6.53662	catalytic activity; metal ion binding; protein binding; RNA binding	chromosome; cytoplasm; cytosol; membrane; mitochondrion; nucleus	cell differentiation; cell division; metabolic process; regulation of biological process; response to stimulus
Q96KR1	Zinc finger RNA-binding protein OS=Homo sapiens GN=ZFR PE=1 SV=2 - [ZFR_HUMAN]	313.312	12.94	8	116.939	9.0415	DNA binding; metal ion binding; protein binding; RNA binding	chromosome; cytoplasm; nucleus	development
P52292	Importin subunit alpha-2 OS=Homo sapiens GN=KPNA2 PE=1 SV=1 - [IMA2_HUMAN]	310.195	22.12	7	57.8259	5.40186	protein binding; RNA binding; transporter activity	cytoplasm; cytosol; membrane; nucleus	metabolic process; regulation of biological process; response to stimulus; transport
Q9Y224	UPF0568 protein C14orf166 OS=Homo sapiens GN=C14orf166 PE=1 SV=1 - [CN166_HUMAN]	308.733	14.34	3	28.0507	6.65381	protein binding; RNA binding	cytoplasm; cytoskeleton; nucleus	metabolic process; regulation of biological process
Q01831	DNA repair protein complementing XP-C cells OS=Homo sapiens GN=XPC PE=1 SV=4 - [XPC_HUMAN]	307.489	10.53	7	105.887	8.89502	DNA binding; protein binding	cytoplasm; membrane; nucleus	cell organization and biogenesis; metabolic process; regulation of biological process; response to stimulus
Q9H307	Pinin OS=Homo sapiens GN=PNN PE=1 SV=4 - [PININ_HUMAN]	306.167	11.44	6	81.565	7.13721	DNA binding; RNA binding; structural molecule activity	cytoplasm; membrane; nucleus; spliceosomal complex	metabolic process; regulation of biological process
Q15059	Bromodomain-containing protein 3 OS=Homo sapiens GN=BRD3 PE=1 SV=1 - [BRD3_HUMAN]	305.965	13.77	6	79.4921	9.36377	protein binding	nucleus	cell organization and biogenesis; metabolic process; regulation of biological process
O60716	Catenin delta-1 OS=Homo sapiens GN=CTNND1 PE=1 SV=1 - [CTND1_HUMAN]	304.985	11.05	6	108.103	6.22705	protein binding	cytoplasm; cytosol; membrane; nucleus	cell differentiation; cell organization and biogenesis; metabolic process; regulation of biological process; response to stimulus
Q01130	Serine/arginine-rich splicing factor 2 OS=Homo sapiens GN=SRSF2 PE=1 SV=4 - [SRSF2_HUMAN]	304.576	18.55	3	25.4612	11.854	nucleotide binding; protein binding; RNA binding	nucleus; spliceosomal complex	metabolic process; regulation of biological process; transport
Q8N3U4	Cohesin subunit SA-2 OS=Homo sapiens GN=STAG2 PE=1 SV=3 - [STAG2_HUMAN]	304.373	5.69	4	141.235	5.42725	protein binding	chromosome; cytoskeleton; cytosol; membrane; nucleus	cell division; cell organization and biogenesis; metabolic process; regulation of biological process
P22392	Nucleoside diphosphate kinase B OS=Homo sapiens GN=NME2 PE=1 SV=1 - [NDKB_HUMAN]	303.511	33.55	3	17.2869	8.41162	catalytic activity; DNA binding; metal ion binding; nucleotide binding; protein binding	cytoplasm; cytosol; mitochondrion; nucleus	metabolic process; regulation of biological process; response to stimulus; transport
Q96HE7	ERO1-like protein alpha OS=Homo sapiens GN=ERO1L PE=1 SV=2 - [ERO1A_HUMAN]	302.731	10.47	4	54.3581	5.68115	catalytic activity; nucleotide binding; protein binding	endoplasmic reticulum; membrane; organelle lumen	cell death; cell differentiation; cellular homeostasis; metabolic process; regulation of biological process; response to stimulus; transport
Q06830	Peroxiredoxin-1 OS=Homo sapiens GN=PRDX1 PE=1 SV=1 - [PRDX1_HUMAN]	300.637	32.16	7	22.0963	8.1333	antioxidant activity; catalytic activity; protein binding; RNA binding	cytoplasm; cytosol; mitochondrion; nucleus; organelle lumen	cell proliferation; defense response; metabolic process; regulation of biological process; response to stimulus
Q6PL18	ATPase family AAA domain-containing protein 2 OS=Homo sapiens GN=ATAD2 PE=1 SV=1 - [ATAD2_HUMAN]	300.551	7.55	7	158.456	6.31592	catalytic activity; nucleotide binding; protein binding	nucleus	metabolic process; regulation of biological process
P35637	RNA-binding protein FUS OS=Homo sapiens GN=FUS PE=1 SV=1 - [FUS_HUMAN]	300.545	19.39	6	53.3938	9.36377	DNA binding; metal ion binding; nucleotide binding; protein binding; RNA binding	cytoplasm; nucleus	cell death; metabolic process
Q15459	Splicing factor 3A subunit 1 OS=Homo sapiens GN=SF3A1 PE=1 SV=1 - [SF3A1_HUMAN]	300.257	16.52	8	88.8305	5.22412	protein binding; RNA binding	nucleus; spliceosomal complex	cell organization and biogenesis; metabolic process
Q12788	Transducin beta-like protein 3 OS=Homo sapiens GN=TBL3 PE=1 SV=2 - [TBL3_HUMAN]	299.674	5.57	3	88.9785	6.90283	protein binding; RNA binding; signal transducer activity	nucleus	metabolic process; regulation of biological process; response to stimulus
Q86UY6	N-alpha-acetyltransferase 40 OS=Homo sapiens GN=NAA40 PE=2 SV=1 - [NAA40_HUMAN]	298.355	20.25	3	27.1761	7.38623	catalytic activity		metabolic process
P52815	39S ribosomal protein L12, mitochondrial OS=Homo sapiens GN=MRPL12 PE=1 SV=2 - [RM12_HUMAN]	297.569	40.91	5	21.3346	8.86572	protein binding; RNA binding; structural molecule activity	mitochondrion; ribosome	cell organization and biogenesis; metabolic process; regulation of biological process
Q13242	Serine/arginine-rich splicing factor 9 OS=Homo sapiens GN=SRSF9 PE=1 SV=1 - [SRSF9_HUMAN]	296.912	29.41	6	25.5264	8.646	nucleotide binding; protein binding; RNA binding	nucleus	cell organization and biogenesis; metabolic process; regulation of biological process; transport
P52926	High mobility group protein HMGI-C OS=Homo sapiens GN=HMGA2 PE=1 SV=1 - [HMGA2_HUMAN]	296.816	33.03	4	11.8251	10.6235	catalytic activity; DNA binding; protein binding	chromosome; nucleus	cell communication; cell differentiation; cell division; cell organization and biogenesis; cell proliferation; development; metabolic process; regulation of biological process; response to stimulus
P55884	Eukaryotic translation initiation factor 3 subunit B OS=Homo sapiens GN=EIF3B PE=1 SV=3 - [EIF3B_HUMAN]	295.327	11.92	6	92.4238	4.99561	nucleotide binding; protein binding; RNA binding; structural molecule activity	cytoplasm; cytosol	cell organization and biogenesis; metabolic process; regulation of biological process
P61247	40S ribosomal protein S3a OS=Homo sapiens GN=RPS3A PE=1 SV=2 - [RS3A_HUMAN]	294.947	12.88	3	29.9257	9.72998	protein binding; RNA binding; structural molecule activity	cytoplasm; cytosol; nucleus; ribosome	cell differentiation; cell organization and biogenesis; metabolic process; regulation of biological process; transport
Q9UHB6	LIM domain and actin-binding protein 1 OS=Homo sapiens GN=LIMA1 PE=1 SV=1 - [LIMA1_HUMAN]	292.1	10.67	6	85.1734	6.84424	metal ion binding; protein binding	cytoplasm; cytoskeleton; membrane	cell organization and biogenesis; regulation of biological process
P60842	Eukaryotic initiation factor 4A-I OS=Homo sapiens GN=EIF4A1 PE=1 SV=1 - [IF4A1_HUMAN]	291.778	9.61	3	46.1246	5.47803	catalytic activity; nucleotide binding; protein binding; RNA binding	cytoplasm; cytosol; membrane	metabolic process; regulation of biological process; response to stimulus
Q92979	Ribosomal RNA small subunit methyltransferase NEP1 OS=Homo sapiens GN=EMG1 PE=1 SV=4 - [NEP1_HUMAN]	291.009	29.92	6	26.7032	9.17334	catalytic activity; RNA binding	cytoplasm; nucleus	metabolic process
P39023	60S ribosomal protein L3 OS=Homo sapiens GN=RPL3 PE=1 SV=2 - [RL3_HUMAN]	289.628	20.35	5	46.0798	10.1841	RNA binding; structural molecule activity	cytoplasm; cytosol; nucleus; ribosome	cell organization and biogenesis; metabolic process; response to stimulus; transport
Q9UMS4	Pre-mRNA-processing factor 19 OS=Homo sapiens GN=PRPF19 PE=1 SV=1 - [PRP19_HUMAN]	288.96	16.27	5	55.1463	6.60986	catalytic activity; DNA binding; protein binding	cytoplasm; cytoskeleton; membrane; nucleus; spliceosomal complex	cell organization and biogenesis; cell proliferation; metabolic process; regulation of biological process; response to stimulus
Q15293	Reticulocalbin-1 OS=Homo sapiens GN=RCN1 PE=1 SV=1 - [RCN1_HUMAN]	288.182	31.12	7	38.8662	4.99561	metal ion binding; protein binding	endoplasmic reticulum; organelle lumen
Q13573	SNW domain-containing protein 1 OS=Homo sapiens GN=SNW1 PE=1 SV=1 - [SNW1_HUMAN]	285.12	16.42	5	61.4565	9.5249	protein binding; RNA binding	chromosome; nucleus; spliceosomal complex	metabolic process; regulation of biological process; response to stimulus
Q13162	Peroxiredoxin-4 OS=Homo sapiens GN=PRDX4 PE=1 SV=1 - [PRDX4_HUMAN]	284.379	28.04	6	30.5208	6.29053	antioxidant activity; catalytic activity; protein binding	cytoplasm; extracellular; mitochondrion; nucleus	metabolic process; regulation of biological process
P07237	Protein disulfide-isomerase OS=Homo sapiens GN=P4HB PE=1 SV=3 - [PDIA1_HUMAN]	284.136	19.69	7	57.0807	4.86865	catalytic activity; metal ion binding; protein binding; RNA binding	cell surface; endoplasmic reticulum; extracellular; membrane; organelle lumen	cell organization and biogenesis; cellular homeostasis; metabolic process; regulation of biological process; response to stimulus
P19388	DNA-directed RNA polymerases I, II, and III subunit RPABC1 OS=Homo sapiens GN=POLR2E PE=1 SV=4 - [RPAB1_HUMAN]	282.98	40	6	24.5357	5.94775	catalytic activity; DNA binding; protein binding	cytosol; nucleus	defense response; metabolic process; regulation of biological process; response to stimulus
P40926	Malate dehydrogenase, mitochondrial OS=Homo sapiens GN=MDH2 PE=1 SV=3 - [MDHM_HUMAN]	281.427	18.05	4	35.4807	8.67529	catalytic activity; nucleotide binding; protein binding; RNA binding	cytoplasm; membrane; mitochondrion; nucleus; organelle lumen	metabolic process
Q9UQE7	Structural maintenance of chromosomes protein 3 OS=Homo sapiens GN=SMC3 PE=1 SV=2 - [SMC3_HUMAN]	280.632	6.98	6	141.454	7.18115	catalytic activity; motor activity; nucleotide binding; protein binding	chromosome; cytoplasm; cytosol; nucleus	cell division; cell organization and biogenesis; metabolic process; regulation of biological process; response to stimulus
Q9NZI8	Insulin-like growth factor 2 mRNA-binding protein 1 OS=Homo sapiens GN=IGF2BP1 PE=1 SV=2 - [IF2B1_HUMAN]	280.495	14.73	6	63.4412	9.20264	nucleotide binding; protein binding; RNA binding; translation regulator activity	cytoplasm; cytosol; membrane; nucleus	metabolic process; regulation of biological process; transport
Q13111	Chromatin assembly factor 1 subunit A OS=Homo sapiens GN=CHAF1A PE=1 SV=2 - [CAF1A_HUMAN]	280.482	7.95	5	106.86	5.93506	protein binding	nucleus	cell organization and biogenesis; metabolic process; regulation of biological process; response to stimulus
P54727	UV excision repair protein RAD23 homolog B OS=Homo sapiens GN=RAD23B PE=1 SV=1 - [RD23B_HUMAN]	280.234	30.81	7	43.1446	4.84326	DNA binding; protein binding	cytoplasm; nucleus; proteasome	cell organization and biogenesis; metabolic process; regulation of biological process; response to stimulus
Q96PK6	RNA-binding protein 14 OS=Homo sapiens GN=RBM14 PE=1 SV=2 - [RBM14_HUMAN]	278.922	15.84	8	69.4489	9.67139	nucleotide binding; protein binding; RNA binding	nucleus	cell organization and biogenesis; metabolic process; regulation of biological process; response to stimulus
Q07666	KH domain-containing, RNA-binding, signal transduction-associated protein 1 OS=Homo sapiens GN=KHDRBS1 PE=1 SV=1 - [KHDR1_HUMAN]	278.771	7.67	2	48.1972	8.66064	DNA binding; protein binding; RNA binding	cytoplasm; membrane; nucleus	cell proliferation; metabolic process; regulation of biological process; response to stimulus
Q16576	Histone-binding protein RBBP7 OS=Homo sapiens GN=RBBP7 PE=1 SV=1 - [RBBP7_HUMAN]	277.736	21.18	9	47.7902	5.04639	protein binding	nucleus	cell organization and biogenesis; cell proliferation; development; metabolic process; regulation of biological process; response to stimulus
P14625	Endoplasmin OS=Homo sapiens GN=HSP90B1 PE=1 SV=1 - [ENPL_HUMAN]	274.68	13.2	8	92.4113	4.84326	metal ion binding; nucleotide binding; protein binding; RNA binding	cytosol; endoplasmic reticulum; extracellular; membrane; nucleus; organelle lumen	cell organization and biogenesis; defense response; metabolic process; regulation of biological process; response to stimulus; transport
Q9H0D6	5'-3' exoribonuclease 2 OS=Homo sapiens GN=XRN2 PE=1 SV=1 - [XRN2_HUMAN]	274.241	4.63	3	108.513	7.47412	catalytic activity; metal ion binding; RNA binding	membrane; nucleus	cell growth; metabolic process; regulation of biological process
Q12931	Heat shock protein 75 kDa, mitochondrial OS=Homo sapiens GN=TRAP1 PE=1 SV=3 - [TRAP1_HUMAN]	274.099	10.8	5	80.0597	8.20654	nucleotide binding; protein binding; RNA binding	membrane; mitochondrion; nucleus; organelle lumen	metabolic process; regulation of biological process; response to stimulus
O15372	Eukaryotic translation initiation factor 3 subunit H OS=Homo sapiens GN=EIF3H PE=1 SV=1 - [EIF3H_HUMAN]	271.164	17.33	4	39.9051	6.53662	protein binding; RNA binding	cytoplasm; cytosol; membrane	cell organization and biogenesis; metabolic process; regulation of biological process
P62314	Small nuclear ribonucleoprotein Sm D1 OS=Homo sapiens GN=SNRPD1 PE=1 SV=1 - [SMD1_HUMAN]	270.35	54.62	5	13.2734	11.561	protein binding; RNA binding	cytoplasm; cytosol; nucleus; spliceosomal complex	cell organization and biogenesis; metabolic process
Q9BRJ7	Protein syndesmos OS=Homo sapiens GN=NUDT16L1 PE=1 SV=1 - [SDOS_HUMAN]	269.721	37.44	6	23.3232	8.90967	catalytic activity; protein binding; RNA binding	cytoplasm	metabolic process
Q15084	Protein disulfide-isomerase A6 OS=Homo sapiens GN=PDIA6 PE=1 SV=1 - [PDIA6_HUMAN]	265.031	15.91	5	48.0913	5.08447	catalytic activity; protein binding	endoplasmic reticulum; membrane; organelle lumen	cellular homeostasis; metabolic process; regulation of biological process; response to stimulus
Q9BQG0	Myb-binding protein 1A OS=Homo sapiens GN=MYBBP1A PE=1 SV=2 - [MBB1A_HUMAN]	263.848	3.92	3	148.762	9.27588	catalytic activity; DNA binding; protein binding; RNA binding	cytoplasm; membrane; nucleus	cell communication; cell differentiation; metabolic process; regulation of biological process; response to stimulus; transport
P30048	Thioredoxin-dependent peroxide reductase, mitochondrial OS=Homo sapiens GN=PRDX3 PE=1 SV=3 - [PRDX3_HUMAN]	263.391	25	5	27.6752	7.78174	antioxidant activity; catalytic activity; enzyme regulator activity; protein binding	cytoplasm; cytosol; endosome; mitochondrion; organelle lumen	cell differentiation; cell organization and biogenesis; metabolic process; regulation of biological process; response to stimulus
Q9HCD5	Nuclear receptor coactivator 5 OS=Homo sapiens GN=NCOA5 PE=1 SV=2 - [NCOA5_HUMAN]	262.063	17.27	6	65.4965	9.59814	protein binding; RNA binding	cytoskeleton; nucleus	metabolic process; regulation of biological process
P62841	40S ribosomal protein S15 OS=Homo sapiens GN=RPS15 PE=1 SV=2 - [RS15_HUMAN]	260.594	28.28	2	17.0292	10.3892	DNA binding; protein binding; RNA binding; structural molecule activity	cytosol; membrane; nucleus; ribosome	cell differentiation; cell organization and biogenesis; metabolic process; transport
P08238	Heat shock protein HSP 90-beta OS=Homo sapiens GN=HSP90AB1 PE=1 SV=4 - [HS90B_HUMAN]	259.884	5.52	3	83.2121	5.03369	enzyme regulator activity; nucleotide binding; protein binding; RNA binding	cell surface; cytoplasm; cytosol; membrane; mitochondrion	cell organization and biogenesis; cellular component movement; defense response; metabolic process; regulation of biological process; response to stimulus
P11177	Pyruvate dehydrogenase E1 component subunit beta, mitochondrial OS=Homo sapiens GN=PDHB PE=1 SV=3 - [ODPB_HUMAN]	256.335	11.98	3	39.208	6.65381	catalytic activity; protein binding	mitochondrion; nucleus; organelle lumen	metabolic process; regulation of biological process
P23284	Peptidyl-prolyl cis-trans isomerase B OS=Homo sapiens GN=PPIB PE=1 SV=2 - [PPIB_HUMAN]	254.807	21.76	4	23.7275	9.40771	catalytic activity; protein binding; RNA binding	endoplasmic reticulum; membrane; nucleus; organelle lumen	cell organization and biogenesis; metabolic process; regulation of biological process
Q13330	Metastasis-associated protein MTA1 OS=Homo sapiens GN=MTA1 PE=1 SV=2 - [MTA1_HUMAN]	254.727	9.65	5	80.7353	9.26123	DNA binding; metal ion binding; protein binding	cytoplasm; endoplasmic reticulum; nucleus	cell organization and biogenesis; regulation of biological process; response to stimulus
P35221	Catenin alpha-1 OS=Homo sapiens GN=CTNNA1 PE=1 SV=1 - [CTNA1_HUMAN]	253.891	8.72	4	100.009	6.29053	protein binding; RNA binding; structural molecule activity	cytoplasm; cytoskeleton; cytosol; membrane	cell differentiation; cell organization and biogenesis; regulation of biological process; response to stimulus
Q9Y2K7	Lysine-specific demethylase 2A OS=Homo sapiens GN=KDM2A PE=1 SV=3 - [KDM2A_HUMAN]	253.803	6.8	5	132.708	7.57666	catalytic activity; DNA binding; metal ion binding; protein binding	nucleus	cell organization and biogenesis; metabolic process; regulation of biological process
Q9Y3E1	Hepatoma-derived growth factor-related protein 3 OS=Homo sapiens GN=HDGFRP3 PE=1 SV=1 - [HDGR3_HUMAN]	253.129	27.59	4	22.606	7.98682	protein binding	cytoplasm; nucleus	cell proliferation
P62826	GTP-binding nuclear protein Ran OS=Homo sapiens GN=RAN PE=1 SV=3 - [RAN_HUMAN]	252.683	29.63	5	24.4076	7.48877	catalytic activity; nucleotide binding; protein binding; RNA binding	chromosome; cytoplasm; cytosol; membrane; nucleus	cell division; cell organization and biogenesis; metabolic process; regulation of biological process; response to stimulus; transport
Q9UKD2	mRNA turnover protein 4 homolog OS=Homo sapiens GN=MRTO4 PE=1 SV=2 - [MRT4_HUMAN]	251.162	34.73	7	27.5429	8.29443	RNA binding	membrane; nucleus
Q9UKM9	RNA-binding protein Raly OS=Homo sapiens GN=RALY PE=1 SV=1 - [RALY_HUMAN]	250.61	19.28	7	32.4436	9.17334	nucleotide binding; protein binding; RNA binding	nucleus; spliceosomal complex	metabolic process
P55081	Microfibrillar-associated protein 1 OS=Homo sapiens GN=MFAP1 PE=1 SV=2 - [MFAP1_HUMAN]	249.64	9.57	3	51.9266	4.98291	protein binding; RNA binding	extracellular	cell organization and biogenesis
O43852	Calumenin OS=Homo sapiens GN=CALU PE=1 SV=2 - [CALU_HUMAN]	247.619	26.03	5	37.0835	4.64014	metal ion binding; protein binding	endoplasmic reticulum; extracellular; Golgi; membrane; organelle lumen	coagulation; transport
Q06787	Fragile X mental retardation protein 1 OS=Homo sapiens GN=FMR1 PE=1 SV=1 - [FMR1_HUMAN]	247.22	6.33	3	71.1309	7.41553	protein binding; RNA binding	cytoplasm; membrane; nucleus; ribosome	regulation of biological process; transport
P62136	Serine/threonine-protein phosphatase PP1-alpha catalytic subunit OS=Homo sapiens GN=PPP1CA PE=1 SV=1 - [PP1A_HUMAN]	246.775	14.85	4	37.4878	6.32861	catalytic activity; metal ion binding; protein binding	cytoplasm; cytosol; nucleus	cell division; metabolic process; regulation of biological process; response to stimulus
P08865	40S ribosomal protein SA OS=Homo sapiens GN=RPSA PE=1 SV=4 - [RSSA_HUMAN]	246.408	24.75	5	32.8334	4.86865	protein binding; receptor activity; RNA binding; structural molecule activity	cytoplasm; cytosol; membrane; nucleus; ribosome	cell organization and biogenesis; metabolic process; transport
Q15287	RNA-binding protein with serine-rich domain 1 OS=Homo sapiens GN=RNPS1 PE=1 SV=1 - [RNPS1_HUMAN]	245.819	17.7	3	34.1877	11.8394	nucleotide binding; protein binding; RNA binding	cytoplasm; cytosol; nucleus	metabolic process; regulation of biological process; transport
Q8IX12	Cell division cycle and apoptosis regulator protein 1 OS=Homo sapiens GN=CCAR1 PE=1 SV=2 - [CCAR1_HUMAN]	245.665	3.83	3	132.739	5.75732	metal ion binding; protein binding; RNA binding	cytoplasm	cell death; metabolic process; regulation of biological process
P62316	Small nuclear ribonucleoprotein Sm D2 OS=Homo sapiens GN=SNRPD2 PE=1 SV=1 - [SMD2_HUMAN]	245.56	29.66	4	13.5182	9.90576	protein binding; RNA binding	cytoplasm; cytosol; nucleus; spliceosomal complex	cell organization and biogenesis; metabolic process
P27348	14-3-3 protein theta OS=Homo sapiens GN=YWHAQ PE=1 SV=1 - [1433T_HUMAN]	245.356	23.67	5	27.7468	4.77979	protein binding	cytoplasm; cytosol; membrane	cell death; cell organization and biogenesis; regulation of biological process; response to stimulus; transport
P29692	Elongation factor 1-delta OS=Homo sapiens GN=EEF1D PE=1 SV=5 - [EF1D_HUMAN]	243.958	28.83	6	31.1028	5.0083	DNA binding; protein binding; RNA binding; signal transducer activity	cytoplasm; cytosol; nucleus	metabolic process; regulation of biological process; response to stimulus
P63241	Eukaryotic translation initiation factor 5A-1 OS=Homo sapiens GN=EIF5A PE=1 SV=2 - [IF5A1_HUMAN]	243.546	27.92	3	16.8214	5.23682	protein binding; RNA binding	cytoplasm; cytosol; endoplasmic reticulum; membrane; nucleus	cell death; metabolic process; regulation of biological process; transport
O94776	Metastasis-associated protein MTA2 OS=Homo sapiens GN=MTA2 PE=1 SV=1 - [MTA2_HUMAN]	243.181	9.88	5	74.9757	9.65674	catalytic activity; DNA binding; metal ion binding; protein binding	membrane; nucleus	cell organization and biogenesis; metabolic process; regulation of biological process
Q6UN15	Pre-mRNA 3'-end-processing factor FIP1 OS=Homo sapiens GN=FIP1L1 PE=1 SV=1 - [FIP1_HUMAN]	242.456	14.98	5	66.4865	5.59229	RNA binding	nucleus	metabolic process
P38919	Eukaryotic initiation factor 4A-III OS=Homo sapiens GN=EIF4A3 PE=1 SV=4 - [IF4A3_HUMAN]	239.79	13.63	4	46.8412	6.72705	catalytic activity; nucleotide binding; protein binding; RNA binding	cytoplasm; cytosol; membrane; nucleus; spliceosomal complex	metabolic process; regulation of biological process; response to stimulus; transport
Q8IXB1	DnaJ homolog subfamily C member 10 OS=Homo sapiens GN=DNAJC10 PE=1 SV=2 - [DJC10_HUMAN]	239.48	8.58	4	91.0213	7.18115	catalytic activity; enzyme regulator activity; protein binding	endoplasmic reticulum; extracellular; membrane; organelle lumen	cellular homeostasis; metabolic process; regulation of biological process; response to stimulus
P46781	40S ribosomal protein S9 OS=Homo sapiens GN=RPS9 PE=1 SV=3 - [RS9_HUMAN]	238.748	25.77	6	22.5776	10.6528	protein binding; RNA binding; structural molecule activity; translation regulator activity	cytoplasm; cytosol; membrane; nucleus; ribosome	cell organization and biogenesis; metabolic process; regulation of biological process; transport
Q14011	Cold-inducible RNA-binding protein OS=Homo sapiens GN=CIRBP PE=1 SV=1 - [CIRBP_HUMAN]	238.713	33.14	4	18.6367	9.51025	nucleotide binding; protein binding; RNA binding; translation regulator activity	cytoplasm; nucleus	cell organization and biogenesis; regulation of biological process; response to stimulus
P62995	Transformer-2 protein homolog beta OS=Homo sapiens GN=TRA2B PE=1 SV=1 - [TRA2B_HUMAN]	238.526	19.79	5	33.6456	11.2534	nucleotide binding; protein binding; RNA binding	nucleus	metabolic process; regulation of biological process; response to stimulus
Q13247	Serine/arginine-rich splicing factor 6 OS=Homo sapiens GN=SRSF6 PE=1 SV=2 - [SRSF6_HUMAN]	238.273	12.21	4	39.5634	11.4292	nucleotide binding; RNA binding	nucleus	cell organization and biogenesis; metabolic process; regulation of biological process; transport
P61160	Actin-related protein 2 OS=Homo sapiens GN=ACTR2 PE=1 SV=1 - [ARP2_HUMAN]	238.03	17.77	5	44.7322	6.7417	nucleotide binding; protein binding	cytoplasm; cytoskeleton; cytosol; membrane	cell division; cell organization and biogenesis; cellular component movement; defense response; regulation of biological process; response to stimulus; transport
Q5UIP0	Telomere-associated protein RIF1 OS=Homo sapiens GN=RIF1 PE=1 SV=2 - [RIF1_HUMAN]	237.467	2.55	4	274.294	5.51611		chromosome; cytoplasm; cytoskeleton; membrane; nucleus	cell organization and biogenesis; metabolic process; regulation of biological process; response to stimulus
Q7Z7K6	Centromere protein V OS=Homo sapiens GN=CENPV PE=1 SV=1 - [CENPV_HUMAN]	237.016	26.55	5	29.9271	9.72998	catalytic activity	chromosome; cytoplasm; cytoskeleton; nucleus	cell division; cell organization and biogenesis; cellular component movement; metabolic process; regulation of biological process
O00629	Importin subunit alpha-3 OS=Homo sapiens GN=KPNA4 PE=1 SV=1 - [IMA3_HUMAN]	236.715	5.95	2	57.8506	4.95752	protein binding; transporter activity	cytoplasm; cytosol; nucleus	regulation of biological process; response to stimulus; transport
Q13868	Exosome complex component RRP4 OS=Homo sapiens GN=EXOSC2 PE=1 SV=2 - [EXOS2_HUMAN]	236.701	20.14	3	32.7681	7.50342	catalytic activity; protein binding; RNA binding; structural molecule activity	cytoplasm; cytosol; nucleus; ribosome	metabolic process; regulation of biological process
Q8WWQ0	PH-interacting protein OS=Homo sapiens GN=PHIP PE=1 SV=2 - [PHIP_HUMAN]	236.464	4.78	5	206.56	8.85107	protein binding	nucleus	cell organization and biogenesis; regulation of biological process; response to stimulus; transport
Q14157	Ubiquitin-associated protein 2-like OS=Homo sapiens GN=UBAP2L PE=1 SV=2 - [UBP2L_HUMAN]	235.243	5.15	4	114.465	7.10791	protein binding; RNA binding
Q15061	WD repeat-containing protein 43 OS=Homo sapiens GN=WDR43 PE=1 SV=3 - [WDR43_HUMAN]	234.879	8.12	4	74.8434	5.56689	protein binding; RNA binding	nucleus
P63104	14-3-3 protein zeta/delta OS=Homo sapiens GN=YWHAZ PE=1 SV=1 - [1433Z_HUMAN]	234.752	27.35	6	27.7277	4.79248	catalytic activity; protein binding; RNA binding	cytoplasm; cytosol; membrane; mitochondrion; nucleus; vacuole	cell death; cell organization and biogenesis; coagulation; metabolic process; regulation of biological process; response to stimulus; transport
O00159	Unconventional myosin-Ic OS=Homo sapiens GN=MYO1C PE=1 SV=4 - [MYO1C_HUMAN]	234.742	4.14	3	121.606	9.40771	catalytic activity; motor activity; nucleotide binding; protein binding	cytoplasm; cytosol; membrane; mitochondrion; nucleus	cell organization and biogenesis; defense response; metabolic process; regulation of biological process; response to stimulus; transport
Q14152	Eukaryotic translation initiation factor 3 subunit A OS=Homo sapiens GN=EIF3A PE=1 SV=1 - [EIF3A_HUMAN]	234.265	7.45	7	166.468	6.78564	protein binding; RNA binding; structural molecule activity	cytoplasm; cytosol; membrane; nucleus	cell organization and biogenesis; metabolic process; regulation of biological process
P78332	RNA-binding protein 6 OS=Homo sapiens GN=RBM6 PE=1 SV=5 - [RBM6_HUMAN]	233.494	6.14	6	128.565	6.31592	DNA binding; metal ion binding; nucleotide binding; RNA binding	nucleus	metabolic process
Q15637	Splicing factor 1 OS=Homo sapiens GN=SF1 PE=1 SV=4 - [SF01_HUMAN]	232.938	5.32	2	68.2859	8.98291	metal ion binding; RNA binding	nucleus; ribosome; spliceosomal complex	cell differentiation; cell organization and biogenesis; metabolic process; regulation of biological process
P50454	Serpin H1 OS=Homo sapiens GN=SERPINH1 PE=1 SV=2 - [SERPH_HUMAN]	232.601	12.92	3	46.4112	8.68994	enzyme regulator activity; protein binding; RNA binding	cytoplasm; endoplasmic reticulum; organelle lumen	cell organization and biogenesis; metabolic process; regulation of biological process; response to stimulus
P62140	Serine/threonine-protein phosphatase PP1-beta catalytic subunit OS=Homo sapiens GN=PPP1CB PE=1 SV=3 - [PP1B_HUMAN]	232.479	15.29	4	37.1626	6.18896	catalytic activity; metal ion binding; protein binding	cytoplasm; nucleus	cell division; metabolic process; regulation of biological process; response to stimulus
P04637	Cellular tumor antigen p53 OS=Homo sapiens GN=TP53 PE=1 SV=4 - [P53_HUMAN]	232.272	18.58	6	43.6254	6.78564	DNA binding; enzyme regulator activity; metal ion binding; nucleotide binding; protein binding	chromosome; cytoplasm; cytosol; endoplasmic reticulum; mitochondrion; nucleus; organelle lumen	cell communication; cell death; cell differentiation; cell organization and biogenesis; cell proliferation; coagulation; development; metabolic process; regulation of biological process; response to stimulus; transport
O15371	Eukaryotic translation initiation factor 3 subunit D OS=Homo sapiens GN=EIF3D PE=1 SV=1 - [EIF3D_HUMAN]	231.363	9.31	4	63.9324	6.04932	protein binding; RNA binding	cytoplasm; cytosol; membrane	cell organization and biogenesis; metabolic process; regulation of biological process
P35244	Replication protein A 14 kDa subunit OS=Homo sapiens GN=RPA3 PE=1 SV=1 - [RFA3_HUMAN]	229.607	41.32	3	13.5599	5.08447	DNA binding; protein binding	cytoplasm; nucleus	cell organization and biogenesis; cellular homeostasis; metabolic process; response to stimulus
Q5BKZ1	DBIRD complex subunit ZNF326 OS=Homo sapiens GN=ZNF326 PE=1 SV=2 - [ZN326_HUMAN]	229.068	14.43	6	65.6131	5.14795	DNA binding; metal ion binding; protein binding; RNA binding	nucleus; spliceosomal complex	metabolic process; regulation of biological process
Q96I24	Far upstream element-binding protein 3 OS=Homo sapiens GN=FUBP3 PE=1 SV=2 - [FUBP3_HUMAN]	228.869	17.83	8	61.6022	8.38232	DNA binding; RNA binding	cytoplasm; membrane; nucleus	metabolic process; regulation of biological process
Q92522	Histone H1x OS=Homo sapiens GN=H1FX PE=1 SV=1 - [H1X_HUMAN]	227.62	26.76	5	22.4735	10.7554	DNA binding; RNA binding	chromosome; nucleus	cell organization and biogenesis
Q14247	Src substrate cortactin OS=Homo sapiens GN=CTTN PE=1 SV=2 - [SRC8_HUMAN]	226.464	14.36	6	61.5485	5.40186	protein binding	cytoplasm; cytoskeleton
P31040	Succinate dehydrogenase [ubiquinone] flavoprotein subunit, mitochondrial OS=Homo sapiens GN=SDHA PE=1 SV=2 - [DHSA_HUMAN]	226.457	7.08	3	72.6453	7.38623	catalytic activity; nucleotide binding; protein binding	membrane; mitochondrion	metabolic process; transport
Q9GZS3	WD repeat-containing protein 61 OS=Homo sapiens GN=WDR61 PE=1 SV=1 - [WDR61_HUMAN]	226.317	9.84	2	33.5598	5.46533	protein binding	cytoplasm; nucleus	cell organization and biogenesis; metabolic process; regulation of biological process; response to stimulus
Q9Y2H1	Serine/threonine-protein kinase 38-like OS=Homo sapiens GN=STK38L PE=1 SV=3 - [ST38L_HUMAN]	226.274	14.87	5	53.9684	6.81494	catalytic activity; metal ion binding; nucleotide binding; protein binding	cytoplasm; cytoskeleton; membrane; nucleus	metabolic process; regulation of biological process; response to stimulus
O75369	Filamin-B OS=Homo sapiens GN=FLNB PE=1 SV=2 - [FLNB_HUMAN]	225.039	2.11	4	277.99	5.73193	protein binding; RNA binding	cytoplasm; cytoskeleton; cytosol; membrane	cell differentiation; cell organization and biogenesis; development; regulation of biological process; response to stimulus
Q9Y3D9	28S ribosomal protein S23, mitochondrial OS=Homo sapiens GN=MRPS23 PE=1 SV=2 - [RT23_HUMAN]	223.818	16.84	3	21.7573	8.89502	RNA binding; structural molecule activity	cytoskeleton; membrane; mitochondrion; ribosome	metabolic process
O95232	Luc7-like protein 3 OS=Homo sapiens GN=LUC7L3 PE=1 SV=2 - [LC7L3_HUMAN]	223.656	10.65	3	51.4351	9.78857	DNA binding; protein binding; RNA binding	membrane; nucleus	cell death; cell organization and biogenesis; metabolic process; response to stimulus
Q13523	Serine/threonine-protein kinase PRP4 homolog OS=Homo sapiens GN=PRPF4B PE=1 SV=3 - [PRP4B_HUMAN]	222.803	4.87	4	116.916	10.2573	catalytic activity; nucleotide binding; protein binding; RNA binding	chromosome; nucleus; spliceosomal complex	metabolic process
P17096	High mobility group protein HMG-I/HMG-Y OS=Homo sapiens GN=HMGA1 PE=1 SV=3 - [HMGA1_HUMAN]	221.364	14.95	2	11.6691	10.3159	catalytic activity; DNA binding; protein binding	chromosome; cytosol; nucleus	cell organization and biogenesis; metabolic process; regulation of biological process; response to stimulus
Q14137	Ribosome biogenesis protein BOP1 OS=Homo sapiens GN=BOP1 PE=1 SV=2 - [BOP1_HUMAN]	220.782	11.13	4	83.5772	6.18896	protein binding; RNA binding	nucleus	cell proliferation; metabolic process; regulation of biological process
O95983	Methyl-CpG-binding domain protein 3 OS=Homo sapiens GN=MBD3 PE=1 SV=1 - [MBD3_HUMAN]	220.371	11.34	2	32.8233	5.33838	DNA binding; nucleotide binding; protein binding	chromosome; cytoplasm; nucleus	cell organization and biogenesis; metabolic process; regulation of biological process
Q69YN4	Protein virilizer homolog OS=Homo sapiens GN=KIAA1429 PE=1 SV=2 - [VIR_HUMAN]	219.594	2.59	3	201.898	5.0083	RNA binding	nucleus	metabolic process
O75934	Pre-mRNA-splicing factor SPF27 OS=Homo sapiens GN=BCAS2 PE=1 SV=1 - [SPF27_HUMAN]	216.954	20	3	26.115	5.65576	protein binding	nucleus; spliceosomal complex	metabolic process
P84103	Serine/arginine-rich splicing factor 3 OS=Homo sapiens GN=SRSF3 PE=1 SV=1 - [SRSF3_HUMAN]	216.787	27.44	4	19.3179	11.6489	nucleotide binding; protein binding; RNA binding	cytoplasm; nucleus	metabolic process; transport
P68104	Elongation factor 1-alpha 1 OS=Homo sapiens GN=EEF1A1 PE=1 SV=1 - [EF1A1_HUMAN]	216.38	16.67	6	50.1091	9.01221	catalytic activity; nucleotide binding; protein binding; RNA binding	cytoplasm; cytosol; membrane; nucleus	metabolic process; regulation of biological process; response to stimulus
P08621	U1 small nuclear ribonucleoprotein 70 kDa OS=Homo sapiens GN=SNRNP70 PE=1 SV=2 - [RU17_HUMAN]	215.733	20.59	7	51.5258	9.93506	nucleotide binding; protein binding; RNA binding	nucleus; spliceosomal complex	metabolic process; regulation of biological process
P41208	Centrin-2 OS=Homo sapiens GN=CETN2 PE=1 SV=1 - [CETN2_HUMAN]	215.648	36.63	3	19.7259	4.99561	catalytic activity; metal ion binding; nucleotide binding; protein binding	cytoplasm; cytoskeleton; cytosol; nucleus	cell division; cell organization and biogenesis; metabolic process; regulation of biological process; response to stimulus
Q02978	Mitochondrial 2-oxoglutarate/malate carrier protein OS=Homo sapiens GN=SLC25A11 PE=1 SV=3 - [M2OM_HUMAN]	214.36	8.28	2	34.0399	9.90576	RNA binding; transporter activity	membrane; mitochondrion; nucleus	metabolic process; transport
Q9BX68	Histidine triad nucleotide-binding protein 2, mitochondrial OS=Homo sapiens GN=HINT2 PE=1 SV=1 - [HINT2_HUMAN]	213.982	22.09	2	17.1512	9.15869	catalytic activity; nucleotide binding	mitochondrion	cell death; metabolic process
Q10570	Cleavage and polyadenylation specificity factor subunit 1 OS=Homo sapiens GN=CPSF1 PE=1 SV=2 - [CPSF1_HUMAN]	213.188	4.16	4	160.782	6.40479	protein binding; RNA binding	nucleus	metabolic process; transport
P23396	40S ribosomal protein S3 OS=Homo sapiens GN=RPS3 PE=1 SV=2 - [RS3_HUMAN]	212.463	42.8	8	26.6714	9.65674	catalytic activity; DNA binding; protein binding; RNA binding; structural molecule activity	cytoplasm; cytosol; membrane; nucleus; ribosome	cell organization and biogenesis; metabolic process; regulation of biological process; response to stimulus; transport
Q13243	Serine/arginine-rich splicing factor 5 OS=Homo sapiens GN=SRSF5 PE=1 SV=1 - [SRSF5_HUMAN]	210.998	12.87	3	31.2453	11.5903	nucleotide binding; protein binding; RNA binding	cytoplasm; nucleus	cell organization and biogenesis; metabolic process; regulation of biological process; response to stimulus; transport
P38606	V-type proton ATPase catalytic subunit A OS=Homo sapiens GN=ATP6V1A PE=1 SV=2 - [VATA_HUMAN]	210.99	9.4	4	68.2605	5.51611	catalytic activity; nucleotide binding; transporter activity	cytosol; membrane; mitochondrion	cell organization and biogenesis; cellular homeostasis; metabolic process; regulation of biological process; response to stimulus; transport
Q6UXN9	WD repeat-containing protein 82 OS=Homo sapiens GN=WDR82 PE=1 SV=1 - [WDR82_HUMAN]	210.953	10.86	2	35.0565	7.69385	catalytic activity; protein binding	chromosome; membrane; nucleus	cell organization and biogenesis; metabolic process
P35659	Protein DEK OS=Homo sapiens GN=DEK PE=1 SV=1 - [DEK_HUMAN]	210.275	13.87	5	42.6479	8.55811	DNA binding; protein binding; RNA binding	nucleus	cell organization and biogenesis; metabolic process; regulation of biological process; response to stimulus
Q8NFW8	N-acylneuraminate cytidylyltransferase OS=Homo sapiens GN=CMAS PE=1 SV=2 - [NEUA_HUMAN]	209.963	17.51	5	48.3487	7.92822	catalytic activity	membrane; nucleus	metabolic process
P36578	60S ribosomal protein L4 OS=Homo sapiens GN=RPL4 PE=1 SV=5 - [RL4_HUMAN]	209.583	7.73	3	47.6674	11.063	protein binding; RNA binding; structural molecule activity	cytoplasm; cytosol; membrane; nucleus; ribosome	cell organization and biogenesis; metabolic process; transport
P61313	60S ribosomal protein L15 OS=Homo sapiens GN=RPL15 PE=1 SV=2 - [RL15_HUMAN]	209.54	20.59	3	24.1311	11.6196	protein binding; RNA binding; structural molecule activity	cytosol; nucleus; ribosome	cell organization and biogenesis; metabolic process; transport
O43491	Band 4.1-like protein 2 OS=Homo sapiens GN=EPB41L2 PE=1 SV=1 - [E41L2_HUMAN]	207.873	8.56	5	112.519	5.43994	protein binding; structural molecule activity	cytoplasm; cytoskeleton; membrane; nucleus	cell organization and biogenesis
P10599	Thioredoxin OS=Homo sapiens GN=TXN PE=1 SV=3 - [THIO_HUMAN]	206.099	31.43	3	11.7297	4.91943	catalytic activity; protein binding; RNA binding	cytoplasm; cytosol; extracellular; mitochondrion; nucleus	cell communication; cell proliferation; cellular component movement; cellular homeostasis; defense response; metabolic process; regulation of biological process; response to stimulus; transport
Q07020	60S ribosomal protein L18 OS=Homo sapiens GN=RPL18 PE=1 SV=2 - [RL18_HUMAN]	204.243	13.83	2	21.6211	11.7222	RNA binding; structural molecule activity	cytoplasm; cytosol; membrane; nucleus; ribosome	cell organization and biogenesis; metabolic process; transport
Q13405	39S ribosomal protein L49, mitochondrial OS=Homo sapiens GN=MRPL49 PE=1 SV=1 - [RM49_HUMAN]	203.048	23.49	3	19.1859	9.45166	protein binding; structural molecule activity	mitochondrion; ribosome	metabolic process
Q13547	Histone deacetylase 1 OS=Homo sapiens GN=HDAC1 PE=1 SV=1 - [HDAC1_HUMAN]	202.275	12.03	4	55.0677	5.47803	catalytic activity; DNA binding; protein binding	cytoplasm; cytosol; nucleus	cell differentiation; cell organization and biogenesis; coagulation; metabolic process; regulation of biological process; response to stimulus
P15927	Replication protein A 32 kDa subunit OS=Homo sapiens GN=RPA2 PE=1 SV=1 - [RFA2_HUMAN]	200.675	28.15	4	29.2285	6.15088	DNA binding; protein binding	nucleus	cell organization and biogenesis; cellular homeostasis; metabolic process; regulation of biological process; response to stimulus
P46783	40S ribosomal protein S10 OS=Homo sapiens GN=RPS10 PE=1 SV=1 - [RS10_HUMAN]	200.558	23.03	3	18.8859	10.1548	protein binding; RNA binding	cytoplasm; cytosol; membrane; nucleus; ribosome	cell organization and biogenesis; metabolic process; transport
P29966	Myristoylated alanine-rich C-kinase substrate OS=Homo sapiens GN=MARCKS PE=1 SV=4 - [MARCS_HUMAN]	199.983	15.66	3	31.5359	4.44971	protein binding	cytoplasm; cytoskeleton; membrane; nucleus	metabolic process; regulation of biological process
P62847	40S ribosomal protein S24 OS=Homo sapiens GN=RPS24 PE=1 SV=1 - [RS24_HUMAN]	199.8	29.32	3	15.4134	10.7847	nucleotide binding; protein binding; RNA binding; structural molecule activity	cytoplasm; cytosol; membrane; nucleus; ribosome	cell organization and biogenesis; metabolic process; transport
Q9ULR0	Pre-mRNA-splicing factor ISY1 homolog OS=Homo sapiens GN=ISY1 PE=1 SV=3 - [ISY1_HUMAN]	199.463	11.58	2	32.9719	5.17334	protein binding; RNA binding	nucleus; spliceosomal complex	metabolic process
P60981	Destrin OS=Homo sapiens GN=DSTN PE=1 SV=3 - [DEST_HUMAN]	198.682	20	2	18.4935	7.85498	protein binding	cytoplasm; cytoskeleton	cell organization and biogenesis; cellular component movement; regulation of biological process
Q9NZM5	Glioma tumor suppressor candidate region gene 2 protein OS=Homo sapiens GN=GLTSCR2 PE=1 SV=2 - [GSCR2_HUMAN]	198.492	3.77	1	54.3564	10.3159	RNA binding	nucleus
P26368	Splicing factor U2AF 65 kDa subunit OS=Homo sapiens GN=U2AF2 PE=1 SV=4 - [U2AF2_HUMAN]	198.241	16.63	5	53.4672	9.08545	nucleotide binding; protein binding; RNA binding	nucleus; spliceosomal complex	metabolic process; regulation of biological process; transport
Q9NVX2	Notchless protein homolog 1 OS=Homo sapiens GN=NLE1 PE=1 SV=4 - [NLE1_HUMAN]	196.503	6.39	2	53.2871	7.34229	protein binding	nucleus	cell differentiation; regulation of biological process; response to stimulus
O60934	Nibrin OS=Homo sapiens GN=NBN PE=1 SV=1 - [NBN_HUMAN]	196.438	8.62	5	84.906	6.90283	catalytic activity; DNA binding; protein binding	chromosome; nucleus	cell death; cell organization and biogenesis; cell proliferation; metabolic process; regulation of biological process; response to stimulus
P55265	Double-stranded RNA-specific adenosine deaminase OS=Homo sapiens GN=ADAR PE=1 SV=4 - [DSRAD_HUMAN]	196.289	4.73	4	135.981	8.646	catalytic activity; DNA binding; metal ion binding; protein binding; RNA binding	cytoplasm; membrane; nucleus; spliceosomal complex	defense response; metabolic process; regulation of biological process; response to stimulus; transport
Q9UBS4	DnaJ homolog subfamily B member 11 OS=Homo sapiens GN=DNAJB11 PE=1 SV=1 - [DJB11_HUMAN]	195.783	11.45	3	40.4886	6.17627	protein binding	cytoplasm; endoplasmic reticulum; membrane; nucleus; organelle lumen	metabolic process; regulation of biological process; response to stimulus
Q6P1L8	39S ribosomal protein L14, mitochondrial OS=Homo sapiens GN=MRPL14 PE=1 SV=1 - [RM14_HUMAN]	195.405	16.55	2	15.9374	10.2427	RNA binding; structural molecule activity	mitochondrion; ribosome	metabolic process
P42126	Enoyl-CoA delta isomerase 1, mitochondrial OS=Homo sapiens GN=ECI1 PE=1 SV=1 - [ECI1_HUMAN]	194.633	9.27	2	32.7952	8.54346	catalytic activity; protein binding	membrane; mitochondrion; organelle lumen	metabolic process
Q14160	Protein scribble homolog OS=Homo sapiens GN=SCRIB PE=1 SV=4 - [SCRIB_HUMAN]	192.705	1.9	2	174.778	5.07178	protein binding	cytoplasm; membrane	cell death; cell differentiation; cell proliferation; cellular component movement; development; regulation of biological process; response to stimulus; transport
P30084	Enoyl-CoA hydratase, mitochondrial OS=Homo sapiens GN=ECHS1 PE=1 SV=4 - [ECHM_HUMAN]	192.52	11.72	2	31.3671	8.07471	catalytic activity; protein binding	mitochondrion; organelle lumen	metabolic process
Q13310	Polyadenylate-binding protein 4 OS=Homo sapiens GN=PABPC4 PE=1 SV=1 - [PABP4_HUMAN]	192.459	11.02	5	70.7381	9.26123	nucleotide binding; protein binding; RNA binding	cytoplasm; nucleus	coagulation; metabolic process
P31946	14-3-3 protein beta/alpha OS=Homo sapiens GN=YWHAB PE=1 SV=3 - [1433B_HUMAN]	191.883	15.85	4	28.0648	4.83057	protein binding	cytoplasm; cytosol; membrane; nucleus	cell death; cell organization and biogenesis; cellular component movement; defense response; metabolic process; regulation of biological process; response to stimulus; transport
P38432	Coilin OS=Homo sapiens GN=COIL PE=1 SV=1 - [COIL_HUMAN]	191.49	1.74	1	62.5699	9.0708	catalytic activity; protein binding	cytoplasm; membrane; nucleus	metabolic process
P46777	60S ribosomal protein L5 OS=Homo sapiens GN=RPL5 PE=1 SV=3 - [RL5_HUMAN]	191.206	18.52	7	34.3407	9.71533	protein binding; RNA binding; structural molecule activity	cytoplasm; cytosol; membrane; nucleus; ribosome	cell organization and biogenesis; metabolic process; transport
Q12874	Splicing factor 3A subunit 3 OS=Homo sapiens GN=SF3A3 PE=1 SV=1 - [SF3A3_HUMAN]	189.425	13.77	5	58.8123	5.37646	metal ion binding; protein binding; RNA binding	nucleus; spliceosomal complex	cell organization and biogenesis; metabolic process
P62829	60S ribosomal protein L23 OS=Homo sapiens GN=RPL23 PE=1 SV=1 - [RL23_HUMAN]	188.555	10.71	1	14.8561	10.5063	protein binding; RNA binding; structural molecule activity	cytoplasm; cytosol; membrane; ribosome	cell organization and biogenesis; metabolic process; transport
Q9ULW0	Targeting protein for Xklp2 OS=Homo sapiens GN=TPX2 PE=1 SV=2 - [TPX2_HUMAN]	188.4	10.98	5	85.6	9.23193	nucleotide binding; protein binding	cytoplasm; cytoskeleton; nucleus	cell death; cell division; cell organization and biogenesis; cell proliferation; regulation of biological process
P15880	40S ribosomal protein S2 OS=Homo sapiens GN=RPS2 PE=1 SV=2 - [RS2_HUMAN]	188.394	18.77	5	31.3046	10.2427	protein binding; RNA binding; structural molecule activity	cytosol; membrane; nucleus; ribosome	cell organization and biogenesis; metabolic process; regulation of biological process; transport
Q8WU68	Splicing factor U2AF 26 kDa subunit OS=Homo sapiens GN=U2AF1L4 PE=1 SV=2 - [U2AF4_HUMAN]	186.431	5.45	1	25.7272	7.15186	metal ion binding; nucleotide binding; RNA binding	nucleus; spliceosomal complex	metabolic process
Q96A35	39S ribosomal protein L24, mitochondrial OS=Homo sapiens GN=MRPL24 PE=1 SV=1 - [RM24_HUMAN]	186.387	6.02	1	24.899	9.29053	structural molecule activity	mitochondrion; ribosome	metabolic process
Q9BY77	Polymerase delta-interacting protein 3 OS=Homo sapiens GN=POLDIP3 PE=1 SV=2 - [PDIP3_HUMAN]	185.9	17.34	5	46.0605	9.99365	nucleotide binding; protein binding; RNA binding	cytoplasm; nucleus	regulation of biological process; transport
P01616	Ig kappa chain V-II region MIL OS=Homo sapiens PE=1 SV=1 - [KV203_HUMAN]	185.72	11.61	1	12.0481	9.29053	protein binding	extracellular; membrane	defense response; metabolic process; regulation of biological process; response to stimulus
P43246	DNA mismatch repair protein Msh2 OS=Homo sapiens GN=MSH2 PE=1 SV=1 - [MSH2_HUMAN]	185.337	4.18	3	104.677	5.77002	catalytic activity; DNA binding; metal ion binding; nucleotide binding; protein binding	chromosome; membrane; nucleus	cell differentiation; cell organization and biogenesis; metabolic process; regulation of biological process; response to stimulus
Q7Z4V5	Hepatoma-derived growth factor-related protein 2 OS=Homo sapiens GN=HDGFRP2 PE=1 SV=1 - [HDGR2_HUMAN]	185.305	7.6	4	74.2722	7.48877	DNA binding	nucleus	metabolic process
O95218	Zinc finger Ran-binding domain-containing protein 2 OS=Homo sapiens GN=ZRANB2 PE=1 SV=2 - [ZRAB2_HUMAN]	185.069	7.27	2	37.382	10.0083	metal ion binding; protein binding; RNA binding	nucleus	metabolic process; regulation of biological process
O75390	Citrate synthase, mitochondrial OS=Homo sapiens GN=CS PE=1 SV=2 - [CISY_HUMAN]	184.175	8.8	3	51.6795	8.32373	catalytic activity; RNA binding	mitochondrion; nucleus; organelle lumen	metabolic process
Q8NC51	Plasminogen activator inhibitor 1 RNA-binding protein OS=Homo sapiens GN=SERBP1 PE=1 SV=2 - [PAIRB_HUMAN]	183.632	10.54	3	44.9385	8.646	protein binding; RNA binding	cytoplasm; membrane; nucleus	regulation of biological process
P98179	Putative RNA-binding protein 3 OS=Homo sapiens GN=RBM3 PE=1 SV=1 - [RBM3_HUMAN]	183.278	38.22	3	17.16	8.90967	nucleotide binding; protein binding; RNA binding	cytoplasm; nucleus	metabolic process; regulation of biological process; response to stimulus
O00541	Pescadillo homolog OS=Homo sapiens GN=PES1 PE=1 SV=1 - [PESC_HUMAN]	182.787	5.95	3	67.96	7.32764	protein binding; RNA binding	chromosome; cytoplasm; membrane; nucleus	cell organization and biogenesis; cell proliferation; metabolic process; regulation of biological process
P54819	Adenylate kinase 2, mitochondrial OS=Homo sapiens GN=AK2 PE=1 SV=2 - [KAD2_HUMAN]	182.632	28.87	4	26.4608	7.81104	catalytic activity; nucleotide binding	cytosol; membrane; mitochondrion	metabolic process; response to stimulus
Q99613	Eukaryotic translation initiation factor 3 subunit C OS=Homo sapiens GN=EIF3C PE=1 SV=1 - [EIF3C_HUMAN]	182.357	4.6	3	105.278	5.68115	protein binding; RNA binding	cytoplasm; cytosol	cell organization and biogenesis; metabolic process; regulation of biological process
P27816	Microtubule-associated protein 4 OS=Homo sapiens GN=MAP4 PE=1 SV=3 - [MAP4_HUMAN]	182.17	5.9	5	120.93	5.42725	protein binding; RNA binding; structural molecule activity	cytoplasm; cytoskeleton; membrane	cell division; cell organization and biogenesis; cellular component movement
Q16527	Cysteine and glycine-rich protein 2 OS=Homo sapiens GN=CSRP2 PE=1 SV=3 - [CSRP2_HUMAN]	180.903	20.73	3	20.9399	8.6167	metal ion binding	nucleus	cell differentiation; development
P05114	Non-histone chromosomal protein HMG-14 OS=Homo sapiens GN=HMGN1 PE=1 SV=3 - [HMGN1_HUMAN]	180.836	47	5	10.6526	9.59814	DNA binding; protein binding	chromosome; cytoplasm; nucleus	cell organization and biogenesis; metabolic process; regulation of biological process; response to stimulus
P46063	ATP-dependent DNA helicase Q1 OS=Homo sapiens GN=RECQL PE=1 SV=3 - [RECQ1_HUMAN]	180.179	4.62	2	73.41	7.88428	catalytic activity; DNA binding; nucleotide binding; protein binding	cytoskeleton; membrane; nucleus	metabolic process; response to stimulus
P28289	Tropomodulin-1 OS=Homo sapiens GN=TMOD1 PE=1 SV=1 - [TMOD1_HUMAN]	180.017	11.7	3	40.5439	5.09717	protein binding	cytoplasm; cytoskeleton; cytosol; membrane	cell organization and biogenesis; cellular component movement; response to stimulus
O75151	Lysine-specific demethylase PHF2 OS=Homo sapiens GN=PHF2 PE=1 SV=4 - [PHF2_HUMAN]	179.338	5.84	3	120.7	9.17334	catalytic activity; metal ion binding; protein binding	cytoplasm; nucleus	cell organization and biogenesis; metabolic process; regulation of biological process
Q13838	Spliceosome RNA helicase DDX39B OS=Homo sapiens GN=DDX39B PE=1 SV=1 - [DX39B_HUMAN]	178.89	12.85	4	48.9599	5.66846	catalytic activity; nucleotide binding; protein binding; RNA binding	cytoplasm; nucleus; spliceosomal complex	cell organization and biogenesis; metabolic process; regulation of biological process; transport
Q13620	Cullin-4B OS=Homo sapiens GN=CUL4B PE=1 SV=4 - [CUL4B_HUMAN]	178.27	5.04	3	103.916	7.37158	DNA binding; protein binding	cytoplasm; membrane; nucleus	cell organization and biogenesis; metabolic process; regulation of biological process; response to stimulus
P61981	14-3-3 protein gamma OS=Homo sapiens GN=YWHAG PE=1 SV=2 - [1433G_HUMAN]	178.266	17.81	4	28.2849	4.89404	enzyme regulator activity; protein binding; RNA binding	cytoplasm; cytosol; membrane	cell death; cell organization and biogenesis; regulation of biological process; response to stimulus; transport
Q9UHX1	Poly(U)-binding-splicing factor PUF60 OS=Homo sapiens GN=PUF60 PE=1 SV=1 - [PUF60_HUMAN]	177.59	11.09	3	59.8376	5.2876	catalytic activity; DNA binding; nucleotide binding; protein binding; RNA binding	nucleus	cell death; cellular homeostasis; metabolic process; regulation of biological process
P62750	60S ribosomal protein L23a OS=Homo sapiens GN=RPL23A PE=1 SV=1 - [RL23A_HUMAN]	176.864	27.56	5	17.6841	10.4478	nucleotide binding; protein binding; RNA binding; structural molecule activity	cytosol; nucleus; ribosome	cell organization and biogenesis; cell proliferation; metabolic process; transport
Q9NW64	Pre-mRNA-splicing factor RBM22 OS=Homo sapiens GN=RBM22 PE=1 SV=1 - [RBM22_HUMAN]	176.72	11.43	4	46.8654	8.54346	metal ion binding; nucleotide binding; protein binding; RNA binding; transporter activity	cytoplasm; nucleus; spliceosomal complex	metabolic process; regulation of biological process; response to stimulus; transport
P0CG48	Polyubiquitin-C OS=Homo sapiens GN=UBC PE=1 SV=3 - [UBC_HUMAN]	175.867	49.93	3	76.9915	7.66455	catalytic activity; protein binding; RNA binding	cytoplasm; cytosol; membrane; nucleus	cell death; cell organization and biogenesis; cellular homeostasis; defense response; metabolic process; regulation of biological process; response to stimulus; transport
P48643	T-complex protein 1 subunit epsilon OS=Homo sapiens GN=CCT5 PE=1 SV=1 - [TCPE_HUMAN]	174.89	6.1	2	59.6328	5.65576	nucleotide binding; protein binding	cytoplasm; cytoskeleton; cytosol	metabolic process; response to stimulus
Q01844	RNA-binding protein EWS OS=Homo sapiens GN=EWSR1 PE=1 SV=1 - [EWS_HUMAN]	174.591	5.79	2	68.4357	9.33447	metal ion binding; nucleotide binding; protein binding; RNA binding	cytoplasm; membrane; nucleus	metabolic process; regulation of biological process
Q15436	Protein transport protein Sec23A OS=Homo sapiens GN=SEC23A PE=1 SV=2 - [SC23A_HUMAN]	174.336	1.83	1	86.1053	7.07861	metal ion binding; protein binding	cytosol; endoplasmic reticulum; Golgi; membrane	cell organization and biogenesis; metabolic process; transport
P24928	DNA-directed RNA polymerase II subunit RPB1 OS=Homo sapiens GN=POLR2A PE=1 SV=2 - [RPB1_HUMAN]	173.738	2.13	2	217.039	7.37158	catalytic activity; DNA binding; metal ion binding; protein binding; RNA binding	nucleus	metabolic process; regulation of biological process; response to stimulus
O14639	Actin-binding LIM protein 1 OS=Homo sapiens GN=ABLIM1 PE=1 SV=3 - [ABLM1_HUMAN]	173.609	7.46	4	87.6311	8.5874	metal ion binding; protein binding	cytoplasm; cytoskeleton	cell organization and biogenesis; cellular component movement; regulation of biological process
P78406	mRNA export factor OS=Homo sapiens GN=RAE1 PE=1 SV=1 - [RAE1L_HUMAN]	173.245	23.37	5	40.9419	7.82568	protein binding; RNA binding	cytoplasm; cytoskeleton; membrane; nucleus	cell organization and biogenesis; metabolic process; regulation of biological process; response to stimulus; transport
Q16836	Hydroxyacyl-coenzyme A dehydrogenase, mitochondrial OS=Homo sapiens GN=HADH PE=1 SV=3 - [HCDH_HUMAN]	173.156	12.74	2	34.2719	8.85107	catalytic activity; nucleotide binding	cytoplasm; membrane; mitochondrion; nucleus; organelle lumen	metabolic process; regulation of biological process; response to stimulus
Q4G0N4	NAD kinase 2, mitochondrial OS=Homo sapiens GN=NADK2 PE=1 SV=2 - [NAKD2_HUMAN]	172.706	10.18	3	49.4022	8.17725	catalytic activity; nucleotide binding; protein binding	mitochondrion	metabolic process; regulation of biological process; response to stimulus
Q8IYL3	UPF0688 protein C1orf174 OS=Homo sapiens GN=C1orf174 PE=1 SV=2 - [CA174_HUMAN]	172.698	13.17	2	25.9607	6.90283		nucleus
Q92499	ATP-dependent RNA helicase DDX1 OS=Homo sapiens GN=DDX1 PE=1 SV=2 - [DDX1_HUMAN]	171.855	9.73	5	82.3798	7.2251	catalytic activity; DNA binding; nucleotide binding; protein binding; RNA binding	cytoplasm; membrane; nucleus	cell organization and biogenesis; development; metabolic process; regulation of biological process; response to stimulus
P21281	V-type proton ATPase subunit B, brain isoform OS=Homo sapiens GN=ATP6V1B2 PE=1 SV=3 - [VATB2_HUMAN]	170.12	10.37	3	56.4649	5.80811	catalytic activity; nucleotide binding; transporter activity	cytoplasm; cytosol; Golgi; membrane	cell organization and biogenesis; cellular homeostasis; metabolic process; regulation of biological process; response to stimulus; transport
Q13435	Splicing factor 3B subunit 2 OS=Homo sapiens GN=SF3B2 PE=1 SV=2 - [SF3B2_HUMAN]	169.315	10.17	5	100.165	5.66846	protein binding; RNA binding	nucleus; spliceosomal complex	metabolic process
P49711	Transcriptional repressor CTCF OS=Homo sapiens GN=CTCF PE=1 SV=1 - [CTCF_HUMAN]	168.14	2.48	1	82.7324	6.96143	DNA binding; metal ion binding; protein binding	chromosome; nucleus	cell organization and biogenesis; metabolic process; regulation of biological process
P02533	Keratin, type I cytoskeletal 14 OS=Homo sapiens GN=KRT14 PE=1 SV=4 - [K1C14_HUMAN]	167.678	14.19	6	51.5294	5.16064	protein binding; structural molecule activity	cytoplasm; cytosol; nucleus	cell differentiation; cell organization and biogenesis; response to stimulus
P26358	DNA (cytosine-5)-methyltransferase 1 OS=Homo sapiens GN=DNMT1 PE=1 SV=2 - [DNMT1_HUMAN]	166.926	3.96	4	183.05	7.75244	catalytic activity; DNA binding; metal ion binding; nucleotide binding; protein binding; RNA binding	nucleus	cell organization and biogenesis; metabolic process; regulation of biological process; response to stimulus
P19105	Myosin regulatory light chain 12A OS=Homo sapiens GN=MYL12A PE=1 SV=2 - [ML12A_HUMAN]	166.352	22.22	3	19.7815	4.80518	metal ion binding; protein binding		cell organization and biogenesis; regulation of biological process; transport
Q16775	Hydroxyacylglutathione hydrolase, mitochondrial OS=Homo sapiens GN=HAGH PE=1 SV=2 - [GLO2_HUMAN]	164.785	19.48	4	33.7843	8.11865	catalytic activity; metal ion binding	cytoplasm; mitochondrion; organelle lumen	metabolic process
Q8NAV1	Pre-mRNA-splicing factor 38A OS=Homo sapiens GN=PRPF38A PE=1 SV=1 - [PR38A_HUMAN]	163.66	18.91	4	37.4534	9.96436	protein binding; RNA binding	nucleus; spliceosomal complex	metabolic process
Q9H3K6	BolA-like protein 2 OS=Homo sapiens GN=BOLA2 PE=1 SV=1 - [BOLA2_HUMAN]	163.27	18.6	1	10.1102	6.52197
Q8IY81	pre-rRNA processing protein FTSJ3 OS=Homo sapiens GN=FTSJ3 PE=1 SV=2 - [SPB1_HUMAN]	162.814	3.66	2	96.4992	8.39697	catalytic activity; protein binding; RNA binding	nucleus	metabolic process
Q969G3	SWI/SNF-related matrix-associated actin-dependent regulator of chromatin subfamily E member 1 OS=Homo sapiens GN=SMARCE1 PE=1 SV=2 - [SMCE1_HUMAN]	161.821	12.17	3	46.6206	4.88135	catalytic activity; DNA binding; protein binding; RNA binding	chromosome; nucleus	cell organization and biogenesis; metabolic process; regulation of biological process
P52948	Nuclear pore complex protein Nup98-Nup96 OS=Homo sapiens GN=NUP98 PE=1 SV=4 - [NUP98_HUMAN]	161.81	2.15	2	197.457	6.40479	protein binding; structural molecule activity; transporter activity	chromosome; cytosol; membrane; nucleus	cell organization and biogenesis; metabolic process; regulation of biological process; response to stimulus; transport
O00425	Insulin-like growth factor 2 mRNA-binding protein 3 OS=Homo sapiens GN=IGF2BP3 PE=1 SV=2 - [IF2B3_HUMAN]	161.564	6.91	3	63.6656	8.86572	nucleotide binding; protein binding; RNA binding; translation regulator activity	cytoplasm; cytosol; nucleus	metabolic process; regulation of biological process; transport
Q9UJV9	Probable ATP-dependent RNA helicase DDX41 OS=Homo sapiens GN=DDX41 PE=1 SV=2 - [DDX41_HUMAN]	161.362	11.41	5	69.793	6.84424	catalytic activity; DNA binding; metal ion binding; nucleotide binding; protein binding; RNA binding	cytosol; endoplasmic reticulum; membrane; nucleus; spliceosomal complex	cell death; defense response; development; metabolic process; regulation of biological process; response to stimulus
O94880	PHD finger protein 14 OS=Homo sapiens GN=PHF14 PE=1 SV=2 - [PHF14_HUMAN]	160.473	4.62	3	99.9905	5.32568	metal ion binding; protein binding
P62249	40S ribosomal protein S16 OS=Homo sapiens GN=RPS16 PE=1 SV=2 - [RS16_HUMAN]	160.373	19.18	3	16.435	10.2134	protein binding; RNA binding; structural molecule activity	cytosol; membrane; ribosome	cell organization and biogenesis; metabolic process; transport
P61244	Protein max OS=Homo sapiens GN=MAX PE=1 SV=1 - [MAX_HUMAN]	159.647	18.75	2	18.2639	6.30322	DNA binding; protein binding	cytoplasm; nucleus	cell communication; cell death; cell organization and biogenesis; metabolic process; regulation of biological process; response to stimulus
Q8TF68	Zinc finger protein 384 OS=Homo sapiens GN=ZNF384 PE=1 SV=2 - [ZN384_HUMAN]	158.273	13.86	4	63.1789	8.95361	DNA binding; metal ion binding; protein binding	nucleus	metabolic process; regulation of biological process; transport
Q9Y3Y2	Chromatin target of PRMT1 protein OS=Homo sapiens GN=CHTOP PE=1 SV=2 - [CHTOP_HUMAN]	157.97	16.94	3	26.3803	12.2349	protein binding; RNA binding	nucleus	metabolic process; regulation of biological process; transport
Q99986	Serine/threonine-protein kinase VRK1 OS=Homo sapiens GN=VRK1 PE=1 SV=1 - [VRK1_HUMAN]	155.746	7.83	2	45.4474	8.90967	catalytic activity; nucleotide binding; protein binding	cytoplasm; cytoskeleton; cytosol; nucleus	cell division; cell organization and biogenesis; metabolic process
P56537	Eukaryotic translation initiation factor 6 OS=Homo sapiens GN=EIF6 PE=1 SV=1 - [IF6_HUMAN]	155.408	17.14	3	26.5822	4.67822	protein binding; RNA binding	cytoplasm; nucleus	cell organization and biogenesis; metabolic process; transport
O95785	Protein Wiz OS=Homo sapiens GN=WIZ PE=1 SV=2 - [WIZ_HUMAN]	155.28	2.06	2	178.563	6.85889	metal ion binding; protein binding	nucleus	cell organization and biogenesis; regulation of biological process
Q8WUA2	Peptidyl-prolyl cis-trans isomerase-like 4 OS=Homo sapiens GN=PPIL4 PE=1 SV=1 - [PPIL4_HUMAN]	155.134	11.18	3	57.1895	5.92236	catalytic activity; nucleotide binding; RNA binding	nucleus	metabolic process
P62913	60S ribosomal protein L11 OS=Homo sapiens GN=RPL11 PE=1 SV=2 - [RL11_HUMAN]	154.047	23.6	4	20.2396	9.59814	protein binding; RNA binding; structural molecule activity	cytosol; membrane; nucleus; ribosome	cell organization and biogenesis; metabolic process; transport
P62244	40S ribosomal protein S15a OS=Homo sapiens GN=RPS15A PE=1 SV=2 - [RS15A_HUMAN]	153.565	26.15	2	14.83	10.1255	RNA binding; structural molecule activity	cytoplasm; cytosol; membrane; mitochondrion; ribosome	cell organization and biogenesis; metabolic process; regulation of biological process; response to stimulus; transport
P51532	Transcription activator BRG1 OS=Homo sapiens GN=SMARCA4 PE=1 SV=2 - [SMCA4_HUMAN]	152.57	3.46	4	184.53	7.88428	catalytic activity; DNA binding; nucleotide binding; protein binding	membrane; nucleus	cell differentiation; cell organization and biogenesis; metabolic process; regulation of biological process
P60228	Eukaryotic translation initiation factor 3 subunit E OS=Homo sapiens GN=EIF3E PE=1 SV=1 - [EIF3E_HUMAN]	152.55	13.93	5	52.1874	6.03662	protein binding; RNA binding	chromosome; cytoplasm; cytosol; membrane; nucleus	cell organization and biogenesis; metabolic process; regulation of biological process
O95425	Supervillin OS=Homo sapiens GN=SVIL PE=1 SV=2 - [SVIL_HUMAN]	152.077	2.08	3	247.593	6.97607	protein binding	cytoplasm; cytoskeleton; membrane; nucleus	cell organization and biogenesis
Q16629	Serine/arginine-rich splicing factor 7 OS=Homo sapiens GN=SRSF7 PE=1 SV=1 - [SRSF7_HUMAN]	151.248	8.82	2	27.35	11.8247	metal ion binding; nucleotide binding; protein binding; RNA binding	cytoplasm; nucleus	metabolic process; regulation of biological process; transport
P36551	Oxygen-dependent coproporphyrinogen-III oxidase, mitochondrial OS=Homo sapiens GN=CPOX PE=1 SV=3 - [HEM6_HUMAN]	150.959	7.05	3	50.12	8.25049	catalytic activity; protein binding; structural molecule activity	cytoplasm; membrane; mitochondrion	metabolic process; response to stimulus
O00303	Eukaryotic translation initiation factor 3 subunit F OS=Homo sapiens GN=EIF3F PE=1 SV=1 - [EIF3F_HUMAN]	150.89	10.08	2	37.5402	5.45264	catalytic activity; protein binding; RNA binding	cytoplasm; cytosol; membrane	cell organization and biogenesis; metabolic process; regulation of biological process
P49368	T-complex protein 1 subunit gamma OS=Homo sapiens GN=CCT3 PE=1 SV=4 - [TCPG_HUMAN]	149.978	3.85	2	60.4953	6.49365	nucleotide binding; protein binding; RNA binding	cytoplasm; cytoskeleton; cytosol; membrane	metabolic process
Q92552	28S ribosomal protein S27, mitochondrial OS=Homo sapiens GN=MRPS27 PE=1 SV=3 - [RT27_HUMAN]	149.563	6.28	2	47.5814	6.17627	protein binding	mitochondrion; ribosome
P53999	Activated RNA polymerase II transcriptional coactivator p15 OS=Homo sapiens GN=SUB1 PE=1 SV=3 - [TCP4_HUMAN]	149.082	25.98	3	14.3864	9.59814	DNA binding; protein binding; RNA binding	nucleus	metabolic process; regulation of biological process
A6NHR9	Structural maintenance of chromosomes flexible hinge domain-containing protein 1 OS=Homo sapiens GN=SMCHD1 PE=1 SV=2 - [SMHD1_HUMAN]	148.313	2.19	4	226.231	7.29834	nucleotide binding; protein binding	chromosome	cell organization and biogenesis; regulation of biological process
Q8IWS0	PHD finger protein 6 OS=Homo sapiens GN=PHF6 PE=1 SV=1 - [PHF6_HUMAN]	148.053	6.85	2	41.264	8.67529	DNA binding; metal ion binding; protein binding; RNA binding	nucleus	metabolic process; regulation of biological process
Q06587	E3 ubiquitin-protein ligase RING1 OS=Homo sapiens GN=RING1 PE=1 SV=2 - [RING1_HUMAN]	146.727	10.34	3	42.4028	5.61768	catalytic activity; metal ion binding; protein binding	cytoplasm; nucleus	cell organization and biogenesis; metabolic process; regulation of biological process
Q06265	Exosome complex component RRP45 OS=Homo sapiens GN=EXOSC9 PE=1 SV=3 - [EXOS9_HUMAN]	146.471	7.29	3	48.9181	5.2876	catalytic activity; protein binding; RNA binding	cytoplasm; cytoskeleton; cytosol; nucleus	metabolic process; regulation of biological process; response to stimulus
Q8NEJ9	Neuroguidin OS=Homo sapiens GN=NGDN PE=1 SV=1 - [NGDN_HUMAN]	145.399	10.16	2	35.872	9.56885	RNA binding	chromosome; cytoplasm; nucleus	regulation of biological process
Q6P1J9	Parafibromin OS=Homo sapiens GN=CDC73 PE=1 SV=1 - [CDC73_HUMAN]	145.25	8.85	3	60.5391	9.61279	protein binding	nucleus	cell organization and biogenesis; metabolic process; regulation of biological process; response to stimulus
Q9UIL1	Short coiled-coil protein OS=Homo sapiens GN=SCOC PE=1 SV=2 - [SCOC_HUMAN]	145.12	11.32	1	18.0341	8.85107	protein binding	cytoplasm; cytosol; endosome; Golgi; membrane	regulation of biological process
P80723	Brain acid soluble protein 1 OS=Homo sapiens GN=BASP1 PE=1 SV=2 - [BASP1_HUMAN]	144.764	25.99	3	22.68	4.62744	DNA binding; protein binding	cytoplasm; cytoskeleton; membrane; nucleus	cell differentiation; cell organization and biogenesis; regulation of biological process
P67936	Tropomyosin alpha-4 chain OS=Homo sapiens GN=TPM4 PE=1 SV=3 - [TPM4_HUMAN]	144.115	14.11	3	28.5045	4.69092	metal ion binding; protein binding; structural molecule activity	cytoplasm; cytoskeleton; cytosol; membrane	cell differentiation; cellular component movement; response to stimulus
P24534	Elongation factor 1-beta OS=Homo sapiens GN=EEF1B2 PE=1 SV=3 - [EF1B_HUMAN]	144.1	12.44	2	24.7483	4.66553	protein binding; RNA binding	cytosol	metabolic process
P63244	Guanine nucleotide-binding protein subunit beta-2-like 1 OS=Homo sapiens GN=GNB2L1 PE=1 SV=3 - [GBLP_HUMAN]	143.82	7.57	1	35.0546	7.69385	enzyme regulator activity; protein binding; RNA binding; structural molecule activity	cytoplasm; cytoskeleton; cytosol; membrane; mitochondrion; nucleus	cell death; development; metabolic process; regulation of biological process
P26583	High mobility group protein B2 OS=Homo sapiens GN=HMGB2 PE=1 SV=2 - [HMGB2_HUMAN]	142.824	18.18	3	24.0187	7.81104	DNA binding; protein binding; RNA binding	chromosome; cytoplasm; nucleus	cell death; cell organization and biogenesis; cellular component movement; metabolic process; regulation of biological process; response to stimulus
Q13112	Chromatin assembly factor 1 subunit B OS=Homo sapiens GN=CHAF1B PE=1 SV=1 - [CAF1B_HUMAN]	142.627	7.33	3	61.4542	7.50342	protein binding	cytoplasm; cytosol; nucleus	cell organization and biogenesis; metabolic process; regulation of biological process; response to stimulus
Q9UPQ9	Trinucleotide repeat-containing gene 6B protein OS=Homo sapiens GN=TNRC6B PE=1 SV=4 - [TNR6B_HUMAN]	141.677	2.62	3	193.883	6.75635	nucleotide binding; protein binding; RNA binding	cytoplasm; cytosol	defense response; metabolic process; regulation of biological process; response to stimulus
P46087	Putative ribosomal RNA methyltransferase NOP2 OS=Homo sapiens GN=NOP2 PE=1 SV=2 - [NOP2_HUMAN]	141.169	2.96	2	89.2471	9.23193	catalytic activity; protein binding; RNA binding	nucleus	metabolic process; regulation of biological process
P51858	Hepatoma-derived growth factor OS=Homo sapiens GN=HDGF PE=1 SV=1 - [HDGF_HUMAN]	140.271	6.67	1	26.7719	4.729	DNA binding; nucleotide binding; protein binding; RNA binding	cytoplasm; nucleus	cell proliferation; metabolic process; regulation of biological process; response to stimulus
Q15120	[Pyruvate dehydrogenase (acetyl-transferring)] kinase isozyme 3, mitochondrial OS=Homo sapiens GN=PDK3 PE=1 SV=1 - [PDK3_HUMAN]	139.563	11.82	3	46.9091	8.36768	catalytic activity; nucleotide binding; protein binding	mitochondrion; organelle lumen	cell death; cellular homeostasis; metabolic process; regulation of biological process; response to stimulus
P16455	Methylated-DNA--protein-cysteine methyltransferase OS=Homo sapiens GN=MGMT PE=1 SV=1 - [MGMT_HUMAN]	138.131	14.98	2	21.6322	8.104	catalytic activity; DNA binding; metal ion binding	membrane; nucleus	cell differentiation; metabolic process; regulation of biological process; response to stimulus
Q13595	Transformer-2 protein homolog alpha OS=Homo sapiens GN=TRA2A PE=1 SV=1 - [TRA2A_HUMAN]	137.834	14.89	4	32.6691	11.2681	nucleotide binding; RNA binding	nucleus	metabolic process
P54886	Delta-1-pyrroline-5-carboxylate synthase OS=Homo sapiens GN=ALDH18A1 PE=1 SV=2 - [P5CS_HUMAN]	137.15	3.02	2	87.2475	7.12256	catalytic activity; nucleotide binding; RNA binding	cytoplasm; membrane; mitochondrion	metabolic process
Q4G0J3	La-related protein 7 OS=Homo sapiens GN=LARP7 PE=1 SV=1 - [LARP7_HUMAN]	137.115	4.98	2	66.8574	9.5542	nucleotide binding; protein binding; RNA binding	cytoplasm; Golgi; nucleus	metabolic process
Q9ULU4	Protein kinase C-binding protein 1 OS=Homo sapiens GN=ZMYND8 PE=1 SV=2 - [PKCB1_HUMAN]	136.94	1.77	1	131.61	7.1958	metal ion binding; protein binding	nucleus	regulation of biological process
O43447	Peptidyl-prolyl cis-trans isomerase H OS=Homo sapiens GN=PPIH PE=1 SV=1 - [PPIH_HUMAN]	136.82	24.86	3	19.1956	8.07471	catalytic activity; protein binding	cytoplasm; nucleus; spliceosomal complex	cell organization and biogenesis; metabolic process; regulation of biological process
Q8NBS9	Thioredoxin domain-containing protein 5 OS=Homo sapiens GN=TXNDC5 PE=1 SV=2 - [TXND5_HUMAN]	135.974	6.71	3	47.5987	5.97314	catalytic activity; protein binding	endoplasmic reticulum; organelle lumen	cell organization and biogenesis; cellular homeostasis; metabolic process; regulation of biological process; transport
Q10713	Mitochondrial-processing peptidase subunit alpha OS=Homo sapiens GN=PMPCA PE=1 SV=2 - [MPPA_HUMAN]	135.295	3.24	1	58.2156	6.91748	catalytic activity; metal ion binding	membrane; mitochondrion; organelle lumen	metabolic process; transport
Q9Y2J2	Band 4.1-like protein 3 OS=Homo sapiens GN=EPB41L3 PE=1 SV=2 - [E41L3_HUMAN]	134.294	6.44	4	120.603	5.18604	protein binding; structural molecule activity	cytoplasm; cytoskeleton; membrane	cell death; cell organization and biogenesis; regulation of biological process
Q8N488	RING1 and YY1-binding protein OS=Homo sapiens GN=RYBP PE=1 SV=2 - [RYBP_HUMAN]	133.63	9.21	1	24.8065	9.62744	DNA binding; metal ion binding; protein binding	cytoplasm; nucleus	cell death; cell organization and biogenesis; development; metabolic process; regulation of biological process
P61163	Alpha-centractin OS=Homo sapiens GN=ACTR1A PE=1 SV=1 - [ACTZ_HUMAN]	132.288	10.11	2	42.5869	6.63916	nucleotide binding	cytoplasm; cytoskeleton; cytosol	transport
Q96FJ2	Dynein light chain 2, cytoplasmic OS=Homo sapiens GN=DYNLL2 PE=1 SV=1 - [DYL2_HUMAN]	132.112	38.2	3	10.3431	7.37158	catalytic activity; motor activity; protein binding	cytoplasm; cytoskeleton; cytosol; membrane; nucleus	cell death; metabolic process; regulation of biological process; response to stimulus; transport
P31689	DnaJ homolog subfamily A member 1 OS=Homo sapiens GN=DNAJA1 PE=1 SV=2 - [DNJA1_HUMAN]	131.7	10.83	2	44.8395	7.07861	metal ion binding; nucleotide binding; protein binding	cytosol; membrane	cellular component movement; metabolic process; regulation of biological process; response to stimulus
Q9Y3B9	RRP15-like protein OS=Homo sapiens GN=RRP15 PE=1 SV=2 - [RRP15_HUMAN]	131.142	8.51	2	31.4645	5.51611		mitochondrion; nucleus
P22061	Protein-L-isoaspartate(D-aspartate) O-methyltransferase OS=Homo sapiens GN=PCMT1 PE=1 SV=4 - [PIMT_HUMAN]	130.192	14.54	2	24.6206	7.21045	catalytic activity	cytoplasm; endoplasmic reticulum	metabolic process
Q9UNL4	Inhibitor of growth protein 4 OS=Homo sapiens GN=ING4 PE=1 SV=1 - [ING4_HUMAN]	129.897	12.85	2	28.5121	7.62061	metal ion binding; protein binding	nucleus	cell death; cell organization and biogenesis; metabolic process; regulation of biological process; response to stimulus
Q9NVH6	Trimethyllysine dioxygenase, mitochondrial OS=Homo sapiens GN=TMLHE PE=1 SV=1 - [TMLH_HUMAN]	129.649	7.36	3	49.4861	7.72314	catalytic activity; metal ion binding	mitochondrion; organelle lumen	metabolic process; regulation of biological process
Q9Y3C6	Peptidyl-prolyl cis-trans isomerase-like 1 OS=Homo sapiens GN=PPIL1 PE=1 SV=1 - [PPIL1_HUMAN]	128.551	8.43	1	18.2251	7.98682	catalytic activity; protein binding	spliceosomal complex	metabolic process
P19525	Interferon-induced, double-stranded RNA-activated protein kinase OS=Homo sapiens GN=EIF2AK2 PE=1 SV=2 - [E2AK2_HUMAN]	127.874	3.99	2	62.0556	8.39697	catalytic activity; enzyme regulator activity; nucleotide binding; protein binding; RNA binding	cytoplasm; cytosol; membrane; nucleus	defense response; metabolic process; regulation of biological process; response to stimulus
P62269	40S ribosomal protein S18 OS=Homo sapiens GN=RPS18 PE=1 SV=3 - [RS18_HUMAN]	126.755	21.05	3	17.7079	10.9897	protein binding; RNA binding; structural molecule activity	cytoplasm; cytosol; membrane; nucleus; ribosome	cell organization and biogenesis; metabolic process; transport
P12270	Nucleoprotein TPR OS=Homo sapiens GN=TPR PE=1 SV=3 - [TPR_HUMAN]	126.619	2.07	4	267.131	5.021	catalytic activity; motor activity; nucleotide binding; protein binding; RNA binding; transporter activity	chromosome; cytoplasm; cytoskeleton; membrane; nucleus	cell division; cell organization and biogenesis; metabolic process; regulation of biological process; response to stimulus; transport
Q53F19	Uncharacterized protein C17orf85 OS=Homo sapiens GN=C17orf85 PE=1 SV=2 - [CQ085_HUMAN]	125.218	4.19	2	70.5493	5.73193	catalytic activity; metal ion binding; nucleotide binding; RNA binding	cytoplasm; nucleus	metabolic process
Q9UKX7	Nuclear pore complex protein Nup50 OS=Homo sapiens GN=NUP50 PE=1 SV=2 - [NUP50_HUMAN]	125.18	6.84	2	50.1132	7.06396	protein binding	membrane; nucleus	cell organization and biogenesis; metabolic process; regulation of biological process; response to stimulus; transport
P33316	Deoxyuridine 5'-triphosphate nucleotidohydrolase, mitochondrial OS=Homo sapiens GN=DUT PE=1 SV=4 - [DUT_HUMAN]	125.025	11.51	2	26.5466	9.36377	catalytic activity; protein binding; RNA binding	mitochondrion; nucleus	metabolic process
P49406	39S ribosomal protein L19, mitochondrial OS=Homo sapiens GN=MRPL19 PE=1 SV=2 - [RM19_HUMAN]	124.97	6.51	3	33.5136	9.49561	structural molecule activity	membrane; mitochondrion; nucleus; ribosome	metabolic process
P62306	Small nuclear ribonucleoprotein F OS=Homo sapiens GN=SNRPF PE=1 SV=1 - [RUXF_HUMAN]	124.785	65.12	2	9.71878	4.66553	protein binding; RNA binding	cytoplasm; cytosol; nucleus; spliceosomal complex	cell organization and biogenesis; metabolic process
Q9BPX6	Calcium uptake protein 1, mitochondrial OS=Homo sapiens GN=MICU1 PE=1 SV=1 - [MICU1_HUMAN]	124.698	3.15	1	54.3165	8.41162	metal ion binding; protein binding	membrane; mitochondrion	cell organization and biogenesis; cellular homeostasis; defense response; response to stimulus; transport
P62424	60S ribosomal protein L7a OS=Homo sapiens GN=RPL7A PE=1 SV=2 - [RL7A_HUMAN]	124.557	15.04	3	29.977	10.6089	protein binding; RNA binding; structural molecule activity	cytosol; membrane; nucleus; ribosome	cell organization and biogenesis; metabolic process; transport
P06753	Tropomyosin alpha-3 chain OS=Homo sapiens GN=TPM3 PE=1 SV=2 - [TPM3_HUMAN]	124.265	11.93	3	32.9298	4.71631	protein binding	cytoplasm; cytoskeleton; cytosol	cellular component movement; regulation of biological process
P55735	Protein SEC13 homolog OS=Homo sapiens GN=SEC13 PE=1 SV=3 - [SEC13_HUMAN]	123.88	8.07	1	35.5181	5.47803	protein binding	chromosome; cytosol; endoplasmic reticulum; membrane; nucleus	cell organization and biogenesis; metabolic process; transport
Q9BZZ5	Apoptosis inhibitor 5 OS=Homo sapiens GN=API5 PE=1 SV=3 - [API5_HUMAN]	122.879	5.53	2	58.9679	7.34229	protein binding; RNA binding	cytoplasm; membrane; nucleus; spliceosomal complex	cell death; regulation of biological process
O95400	CD2 antigen cytoplasmic tail-binding protein 2 OS=Homo sapiens GN=CD2BP2 PE=1 SV=1 - [CD2B2_HUMAN]	121.559	15.84	4	37.6232	4.61475	protein binding	cytoplasm; nucleus	cell organization and biogenesis; metabolic process; regulation of biological process
Q9Y2Q9	28S ribosomal protein S28, mitochondrial OS=Homo sapiens GN=MRPS28 PE=1 SV=1 - [RT28_HUMAN]	121.048	10.16	2	20.8298	9.1001	RNA binding	mitochondrion; ribosome
Q9Y5J1	U3 small nucleolar RNA-associated protein 18 homolog OS=Homo sapiens GN=UTP18 PE=1 SV=3 - [UTP18_HUMAN]	120.6	8.09	2	61.9644	8.76318	protein binding; RNA binding	nucleus	metabolic process
P00367	Glutamate dehydrogenase 1, mitochondrial OS=Homo sapiens GN=GLUD1 PE=1 SV=2 - [DHE3_HUMAN]	120.45	6.27	2	61.3592	7.79639	catalytic activity; nucleotide binding; protein binding	cytoplasm; mitochondrion; organelle lumen	metabolic process; regulation of biological process
O75494	Serine/arginine-rich splicing factor 10 OS=Homo sapiens GN=SRSF10 PE=1 SV=1 - [SRS10_HUMAN]	120.318	12.6	3	31.2818	11.2681	nucleotide binding; protein binding; RNA binding	cytoplasm; nucleus	cell organization and biogenesis; metabolic process; regulation of biological process; transport
Q96EL3	39S ribosomal protein L53, mitochondrial OS=Homo sapiens GN=MRPL53 PE=1 SV=1 - [RM53_HUMAN]	120.267	38.39	3	12.0992	8.76318		mitochondrion; ribosome
P63173	60S ribosomal protein L38 OS=Homo sapiens GN=RPL38 PE=1 SV=2 - [RL38_HUMAN]	119.91	18.57	3	8.21273	10.0962	RNA binding; structural molecule activity	cytosol; ribosome	cell organization and biogenesis; metabolic process; regulation of biological process; transport
P27635	60S ribosomal protein L10 OS=Homo sapiens GN=RPL10 PE=1 SV=4 - [RL10_HUMAN]	119.679	11.21	2	24.5879	10.0815	protein binding; RNA binding; structural molecule activity	cytosol; endoplasmic reticulum; membrane; ribosome	cell organization and biogenesis; metabolic process; transport
P08559	Pyruvate dehydrogenase E1 component subunit alpha, somatic form, mitochondrial OS=Homo sapiens GN=PDHA1 PE=1 SV=3 - [ODPA_HUMAN]	119.295	6.15	2	43.2676	8.06006	catalytic activity	mitochondrion; nucleus; organelle lumen	metabolic process; regulation of biological process
P68036	Ubiquitin-conjugating enzyme E2 L3 OS=Homo sapiens GN=UBE2L3 PE=1 SV=1 - [UB2L3_HUMAN]	119.22	14.29	1	17.8502	8.51416	catalytic activity; nucleotide binding; protein binding; RNA binding	cytoplasm; nucleus	cell proliferation; metabolic process; regulation of biological process; response to stimulus
Q9H3P7	Golgi resident protein GCP60 OS=Homo sapiens GN=ACBD3 PE=1 SV=4 - [GCP60_HUMAN]	119.09	2.65	1	60.556	5.05908	protein binding	Golgi; membrane; mitochondrion	metabolic process; transport
P06733	Alpha-enolase OS=Homo sapiens GN=ENO1 PE=1 SV=2 - [ENOA_HUMAN]	118.91	4.15	1	47.1393	7.38623	catalytic activity; DNA binding; metal ion binding; protein binding; RNA binding	cytoplasm; cytosol; membrane; nucleus	metabolic process; regulation of biological process; response to stimulus
Q9BQ04	RNA-binding protein 4B OS=Homo sapiens GN=RBM4B PE=1 SV=1 - [RBM4B_HUMAN]	118.872	10.03	3	40.1244	6.7417	metal ion binding; nucleotide binding; protein binding; RNA binding	nucleus	metabolic process; regulation of biological process; response to stimulus
P26641	Elongation factor 1-gamma OS=Homo sapiens GN=EEF1G PE=1 SV=3 - [EF1G_HUMAN]	117.912	7.78	3	50.0871	6.66846	protein binding; RNA binding	cytosol; membrane; nucleus	metabolic process; response to stimulus
Q13888	General transcription factor IIH subunit 2 OS=Homo sapiens GN=GTF2H2 PE=1 SV=1 - [TF2H2_HUMAN]	117.77	2.28	1	44.3901	6.75635	catalytic activity; metal ion binding; protein binding; RNA binding	nucleus	metabolic process; regulation of biological process; response to stimulus; transport
P30101	Protein disulfide-isomerase A3 OS=Homo sapiens GN=PDIA3 PE=1 SV=4 - [PDIA3_HUMAN]	117.264	7.13	3	56.7468	6.354	catalytic activity; protein binding; RNA binding	cell surface; endoplasmic reticulum; nucleus; organelle lumen	cellular homeostasis; metabolic process; regulation of biological process; response to stimulus; transport
P60866	40S ribosomal protein S20 OS=Homo sapiens GN=RPS20 PE=1 SV=1 - [RS20_HUMAN]	116.852	19.33	2	13.3643	9.93506	protein binding; RNA binding; structural molecule activity	cytoplasm; cytosol; membrane; ribosome	cell organization and biogenesis; metabolic process; transport
O43809	Cleavage and polyadenylation specificity factor subunit 5 OS=Homo sapiens GN=NUDT21 PE=1 SV=1 - [CPSF5_HUMAN]	116.629	34.8	5	26.2107	8.82178	catalytic activity; protein binding; RNA binding	nucleus	cell organization and biogenesis; metabolic process
Q86U28	Iron-sulfur cluster assembly 2 homolog, mitochondrial OS=Homo sapiens GN=ISCA2 PE=1 SV=2 - [ISCA2_HUMAN]	116.478	23.38	3	16.4662	5.24951	metal ion binding; structural molecule activity	mitochondrion	cell organization and biogenesis; metabolic process
Q96MU7	YTH domain-containing protein 1 OS=Homo sapiens GN=YTHDC1 PE=1 SV=3 - [YTDC1_HUMAN]	115.026	1.24	1	84.6493	6.22705	protein binding; RNA binding	nucleus	cell organization and biogenesis; metabolic process
P26196	Probable ATP-dependent RNA helicase DDX6 OS=Homo sapiens GN=DDX6 PE=1 SV=2 - [DDX6_HUMAN]	115.023	13.25	3	54.3823	8.66064	catalytic activity; nucleotide binding; protein binding; RNA binding	cytoplasm; cytosol; membrane	cell organization and biogenesis; metabolic process
Q9P013	Spliceosome-associated protein CWC15 homolog OS=Homo sapiens GN=CWC15 PE=1 SV=2 - [CWC15_HUMAN]	114.618	19.21	3	26.6083	5.70654	protein binding; RNA binding	nucleus; spliceosomal complex	metabolic process
Q9BWF3	RNA-binding protein 4 OS=Homo sapiens GN=RBM4 PE=1 SV=1 - [RBM4_HUMAN]	114.1	9.89	3	40.2887	7.07861	metal ion binding; nucleotide binding; protein binding; RNA binding	cytoplasm; nucleus	cell differentiation; metabolic process; regulation of biological process; response to stimulus
O75530	Polycomb protein EED OS=Homo sapiens GN=EED PE=1 SV=2 - [EED_HUMAN]	113.85	11.56	4	50.1656	7.03467	catalytic activity; protein binding	chromosome; cytoplasm; nucleus	cell organization and biogenesis; metabolic process; regulation of biological process
P49756	RNA-binding protein 25 OS=Homo sapiens GN=RBM25 PE=1 SV=3 - [RBM25_HUMAN]	113.721	6.29	2	100.124	6.31592	nucleotide binding; protein binding; RNA binding	cytoplasm; nucleus	cell death; metabolic process; regulation of biological process
Q8N1F7	Nuclear pore complex protein Nup93 OS=Homo sapiens GN=NUP93 PE=1 SV=2 - [NUP93_HUMAN]	113.493	8.79	3	93.4296	5.71924	structural molecule activity	membrane; nucleus	cell organization and biogenesis; metabolic process; regulation of biological process; response to stimulus; transport
Q9BYE7	Polycomb group RING finger protein 6 OS=Homo sapiens GN=PCGF6 PE=1 SV=2 - [PCGF6_HUMAN]	113.46	6.86	1	39.0227	4.97021	DNA binding; metal ion binding; protein binding	nucleus	metabolic process; regulation of biological process
Q9NQT5	Exosome complex component RRP40 OS=Homo sapiens GN=EXOSC3 PE=1 SV=3 - [EXOS3_HUMAN]	113.35	7.64	1	29.5534	8.104	catalytic activity; protein binding; RNA binding; structural molecule activity	cytoplasm; cytosol; nucleus; ribosome	metabolic process; regulation of biological process
Q9ULV4	Coronin-1C OS=Homo sapiens GN=CORO1C PE=1 SV=1 - [COR1C_HUMAN]	112.839	11.81	3	53.2151	7.07861	protein binding	cytoplasm; cytoskeleton; membrane	cell organization and biogenesis; regulation of biological process; response to stimulus; transport
Q9H1E3	Nuclear ubiquitous casein and cyclin-dependent kinase substrate 1 OS=Homo sapiens GN=NUCKS1 PE=1 SV=1 - [NUCKS_HUMAN]	112.747	19.34	3	27.28	5.08447	RNA binding	cytoplasm; nucleus
P09429	High mobility group protein B1 OS=Homo sapiens GN=HMGB1 PE=1 SV=3 - [HMGB1_HUMAN]	112.643	15.35	2	24.8782	5.74463	DNA binding; enzyme regulator activity; protein binding; RNA binding	cell surface; chromosome; cytoplasm; extracellular; nucleus	cell death; cell organization and biogenesis; cellular component movement; defense response; metabolic process; regulation of biological process; response to stimulus
P52756	RNA-binding protein 5 OS=Homo sapiens GN=RBM5 PE=1 SV=2 - [RBM5_HUMAN]	111.828	1.84	1	92.097	6.27783	DNA binding; metal ion binding; nucleotide binding; protein binding; RNA binding	nucleus; spliceosomal complex	cell death; cell organization and biogenesis; metabolic process; regulation of biological process
P62753	40S ribosomal protein S6 OS=Homo sapiens GN=RPS6 PE=1 SV=1 - [RS6_HUMAN]	111.56	10.84	2	28.663	10.8433	protein binding; RNA binding; structural molecule activity	cytoplasm; cytosol; membrane; nucleus; ribosome	cell organization and biogenesis; metabolic process; regulation of biological process; response to stimulus; transport
P62241	40S ribosomal protein S8 OS=Homo sapiens GN=RPS8 PE=1 SV=2 - [RS8_HUMAN]	111.333	17.79	3	24.1902	10.3159	RNA binding; structural molecule activity	cytoplasm; cytosol; membrane; nucleus; ribosome	cell organization and biogenesis; metabolic process; transport
Q9HAZ1	Dual specificity protein kinase CLK4 OS=Homo sapiens GN=CLK4 PE=1 SV=1 - [CLK4_HUMAN]	110.869	6.24	2	57.4554	8.67529	catalytic activity; nucleotide binding	nucleus	metabolic process; regulation of biological process
P63220	40S ribosomal protein S21 OS=Homo sapiens GN=RPS21 PE=1 SV=1 - [RS21_HUMAN]	110.12	16.87	1	9.10557	8.49951	protein binding; RNA binding; structural molecule activity	cytoplasm; cytosol; ribosome	cell organization and biogenesis; metabolic process; transport
Q9UBF2	Coatomer subunit gamma-2 OS=Homo sapiens GN=COPG2 PE=1 SV=1 - [COPG2_HUMAN]	110	1.38	1	97.5596	5.80811	structural molecule activity	cytoplasm; cytosol; Golgi; membrane	transport
P12004	Proliferating cell nuclear antigen OS=Homo sapiens GN=PCNA PE=1 SV=1 - [PCNA_HUMAN]	109.62	4.98	1	28.7503	4.69092	catalytic activity; DNA binding; enzyme regulator activity; protein binding	cytoplasm; cytoskeleton; nucleus	cell differentiation; cell organization and biogenesis; cell proliferation; cellular homeostasis; metabolic process; regulation of biological process; response to stimulus
O96028	Histone-lysine N-methyltransferase NSD2 OS=Homo sapiens GN=WHSC1 PE=1 SV=1 - [NSD2_HUMAN]	108.987	1.98	2	152.16	8.68994	catalytic activity; DNA binding; metal ion binding; protein binding	chromosome; cytoplasm; membrane; nucleus	cell organization and biogenesis; metabolic process; regulation of biological process
O43684	Mitotic checkpoint protein BUB3 OS=Homo sapiens GN=BUB3 PE=1 SV=1 - [BUB3_HUMAN]	108.941	13.11	3	37.1312	6.84424	protein binding	chromosome; cytosol; nucleus	cell division; cell organization and biogenesis; metabolic process; regulation of biological process
P32119	Peroxiredoxin-2 OS=Homo sapiens GN=PRDX2 PE=1 SV=5 - [PRDX2_HUMAN]	108.615	14.65	2	21.8782	5.97314	antioxidant activity; catalytic activity	cytoplasm; cytosol	metabolic process; regulation of biological process; response to stimulus
Q6ZUT1	Uncharacterized protein C11orf57 OS=Homo sapiens GN=C11orf57 PE=1 SV=2 - [CK057_HUMAN]	108.36	8.22	2	34.0892	9.72998
O75694	Nuclear pore complex protein Nup155 OS=Homo sapiens GN=NUP155 PE=1 SV=1 - [NU155_HUMAN]	107.933	2.01	2	155.1	6.16357	structural molecule activity; transporter activity	membrane; nucleus	cell organization and biogenesis; metabolic process; regulation of biological process; response to stimulus; transport
Q9BYN8	28S ribosomal protein S26, mitochondrial OS=Homo sapiens GN=MRPS26 PE=1 SV=1 - [RT26_HUMAN]	107.66	14.15	2	24.1969	10.3892	RNA binding	mitochondrion; nucleus; ribosome	metabolic process; response to stimulus
Q9H4A6	Golgi phosphoprotein 3 OS=Homo sapiens GN=GOLPH3 PE=1 SV=1 - [GOLP3_HUMAN]	107.415	12.42	2	33.7895	6.44287	protein binding	cytoplasm; cytosol; endosome; Golgi; membrane; mitochondrion	cell organization and biogenesis; cell proliferation; cellular component movement; metabolic process; regulation of biological process; transport
Q86XP3	ATP-dependent RNA helicase DDX42 OS=Homo sapiens GN=DDX42 PE=1 SV=1 - [DDX42_HUMAN]	107.244	6.4	3	102.912	7.02002	catalytic activity; nucleotide binding; protein binding; RNA binding	cytoplasm; membrane; nucleus	metabolic process
P18887	DNA repair protein XRCC1 OS=Homo sapiens GN=XRCC1 PE=1 SV=2 - [XRCC1_HUMAN]	107.172	5.85	3	69.4339	6.39209	DNA binding; protein binding	nucleus	metabolic process; response to stimulus
Q6P1X6	UPF0598 protein C8orf82 OS=Homo sapiens GN=C8orf82 PE=1 SV=2 - [CH082_HUMAN]	107.163	6.94	1	23.8741	9.14404		mitochondrion
P05455	Lupus La protein OS=Homo sapiens GN=SSB PE=1 SV=2 - [LA_HUMAN]	106.499	5.88	2	46.8082	7.12256	nucleotide binding; protein binding; RNA binding	nucleus	metabolic process
Q9UKL0	REST corepressor 1 OS=Homo sapiens GN=RCOR1 PE=1 SV=1 - [RCOR1_HUMAN]	105.24	3.32	1	52.9955	7.03467	DNA binding; protein binding	nucleus	cell organization and biogenesis; coagulation; metabolic process; regulation of biological process
O75821	Eukaryotic translation initiation factor 3 subunit G OS=Homo sapiens GN=EIF3G PE=1 SV=2 - [EIF3G_HUMAN]	104.937	4.06	1	35.5889	6.12549	nucleotide binding; protein binding; RNA binding	cytoplasm; cytosol; nucleus	cell organization and biogenesis; metabolic process; regulation of biological process
Q13283	Ras GTPase-activating protein-binding protein 1 OS=Homo sapiens GN=G3BP1 PE=1 SV=1 - [G3BP1_HUMAN]	104.43	5.79	2	52.1321	5.51611	catalytic activity; DNA binding; nucleotide binding; protein binding; RNA binding	cytoplasm; cytosol; membrane; nucleus	metabolic process; regulation of biological process; response to stimulus; transport
P50395	Rab GDP dissociation inhibitor beta OS=Homo sapiens GN=GDI2 PE=1 SV=2 - [GDIB_HUMAN]	104.277	8.54	2	50.6309	6.46826	enzyme regulator activity; protein binding; RNA binding	cell surface; cytoplasm; cytosol; Golgi; membrane	regulation of biological process; response to stimulus; transport
Q9HAF1	Chromatin modification-related protein MEAF6 OS=Homo sapiens GN=MEAF6 PE=1 SV=1 - [EAF6_HUMAN]	104.27	18.32	2	21.6219	9.31982	protein binding	cytoplasm; nucleus	cell organization and biogenesis; metabolic process; regulation of biological process
O15260	Surfeit locus protein 4 OS=Homo sapiens GN=SURF4 PE=1 SV=3 - [SURF4_HUMAN]	104.1	6.69	1	30.3738	7.78174	protein binding	endoplasmic reticulum; Golgi; membrane	cell organization and biogenesis; regulation of biological process; transport
P15531	Nucleoside diphosphate kinase A OS=Homo sapiens GN=NME1 PE=1 SV=1 - [NDKA_HUMAN]	104.075	32.89	3	17.1377	6.18896	catalytic activity; DNA binding; metal ion binding; nucleotide binding; protein binding; RNA binding	cytoplasm; cytosol; membrane; mitochondrion; nucleus	cell differentiation; cellular homeostasis; metabolic process; regulation of biological process; response to stimulus; transport
Q96GQ7	Probable ATP-dependent RNA helicase DDX27 OS=Homo sapiens GN=DDX27 PE=1 SV=2 - [DDX27_HUMAN]	103.686	2.51	2	89.7792	9.27588	catalytic activity; nucleotide binding; RNA binding	nucleus	metabolic process
P37108	Signal recognition particle 14 kDa protein OS=Homo sapiens GN=SRP14 PE=1 SV=2 - [SRP14_HUMAN]	103.337	10.29	1	14.5608	10.0376	protein binding; RNA binding	cytoplasm; cytosol; nucleus	cell organization and biogenesis; metabolic process; regulation of biological process; response to stimulus; transport
P62263	40S ribosomal protein S14 OS=Homo sapiens GN=RPS14 PE=1 SV=3 - [RS14_HUMAN]	103.187	22.52	3	16.2625	10.0522	RNA binding; structural molecule activity; translation regulator activity	cytosol; membrane; mitochondrion; ribosome	cell differentiation; cell organization and biogenesis; metabolic process; regulation of biological process; transport
P04792	Heat shock protein beta-1 OS=Homo sapiens GN=HSPB1 PE=1 SV=2 - [HSPB1_HUMAN]	103.059	12.68	2	22.7685	6.40479	enzyme regulator activity; protein binding; RNA binding	cell surface; cytoplasm; cytoskeleton; cytosol; membrane; nucleus; proteasome	cell death; cellular component movement; metabolic process; regulation of biological process; response to stimulus
P26373	60S ribosomal protein L13 OS=Homo sapiens GN=RPL13 PE=1 SV=4 - [RL13_HUMAN]	102.495	11.37	2	24.2465	11.6489	protein binding; RNA binding; structural molecule activity	cytoplasm; cytosol; membrane; nucleus; ribosome	cell organization and biogenesis; metabolic process; transport
P18846	Cyclic AMP-dependent transcription factor ATF-1 OS=Homo sapiens GN=ATF1 PE=1 SV=2 - [ATF1_HUMAN]	102.307	9.59	1	29.2147	8.36768	DNA binding; protein binding	nucleus	cell organization and biogenesis; defense response; metabolic process; regulation of biological process; response to stimulus
Q5QJE6	Deoxynucleotidyltransferase terminal-interacting protein 2 OS=Homo sapiens GN=DNTTIP2 PE=1 SV=2 - [TDIF2_HUMAN]	102.067	4.76	3	84.4179	6.16357	RNA binding	nucleus	metabolic process; regulation of biological process
Q6P161	39S ribosomal protein L54, mitochondrial OS=Homo sapiens GN=MRPL54 PE=1 SV=1 - [RM54_HUMAN]	102	26.09	2	15.8092	9.59814	RNA binding	mitochondrion; ribosome
Q9P1Y6	PHD and RING finger domain-containing protein 1 OS=Homo sapiens GN=PHRF1 PE=1 SV=3 - [PHRF1_HUMAN]	101.654	3.7	4	178.557	8.95361	metal ion binding; protein binding	membrane; nucleus	metabolic process
Q9BZJ0	Crooked neck-like protein 1 OS=Homo sapiens GN=CRNKL1 PE=1 SV=4 - [CRNL1_HUMAN]	101.45	2.95	2	100.389	8.00146	protein binding; RNA binding	cytoplasm; nucleus; spliceosomal complex	cell organization and biogenesis; metabolic process
Q15370	Transcription elongation factor B polypeptide 2 OS=Homo sapiens GN=TCEB2 PE=1 SV=1 - [ELOB_HUMAN]	101.139	6.78	1	13.1246	4.88135	protein binding	cytosol; nucleus	cell organization and biogenesis; metabolic process; regulation of biological process; response to stimulus
Q96M94	Kelch-like protein 15 OS=Homo sapiens GN=KLHL15 PE=1 SV=2 - [KLH15_HUMAN]	100.961	8.28	3	69.7296	6.40479	protein binding		metabolic process
Q9NP66	High mobility group protein 20A OS=Homo sapiens GN=HMG20A PE=1 SV=1 - [HM20A_HUMAN]	100.947	6.05	2	40.1191	6.49365	DNA binding; protein binding	nucleus	cell organization and biogenesis; metabolic process; regulation of biological process
P06396	Gelsolin OS=Homo sapiens GN=GSN PE=1 SV=1 - [GELS_HUMAN]	100.82	2.17	1	85.6442	6.27783	metal ion binding; protein binding	cytoplasm; cytoskeleton; cytosol; extracellular	cell death; cell organization and biogenesis; regulation of biological process; response to stimulus; transport
Q9BW71	HIRA-interacting protein 3 OS=Homo sapiens GN=HIRIP3 PE=1 SV=3 - [HIRP3_HUMAN]	100.716	8.45	3	61.92	8.54346	protein binding	nucleus	cell organization and biogenesis
O43660	Pleiotropic regulator 1 OS=Homo sapiens GN=PLRG1 PE=1 SV=1 - [PLRG1_HUMAN]	100.037	8.75	2	57.1581	9.17334	protein binding; signal transducer activity	nucleus; spliceosomal complex	metabolic process; regulation of biological process; response to stimulus
P13647	Keratin, type II cytoskeletal 5 OS=Homo sapiens GN=KRT5 PE=1 SV=3 - [K2C5_HUMAN]	99.8593	4.58	3	62.34	7.73779	catalytic activity; motor activity; protein binding; structural molecule activity	cytoplasm; cytosol; membrane; mitochondrion; nucleus	cell organization and biogenesis
Q14919	Dr1-associated corepressor OS=Homo sapiens GN=DRAP1 PE=1 SV=3 - [NC2A_HUMAN]	99.77	5.37	1	22.3359	5.17334	DNA binding; protein binding	nucleus	metabolic process; regulation of biological process
Q00059	Transcription factor A, mitochondrial OS=Homo sapiens GN=TFAM PE=1 SV=1 - [TFAM_HUMAN]	99.2325	13.01	4	29.0782	9.71533	DNA binding; protein binding; RNA binding	mitochondrion; nucleus; organelle lumen	cell organization and biogenesis; metabolic process; regulation of biological process
Q9NRF9	DNA polymerase epsilon subunit 3 OS=Homo sapiens GN=POLE3 PE=1 SV=1 - [DPOE3_HUMAN]	99.2249	10.88	1	16.8493	4.7417	catalytic activity; DNA binding; protein binding	nucleus	cell organization and biogenesis; metabolic process
P16220	Cyclic AMP-responsive element-binding protein 1 OS=Homo sapiens GN=CREB1 PE=1 SV=2 - [CREB1_HUMAN]	98.91	12.61	2	36.6656	5.56689	DNA binding; protein binding	mitochondrion; nucleus	cell communication; cell differentiation; cell organization and biogenesis; cellular component movement; defense response; metabolic process; regulation of biological process; response to stimulus; transport
O00330	Pyruvate dehydrogenase protein X component, mitochondrial OS=Homo sapiens GN=PDHX PE=1 SV=3 - [ODPX_HUMAN]	98.4578	3.19	1	54.0888	8.66064	catalytic activity	mitochondrion; organelle lumen	metabolic process; regulation of biological process
Q9NPE3	H/ACA ribonucleoprotein complex subunit 3 OS=Homo sapiens GN=NOP10 PE=1 SV=1 - [NOP10_HUMAN]	98.44	20.31	1	7.70097	9.99365	protein binding; RNA binding	nucleus	metabolic process
Q96HS1	Serine/threonine-protein phosphatase PGAM5, mitochondrial OS=Homo sapiens GN=PGAM5 PE=1 SV=2 - [PGAM5_HUMAN]	98.4391	7.61	2	31.9846	8.67529	catalytic activity; enzyme regulator activity; protein binding	membrane; mitochondrion	cell death; metabolic process; regulation of biological process
Q96EY8	Cob(I)yrinic acid a,c-diamide adenosyltransferase, mitochondrial OS=Homo sapiens GN=MMAB PE=1 SV=1 - [MMAB_HUMAN]	97.8812	10.4	2	27.371	8.60205	catalytic activity; nucleotide binding	mitochondrion; organelle lumen	metabolic process
P11182	Lipoamide acyltransferase component of branched-chain alpha-keto acid dehydrogenase complex, mitochondrial OS=Homo sapiens GN=DBT PE=1 SV=3 - [ODB2_HUMAN]	96.8115	4.36	2	53.4529	8.51416	catalytic activity	cytoplasm; cytoskeleton; mitochondrion; organelle lumen	metabolic process
O95793	Double-stranded RNA-binding protein Staufen homolog 1 OS=Homo sapiens GN=STAU1 PE=1 SV=2 - [STAU1_HUMAN]	96.45	5.03	2	63.1428	9.43701	protein binding; RNA binding	cytoplasm; endoplasmic reticulum; membrane
Q9NZR1	Tropomodulin-2 OS=Homo sapiens GN=TMOD2 PE=1 SV=1 - [TMOD2_HUMAN]	95.1	10.26	1	39.5707	5.2749	protein binding	cytoplasm; cytoskeleton	cell communication; regulation of biological process; response to stimulus
Q15020	Squamous cell carcinoma antigen recognized by T-cells 3 OS=Homo sapiens GN=SART3 PE=1 SV=1 - [SART3_HUMAN]	94.53	3.32	2	109.865	5.56689	nucleotide binding; protein binding; RNA binding	cytoplasm; nucleus	metabolic process; regulation of biological process
Q9H2P0	Activity-dependent neuroprotector homeobox protein OS=Homo sapiens GN=ADNP PE=1 SV=1 - [ADNP_HUMAN]	94.3459	3.72	3	123.485	7.34229	DNA binding; metal ion binding; protein binding	cytoplasm; nucleus	cell communication; metabolic process; regulation of biological process; response to stimulus
Q13765	Nascent polypeptide-associated complex subunit alpha OS=Homo sapiens GN=NACA PE=1 SV=1 - [NACA_HUMAN]	93.7518	12.56	2	23.3697	4.56396	DNA binding; protein binding	cytoplasm; nucleus	metabolic process; regulation of biological process; transport
P51970	NADH dehydrogenase [ubiquinone] 1 alpha subcomplex subunit 8 OS=Homo sapiens GN=NDUFA8 PE=1 SV=3 - [NDUA8_HUMAN]	93.6773	10.47	1	20.0921	7.6499	catalytic activity; protein binding	membrane; mitochondrion	metabolic process; transport
Q15181	Inorganic pyrophosphatase OS=Homo sapiens GN=PPA1 PE=1 SV=2 - [IPYR_HUMAN]	93.49	5.54	1	32.6392	5.85889	catalytic activity; metal ion binding	cytoplasm; cytosol	metabolic process
Q8N5F7	NF-kappa-B-activating protein OS=Homo sapiens GN=NKAP PE=1 SV=1 - [NKAP_HUMAN]	93.4667	10.36	2	47.1101	10.1108	DNA binding; protein binding; RNA binding	cytoplasm; nucleus	cell differentiation; cell proliferation; metabolic process; regulation of biological process; response to stimulus
Q9UKN8	General transcription factor 3C polypeptide 4 OS=Homo sapiens GN=GTF3C4 PE=1 SV=2 - [TF3C4_HUMAN]	92.59	2.31	1	91.9235	6.65381	catalytic activity; DNA binding; enzyme regulator activity; protein binding	nucleus	cell organization and biogenesis; metabolic process; regulation of biological process
O75607	Nucleoplasmin-3 OS=Homo sapiens GN=NPM3 PE=1 SV=3 - [NPM3_HUMAN]	92.55	8.99	1	19.3314	4.62744	protein binding; RNA binding	nucleus	metabolic process
Q13427	Peptidyl-prolyl cis-trans isomerase G OS=Homo sapiens GN=PPIG PE=1 SV=2 - [PPIG_HUMAN]	92.1579	3.98	2	88.5641	10.2866	catalytic activity; protein binding; RNA binding	cytoplasm; nucleus	metabolic process
P51531	Probable global transcription activator SNF2L2 OS=Homo sapiens GN=SMARCA2 PE=1 SV=2 - [SMCA2_HUMAN]	92.1233	2.2	2	181.166	7.1958	catalytic activity; DNA binding; nucleotide binding; protein binding	cytoskeleton; nucleus	cell differentiation; cell organization and biogenesis; metabolic process; regulation of biological process
Q9BW27	Nuclear pore complex protein Nup85 OS=Homo sapiens GN=NUP85 PE=1 SV=1 - [NUP85_HUMAN]	92.02	2.29	1	74.9711	5.5542	protein binding	chromosome; cytoplasm; cytoskeleton; cytosol; membrane; nucleus	cell organization and biogenesis; cellular component movement; metabolic process; regulation of biological process; response to stimulus; transport
P41223	Protein BUD31 homolog OS=Homo sapiens GN=BUD31 PE=1 SV=2 - [BUD31_HUMAN]	91.9624	20.83	3	16.9886	8.82178		nucleus	regulation of biological process
Q9UBR2	Cathepsin Z OS=Homo sapiens GN=CTSZ PE=1 SV=1 - [CATZ_HUMAN]	91.6264	7.26	2	33.8462	7.10791	catalytic activity	endoplasmic reticulum; membrane; vacuole	metabolic process
Q9H2U2	Inorganic pyrophosphatase 2, mitochondrial OS=Homo sapiens GN=PPA2 PE=1 SV=2 - [IPYR2_HUMAN]	91.16	4.79	1	37.896	7.38623	catalytic activity; metal ion binding	cytoplasm; mitochondrion; organelle lumen	metabolic process
Q9BYG3	MKI67 FHA domain-interacting nucleolar phosphoprotein OS=Homo sapiens GN=NIFK PE=1 SV=1 - [MK67I_HUMAN]	91.1277	8.19	2	34.201	9.87646	nucleotide binding; protein binding; RNA binding	chromosome; cytoplasm; nucleus	cell organization and biogenesis; metabolic process; regulation of biological process
P12268	Inosine-5'-monophosphate dehydrogenase 2 OS=Homo sapiens GN=IMPDH2 PE=1 SV=2 - [IMDH2_HUMAN]	90.76	3.11	1	55.7696	6.90283	catalytic activity; DNA binding; metal ion binding; nucleotide binding; protein binding; RNA binding	cytoplasm; cytosol; membrane; nucleus	cell organization and biogenesis; cell proliferation; metabolic process; response to stimulus
Q99590	Protein SCAF11 OS=Homo sapiens GN=SCAF11 PE=1 SV=2 - [SCAFB_HUMAN]	90.7508	1.5	2	164.551	8.41162	catalytic activity; metal ion binding; protein binding; RNA binding	nucleus	cell organization and biogenesis; metabolic process
Q9Y5S9	RNA-binding protein 8A OS=Homo sapiens GN=RBM8A PE=1 SV=1 - [RBM8A_HUMAN]	90.6772	17.24	2	19.8767	5.71924	nucleotide binding; protein binding; RNA binding	cytoplasm; cytosol; nucleus; spliceosomal complex	metabolic process; regulation of biological process; transport
Q99417	C-Myc-binding protein OS=Homo sapiens GN=MYCBP PE=1 SV=3 - [MYCBP_HUMAN]	90.3972	30.1	2	11.9593	5.90967	protein binding	cytoplasm; mitochondrion; nucleus	metabolic process; regulation of biological process
P83731	60S ribosomal protein L24 OS=Homo sapiens GN=RPL24 PE=1 SV=1 - [RL24_HUMAN]	90.3596	14.01	2	17.7679	11.2534	RNA binding; structural molecule activity	cytosol; membrane; ribosome	cell organization and biogenesis; metabolic process; transport
O00712	Nuclear factor 1 B-type OS=Homo sapiens GN=NFIB PE=1 SV=2 - [NFIB_HUMAN]	89.8088	2.38	1	47.412	8.86572	DNA binding	nucleus	cell differentiation; cell organization and biogenesis; cellular component movement; metabolic process; regulation of biological process
P58546	Myotrophin OS=Homo sapiens GN=MTPN PE=1 SV=2 - [MTPN_HUMAN]	89.653	20.34	2	12.8866	5.51611	protein binding	cytoplasm; cytosol; nucleus	cell differentiation; cell growth; metabolic process; regulation of biological process
Q9NVV4	Poly(A) RNA polymerase, mitochondrial OS=Homo sapiens GN=MTPAP PE=1 SV=1 - [PAPD1_HUMAN]	89.65	2.23	1	66.13	9.0415	catalytic activity; metal ion binding; nucleotide binding; protein binding; RNA binding	cytoplasm; Golgi; membrane; mitochondrion; nucleus	cell death; metabolic process
Q13148	TAR DNA-binding protein 43 OS=Homo sapiens GN=TARDBP PE=1 SV=1 - [TADBP_HUMAN]	89.4691	10.87	3	44.7113	6.18896	DNA binding; nucleotide binding; protein binding; RNA binding	nucleus	cell death; metabolic process; regulation of biological process
Q9NX24	H/ACA ribonucleoprotein complex subunit 2 OS=Homo sapiens GN=NHP2 PE=1 SV=1 - [NHP2_HUMAN]	89.3	12.42	1	17.1899	8.22119	RNA binding	cytoplasm; nucleus	metabolic process
Q96EP5	DAZ-associated protein 1 OS=Homo sapiens GN=DAZAP1 PE=1 SV=1 - [DAZP1_HUMAN]	89.03	3.93	1	43.3561	8.55811	nucleotide binding; RNA binding	cytoplasm; nucleus	cell differentiation; cell proliferation; development
Q13011	Delta(3,5)-Delta(2,4)-dienoyl-CoA isomerase, mitochondrial OS=Homo sapiens GN=ECH1 PE=1 SV=2 - [ECH1_HUMAN]	88.65	5.79	1	35.7934	8.00146	catalytic activity; protein binding	membrane; mitochondrion	metabolic process
P57740	Nuclear pore complex protein Nup107 OS=Homo sapiens GN=NUP107 PE=1 SV=1 - [NU107_HUMAN]	88.63	1.73	1	106.307	5.42725	protein binding; structural molecule activity; transporter activity	chromosome; cytosol; membrane; nucleus	cell organization and biogenesis; metabolic process; regulation of biological process; response to stimulus; transport
Q12849	G-rich sequence factor 1 OS=Homo sapiens GN=GRSF1 PE=1 SV=3 - [GRSF1_HUMAN]	87.7439	7.71	2	53.0926	6.18896	nucleotide binding; RNA binding	cytoplasm; mitochondrion	metabolic process
Q9Y5L4	Mitochondrial import inner membrane translocase subunit Tim13 OS=Homo sapiens GN=TIMM13 PE=1 SV=1 - [TIM13_HUMAN]	87.5598	26.32	2	10.493	8.17725	metal ion binding	membrane; mitochondrion	cell organization and biogenesis; metabolic process; transport
P42356	Phosphatidylinositol 4-kinase alpha OS=Homo sapiens GN=PI4KA PE=1 SV=3 - [PI4KA_HUMAN]	87.03	0.64	1	231.17	6.87354	catalytic activity; nucleotide binding; protein binding	cytoplasm; cytosol; membrane	cell communication; metabolic process; regulation of biological process; response to stimulus
P62318	Small nuclear ribonucleoprotein Sm D3 OS=Homo sapiens GN=SNRPD3 PE=1 SV=1 - [SMD3_HUMAN]	87.0016	15.08	2	13.9073	10.3159	protein binding; RNA binding	cytoplasm; cytosol; nucleus; spliceosomal complex	cell organization and biogenesis; metabolic process
Q13619	Cullin-4A OS=Homo sapiens GN=CUL4A PE=1 SV=3 - [CUL4A_HUMAN]	86.97	2.9	2	87.6244	8.1333	protein binding		metabolic process; regulation of biological process; response to stimulus
Q9UBL3	Set1/Ash2 histone methyltransferase complex subunit ASH2 OS=Homo sapiens GN=ASH2L PE=1 SV=1 - [ASH2L_HUMAN]	86.77	3.03	1	68.6795	5.69385	catalytic activity; DNA binding; metal ion binding; protein binding	nucleus	cell organization and biogenesis; metabolic process; regulation of biological process; response to stimulus
P62304	Small nuclear ribonucleoprotein E OS=Homo sapiens GN=SNRPE PE=1 SV=1 - [RUXE_HUMAN]	86.6892	25	2	10.7966	9.43701	protein binding; RNA binding	cytoplasm; cytosol; nucleus; spliceosomal complex	cell organization and biogenesis; metabolic process
P41091	Eukaryotic translation initiation factor 2 subunit 3 OS=Homo sapiens GN=EIF2S3 PE=1 SV=3 - [IF2G_HUMAN]	86.6415	3.39	1	51.0772	8.39697	catalytic activity; nucleotide binding; protein binding; RNA binding	cytosol	metabolic process
Q8NCN4	E3 ubiquitin-protein ligase RNF169 OS=Homo sapiens GN=RNF169 PE=1 SV=2 - [RN169_HUMAN]	86.6289	4.94	2	77.1466	9.1001	catalytic activity; metal ion binding; protein binding	membrane; nucleus	metabolic process; regulation of biological process; response to stimulus
Q9Y2P8	RNA 3'-terminal phosphate cyclase-like protein OS=Homo sapiens GN=RCL1 PE=1 SV=3 - [RCL1_HUMAN]	86.4767	6.17	2	40.8166	9.26123	catalytic activity	nucleus	metabolic process
O14497	AT-rich interactive domain-containing protein 1A OS=Homo sapiens GN=ARID1A PE=1 SV=3 - [ARI1A_HUMAN]	86.2948	1.05	2	241.892	6.69775	DNA binding; protein binding	nucleus	cell organization and biogenesis; metabolic process; regulation of biological process; response to stimulus
P47985	Cytochrome b-c1 complex subunit Rieske, mitochondrial OS=Homo sapiens GN=UQCRFS1 PE=1 SV=2 - [UCRI_HUMAN]	86.02	8.03	2	29.6494	8.32373	catalytic activity; metal ion binding; protein binding; transporter activity	membrane; mitochondrion	metabolic process; response to stimulus; transport
Q9UH99	SUN domain-containing protein 2 OS=Homo sapiens GN=SUN2 PE=1 SV=3 - [SUN2_HUMAN]	85.76	6.42	2	80.2616	6.72705	protein binding	chromosome; endosome; membrane; nucleus	cell organization and biogenesis; cellular component movement; regulation of biological process
P09543	2',3'-cyclic-nucleotide 3'-phosphodiesterase OS=Homo sapiens GN=CNP PE=1 SV=2 - [CN37_HUMAN]	85.74	3.09	1	47.5487	9.0708	catalytic activity; nucleotide binding; RNA binding	cytoplasm; membrane; nucleus	cell communication; cell organization and biogenesis; metabolic process; response to stimulus
O43324	Eukaryotic translation elongation factor 1 epsilon-1 OS=Homo sapiens GN=EEF1E1 PE=1 SV=1 - [MCA3_HUMAN]	85.6094	6.32	1	19.7983	8.54346	protein binding	cytoplasm; cytosol; nucleus	metabolic process; regulation of biological process
P40429	60S ribosomal protein L13a OS=Homo sapiens GN=RPL13A PE=1 SV=2 - [RL13A_HUMAN]	85.2731	10.84	2	23.5624	10.9312	RNA binding; structural molecule activity	cytoplasm; cytosol; membrane; nucleus; ribosome	cell organization and biogenesis; metabolic process; regulation of biological process; response to stimulus; transport
Q96EH3	Mitochondrial assembly of ribosomal large subunit protein 1 OS=Homo sapiens GN=MALSU1 PE=1 SV=1 - [MASU1_HUMAN]	85.09	4.7	1	26.1531	5.49072		cytoplasm; mitochondrion; organelle lumen	regulation of biological process
Q86YP4	Transcriptional repressor p66-alpha OS=Homo sapiens GN=GATAD2A PE=1 SV=1 - [P66A_HUMAN]	84.968	3.79	2	68.0205	9.93506	DNA binding; metal ion binding; protein binding	nucleus	cell death; metabolic process; regulation of biological process
Q3ZCQ8	Mitochondrial import inner membrane translocase subunit TIM50 OS=Homo sapiens GN=TIMM50 PE=1 SV=2 - [TIM50_HUMAN]	84.94	5.95	2	39.6215	8.36768	catalytic activity; protein binding; RNA binding	membrane; mitochondrion; nucleus	cell organization and biogenesis; metabolic process; transport
Q14974	Importin subunit beta-1 OS=Homo sapiens GN=KPNB1 PE=1 SV=2 - [IMB1_HUMAN]	84.7373	4.57	3	97.108	4.77979	metal ion binding; protein binding; RNA binding; transporter activity	cytoplasm; cytosol; membrane; nucleus	cell death; cell organization and biogenesis; metabolic process; regulation of biological process; response to stimulus; transport
P40938	Replication factor C subunit 3 OS=Homo sapiens GN=RFC3 PE=1 SV=2 - [RFC3_HUMAN]	84.45	3.93	1	40.5299	8.33838	catalytic activity; DNA binding; nucleotide binding; protein binding	nucleus	cell organization and biogenesis; cellular homeostasis; metabolic process; response to stimulus
Q9BYD6	39S ribosomal protein L1, mitochondrial OS=Homo sapiens GN=MRPL1 PE=1 SV=2 - [RM01_HUMAN]	84.3685	3.69	1	36.8854	8.77783	RNA binding; structural molecule activity	mitochondrion; nucleus; ribosome	metabolic process
Q9Y4E8	Ubiquitin carboxyl-terminal hydrolase 15 OS=Homo sapiens GN=USP15 PE=1 SV=3 - [UBP15_HUMAN]	84.342	2.34	3	112.348	5.22412	catalytic activity; protein binding	cytoplasm; nucleus	metabolic process; regulation of biological process; response to stimulus
Q8IXM2	Chromatin complexes subunit BAP18 OS=Homo sapiens GN=BAP18 PE=1 SV=1 - [BAP18_HUMAN]	83.83	8.14	1	17.8893	7.32764	DNA binding	nucleus	cell organization and biogenesis
Q01804	OTU domain-containing protein 4 OS=Homo sapiens GN=OTUD4 PE=1 SV=4 - [OTUD4_HUMAN]	83.7553	1.44	1	123.968	6.7124	catalytic activity; RNA binding		metabolic process
P49411	Elongation factor Tu, mitochondrial OS=Homo sapiens GN=TUFM PE=1 SV=2 - [EFTU_HUMAN]	83.58	3.98	1	49.5102	7.60596	catalytic activity; nucleotide binding; RNA binding	membrane; mitochondrion	metabolic process
P09234	U1 small nuclear ribonucleoprotein C OS=Homo sapiens GN=SNRPC PE=1 SV=1 - [RU1C_HUMAN]	83.4	7.55	1	17.3812	9.67139	metal ion binding; protein binding; RNA binding	nucleus; spliceosomal complex	cell organization and biogenesis; metabolic process
P26367	Paired box protein Pax-6 OS=Homo sapiens GN=PAX6 PE=1 SV=2 - [PAX6_HUMAN]	83.24	3.08	1	46.6541	9.36377	catalytic activity; DNA binding; protein binding	cytoplasm; nucleus	cell differentiation; cell organization and biogenesis; cellular component movement; development; metabolic process; regulation of biological process; response to stimulus
P49915	GMP synthase [glutamine-hydrolyzing] OS=Homo sapiens GN=GMPS PE=1 SV=1 - [GUAA_HUMAN]	83.14	4.18	2	76.667	6.87354	catalytic activity; nucleotide binding	cytoplasm; cytosol	metabolic process
Q5RKV6	Exosome complex component MTR3 OS=Homo sapiens GN=EXOSC6 PE=1 SV=1 - [EXOS6_HUMAN]	82.88	11.4	2	28.2177	6.27783	catalytic activity; RNA binding	cytoplasm; cytosol; nucleus	metabolic process
P07737	Profilin-1 OS=Homo sapiens GN=PFN1 PE=1 SV=2 - [PROF1_HUMAN]	82.7211	21.43	2	15.0446	8.26514	enzyme regulator activity; nucleotide binding; protein binding; RNA binding	cytoplasm; cytoskeleton; cytosol; membrane; nucleus	cell death; cell organization and biogenesis; coagulation; regulation of biological process; response to stimulus; transport
Q9Y5Q3	Transcription factor MafB OS=Homo sapiens GN=MAFB PE=1 SV=2 - [MAFB_HUMAN]	82.2	3.72	1	35.7696	7.63525	DNA binding; protein binding	nucleus	cell differentiation; metabolic process; regulation of biological process
Q14562	ATP-dependent RNA helicase DHX8 OS=Homo sapiens GN=DHX8 PE=1 SV=1 - [DHX8_HUMAN]	82.08	1.64	2	139.227	8.32373	catalytic activity; nucleotide binding; protein binding; RNA binding	nucleus; spliceosomal complex	metabolic process
Q13347	Eukaryotic translation initiation factor 3 subunit I OS=Homo sapiens GN=EIF3I PE=1 SV=1 - [EIF3I_HUMAN]	81.7038	11.38	3	36.4786	5.64307	protein binding; RNA binding	cytoplasm; cytosol	cell organization and biogenesis; metabolic process; regulation of biological process
Q96AB3	Isochorismatase domain-containing protein 2, mitochondrial OS=Homo sapiens GN=ISOC2 PE=1 SV=1 - [ISOC2_HUMAN]	81.69	12.68	1	22.3228	7.76709	catalytic activity; protein binding	cytoplasm; mitochondrion; nucleus	metabolic process; regulation of biological process
Q96T58	Msx2-interacting protein OS=Homo sapiens GN=SPEN PE=1 SV=1 - [MINT_HUMAN]	81.6855	0.85	3	402.004	7.63525	DNA binding; nucleotide binding; protein binding; RNA binding	nucleus	metabolic process; regulation of biological process; response to stimulus
O75487	Glypican-4 OS=Homo sapiens GN=GPC4 PE=1 SV=4 - [GPC4_HUMAN]	81.11	3.24	1	62.3717	6.68311	protein binding	extracellular; membrane; nucleus; organelle lumen	cell proliferation; metabolic process; regulation of biological process; response to stimulus
Q6YN16	Hydroxysteroid dehydrogenase-like protein 2 OS=Homo sapiens GN=HSDL2 PE=1 SV=1 - [HSDL2_HUMAN]	80.83	4.31	1	45.3655	7.98682	catalytic activity; nucleotide binding	membrane; mitochondrion	metabolic process
Q9NWH9	SAFB-like transcription modulator OS=Homo sapiens GN=SLTM PE=1 SV=2 - [SLTM_HUMAN]	80.5	1.84	1	117.079	7.86963	nucleotide binding; RNA binding	nucleus	cell death; metabolic process; regulation of biological process
Q9NTK5	Obg-like ATPase 1 OS=Homo sapiens GN=OLA1 PE=1 SV=2 - [OLA1_HUMAN]	80.44	3.79	1	44.7153	7.81104	catalytic activity; metal ion binding; nucleotide binding; protein binding; transporter activity	cytoplasm; membrane; nucleus	metabolic process; transport
P49792	E3 SUMO-protein ligase RanBP2 OS=Homo sapiens GN=RANBP2 PE=1 SV=2 - [RBP2_HUMAN]	79.9218	1.58	2	357.974	6.20166	catalytic activity; metal ion binding; protein binding; RNA binding	cytosol; membrane; mitochondrion; nucleus	cell organization and biogenesis; metabolic process; regulation of biological process; response to stimulus; transport
Q9P2I0	Cleavage and polyadenylation specificity factor subunit 2 OS=Homo sapiens GN=CPSF2 PE=1 SV=2 - [CPSF2_HUMAN]	79.82	1.66	1	88.4307	5.10986	catalytic activity; protein binding; RNA binding	membrane; nucleus	metabolic process; transport
Q9P2K5	Myelin expression factor 2 OS=Homo sapiens GN=MYEF2 PE=1 SV=3 - [MYEF2_HUMAN]	79.8163	3.67	2	64.0805	8.74854	DNA binding; nucleotide binding; RNA binding	cytoplasm; Golgi; nucleus	cell differentiation; metabolic process
P47897	Glutamine--tRNA ligase OS=Homo sapiens GN=QARS PE=1 SV=1 - [SYQ_HUMAN]	79.4371	4	2	87.7429	7.15186	catalytic activity; nucleotide binding	cytoplasm; cytosol; organelle lumen	metabolic process
P40227	T-complex protein 1 subunit zeta OS=Homo sapiens GN=CCT6A PE=1 SV=3 - [TCPZ_HUMAN]	79.3586	3.95	1	57.9876	6.68311	nucleotide binding; protein binding; RNA binding	cytoplasm; cytosol; membrane	metabolic process
Q9BZE4	Nucleolar GTP-binding protein 1 OS=Homo sapiens GN=GTPBP4 PE=1 SV=3 - [NOG1_HUMAN]	79.1967	3.79	2	73.9178	9.49561	catalytic activity; nucleotide binding; protein binding; RNA binding; transporter activity	cytoplasm; Golgi; membrane; nucleus	cell differentiation; metabolic process; regulation of biological process; response to stimulus; transport
Q9H773	dCTP pyrophosphatase 1 OS=Homo sapiens GN=DCTPP1 PE=1 SV=1 - [DCTP1_HUMAN]	79.1855	17.65	2	18.6694	5.03369	catalytic activity; metal ion binding; nucleotide binding	cytoplasm; cytosol	cell organization and biogenesis; metabolic process
Q9NUD5	Zinc finger CCHC domain-containing protein 3 OS=Homo sapiens GN=ZCCHC3 PE=1 SV=1 - [ZCHC3_HUMAN]	79.03	2.48	1	43.5909	8.52881	metal ion binding; RNA binding
Q7Z7K0	COX assembly mitochondrial protein homolog OS=Homo sapiens GN=CMC1 PE=1 SV=1 - [COXM1_HUMAN]	78.6356	9.43	1	12.4813	8.63135	metal ion binding	mitochondrion
Q16718	NADH dehydrogenase [ubiquinone] 1 alpha subcomplex subunit 5 OS=Homo sapiens GN=NDUFA5 PE=1 SV=3 - [NDUA5_HUMAN]	78.1448	8.62	1	13.4502	5.98584	catalytic activity	membrane; mitochondrion	metabolic process; transport
P18124	60S ribosomal protein L7 OS=Homo sapiens GN=RPL7 PE=1 SV=1 - [RL7_HUMAN]	77.9992	11.69	3	29.2072	10.6528	DNA binding; protein binding; RNA binding; structural molecule activity	cytosol; membrane; nucleus; ribosome	cell organization and biogenesis; metabolic process; transport
Q15428	Splicing factor 3A subunit 2 OS=Homo sapiens GN=SF3A2 PE=1 SV=2 - [SF3A2_HUMAN]	77.8114	6.9	2	49.2243	9.64209	metal ion binding; protein binding; RNA binding	nucleus; spliceosomal complex	cell organization and biogenesis; metabolic process
Q8NFH5	Nucleoporin NUP53 OS=Homo sapiens GN=NUP35 PE=1 SV=1 - [NUP53_HUMAN]	77.51	11.35	2	34.7515	9.08545		cytoskeleton; membrane; nucleus	cell organization and biogenesis; metabolic process; regulation of biological process; response to stimulus; transport
O14519	Cyclin-dependent kinase 2-associated protein 1 OS=Homo sapiens GN=CDK2AP1 PE=1 SV=1 - [CDKA1_HUMAN]	77.37	11.3	1	12.3573	9.37842	DNA binding	cytoplasm; nucleus	metabolic process
Q9ULV3	Cip1-interacting zinc finger protein OS=Homo sapiens GN=CIZ1 PE=1 SV=2 - [CIZ1_HUMAN]	77.262	1.56	1	99.9828	6.11279	metal ion binding; protein binding	nucleus	regulation of biological process
Q9BQ67	Glutamate-rich WD repeat-containing protein 1 OS=Homo sapiens GN=GRWD1 PE=1 SV=1 - [GRWD1_HUMAN]	77.23	3.59	1	49.3882	4.91943	protein binding; RNA binding	cytoplasm; nucleus
O00255	Menin OS=Homo sapiens GN=MEN1 PE=1 SV=4 - [MEN1_HUMAN]	77.05	2.28	1	67.9809	6.55127	catalytic activity; DNA binding; protein binding	chromosome; cytoplasm; cytosol; nucleus	cell organization and biogenesis; metabolic process; regulation of biological process; response to stimulus
P04406	Glyceraldehyde-3-phosphate dehydrogenase OS=Homo sapiens GN=GAPDH PE=1 SV=3 - [G3P_HUMAN]	77.04	4.18	1	36.0304	8.45557	catalytic activity; nucleotide binding; protein binding	cytoplasm; cytoskeleton; cytosol; membrane; nucleus	cell death; cell organization and biogenesis; metabolic process; regulation of biological process; response to stimulus
Q8N4Q1	Mitochondrial intermembrane space import and assembly protein 40 OS=Homo sapiens GN=CHCHD4 PE=1 SV=1 - [MIA40_HUMAN]	77.01	12.68	1	15.9861	4.31006	catalytic activity	mitochondrion	metabolic process; transport
P61513	60S ribosomal protein L37a OS=Homo sapiens GN=RPL37A PE=1 SV=2 - [RL37A_HUMAN]	76.74	19.57	1	10.2685	10.4331	metal ion binding; RNA binding; structural molecule activity	cytosol; nucleus; ribosome	cell organization and biogenesis; metabolic process; transport
Q9NVP1	ATP-dependent RNA helicase DDX18 OS=Homo sapiens GN=DDX18 PE=1 SV=2 - [DDX18_HUMAN]	76.6392	3.43	2	75.3594	9.49561	catalytic activity; nucleotide binding; protein binding; RNA binding	membrane; nucleus	metabolic process
P50914	60S ribosomal protein L14 OS=Homo sapiens GN=RPL14 PE=1 SV=4 - [RL14_HUMAN]	75.81	5.58	1	23.417	10.9312	protein binding; RNA binding; structural molecule activity	cytoplasm; cytosol; membrane; ribosome	cell organization and biogenesis; metabolic process; transport
Q9NR30	Nucleolar RNA helicase 2 OS=Homo sapiens GN=DDX21 PE=1 SV=5 - [DDX21_HUMAN]	75.4697	2.81	2	87.2904	9.27588	catalytic activity; nucleotide binding; RNA binding	membrane; nucleus	cell differentiation; metabolic process; response to stimulus
P62917	60S ribosomal protein L8 OS=Homo sapiens GN=RPL8 PE=1 SV=2 - [RL8_HUMAN]	75.44	6.23	1	28.0073	11.0337	RNA binding; structural molecule activity	cytoplasm; cytosol; membrane; ribosome	cell organization and biogenesis; metabolic process; transport
O75348	V-type proton ATPase subunit G 1 OS=Homo sapiens GN=ATP6V1G1 PE=1 SV=3 - [VATG1_HUMAN]	75.36	12.71	1	13.7491	8.79248	catalytic activity; protein binding; transporter activity	cytosol; membrane	cell organization and biogenesis; cellular homeostasis; regulation of biological process; response to stimulus; transport
Q9NZB2	Constitutive coactivator of PPAR-gamma-like protein 1 OS=Homo sapiens GN=FAM120A PE=1 SV=2 - [F120A_HUMAN]	75.08	1.52	1	121.811	8.88037	RNA binding	cytoplasm; membrane
Q02543	60S ribosomal protein L18a OS=Homo sapiens GN=RPL18A PE=1 SV=2 - [RL18A_HUMAN]	74.7918	14.2	3	20.7489	10.7114	RNA binding; structural molecule activity	cytosol; membrane; ribosome	cell organization and biogenesis; metabolic process; transport
Q07065	Cytoskeleton-associated protein 4 OS=Homo sapiens GN=CKAP4 PE=1 SV=2 - [CKAP4_HUMAN]	74.53	2.33	1	65.9827	5.92236	RNA binding	cytoplasm; cytoskeleton; endoplasmic reticulum; membrane
Q96BR5	Cytochrome c oxidase assembly factor 7 OS=Homo sapiens GN=COA7 PE=1 SV=2 - [COA7_HUMAN]	74.5267	3.9	1	25.6921	6.02393	protein binding	mitochondrion
P25490	Transcriptional repressor protein YY1 OS=Homo sapiens GN=YY1 PE=1 SV=2 - [TYY1_HUMAN]	74.44	4.83	1	44.6847	6.25244	DNA binding; metal ion binding; protein binding; RNA binding	membrane; nucleus	cell differentiation; cell organization and biogenesis; metabolic process; regulation of biological process; response to stimulus
P62072	Mitochondrial import inner membrane translocase subunit Tim10 OS=Homo sapiens GN=TIMM10 PE=1 SV=1 - [TIM10_HUMAN]	74.09	14.44	1	10.3259	6.29053	metal ion binding; protein binding; transporter activity	membrane; mitochondrion	cell organization and biogenesis; metabolic process; transport
O75439	Mitochondrial-processing peptidase subunit beta OS=Homo sapiens GN=PMPCB PE=1 SV=2 - [MPPB_HUMAN]	74.03	3.27	1	54.3315	6.82959	catalytic activity; metal ion binding	membrane; mitochondrion; organelle lumen	metabolic process; transport
Q86VM9	Zinc finger CCCH domain-containing protein 18 OS=Homo sapiens GN=ZC3H18 PE=1 SV=2 - [ZCH18_HUMAN]	73.98	3.99	2	106.316	8.32373	metal ion binding; RNA binding	nucleus
P18859	ATP synthase-coupling factor 6, mitochondrial OS=Homo sapiens GN=ATP5J PE=1 SV=1 - [ATP5J_HUMAN]	73.95	13.89	1	12.5796	9.5249	catalytic activity; transporter activity	membrane; mitochondrion	metabolic process; transport
Q9BXP5	Serrate RNA effector molecule homolog OS=Homo sapiens GN=SRRT PE=1 SV=1 - [SRRT_HUMAN]	73.91	2.63	2	100.604	5.96045	DNA binding; protein binding; RNA binding	cytoplasm; nucleus	cell proliferation; metabolic process; regulation of biological process; response to stimulus
O75340	Programmed cell death protein 6 OS=Homo sapiens GN=PDCD6 PE=1 SV=1 - [PDCD6_HUMAN]	73.64	6.81	1	21.8548	5.40186	catalytic activity; metal ion binding; protein binding	cytoplasm; endoplasmic reticulum; endosome; membrane; nucleus	cell death; metabolic process; regulation of biological process; response to stimulus; transport
Q9BVI4	Nucleolar complex protein 4 homolog OS=Homo sapiens GN=NOC4L PE=1 SV=1 - [NOC4L_HUMAN]	73.5115	4.07	2	58.4307	7.48877	protein binding; RNA binding	membrane; nucleus	metabolic process
Q7Z6I8	UPF0461 protein C5orf24 OS=Homo sapiens GN=C5orf24 PE=1 SV=1 - [CE024_HUMAN]	73.48	9.04	1	20.119	9.84717
P29372	DNA-3-methyladenine glycosylase OS=Homo sapiens GN=MPG PE=1 SV=3 - [3MG_HUMAN]	72.8269	8.05	2	32.8478	9.56885	catalytic activity; DNA binding; protein binding	cytoplasm; mitochondrion; nucleus	metabolic process; response to stimulus
P61353	60S ribosomal protein L27 OS=Homo sapiens GN=RPL27 PE=1 SV=2 - [RL27_HUMAN]	72.8	6.62	1	15.7877	10.5649	RNA binding; structural molecule activity	cytosol; membrane; nucleus; ribosome	cell organization and biogenesis; metabolic process; transport
Q9UNX4	WD repeat-containing protein 3 OS=Homo sapiens GN=WDR3 PE=1 SV=1 - [WDR3_HUMAN]	72.78	1.06	1	106.032	6.63916	protein binding; RNA binding	membrane; nucleus
P13984	General transcription factor IIF subunit 2 OS=Homo sapiens GN=GTF2F2 PE=1 SV=2 - [T2FB_HUMAN]	72.31	4.02	1	28.3628	9.23193	catalytic activity; DNA binding; nucleotide binding; protein binding	cytoskeleton; nucleus	metabolic process; regulation of biological process
P25440	Bromodomain-containing protein 2 OS=Homo sapiens GN=BRD2 PE=1 SV=2 - [BRD2_HUMAN]	71.87	2.62	1	88.0063	9.08545	protein binding	cytoplasm; nucleus	cell organization and biogenesis; metabolic process; regulation of biological process
P82912	28S ribosomal protein S11, mitochondrial OS=Homo sapiens GN=MRPS11 PE=1 SV=2 - [RT11_HUMAN]	71.67	8.25	1	20.6029	10.814	RNA binding; structural molecule activity	mitochondrion; ribosome	metabolic process; response to stimulus
P84098	60S ribosomal protein L19 OS=Homo sapiens GN=RPL19 PE=1 SV=1 - [RL19_HUMAN]	71.64	12.76	2	23.4512	11.4731	RNA binding; structural molecule activity	cytoplasm; cytosol; membrane; ribosome	cell organization and biogenesis; metabolic process; transport
Q8IZL8	Proline-, glutamic acid- and leucine-rich protein 1 OS=Homo sapiens GN=PELP1 PE=1 SV=2 - [PELP1_HUMAN]	71.5879	3.1	2	119.624	4.33545	protein binding; RNA binding	cytoplasm; membrane; nucleus	metabolic process
P49458	Signal recognition particle 9 kDa protein OS=Homo sapiens GN=SRP9 PE=1 SV=2 - [SRP09_HUMAN]	71.34	12.79	1	10.1051	7.97217	RNA binding	cytoplasm; cytosol	cell organization and biogenesis; metabolic process; regulation of biological process; transport
Q92734	Protein TFG OS=Homo sapiens GN=TFG PE=1 SV=2 - [TFG_HUMAN]	71.25	4.25	1	43.4212	5.09717	protein binding; signal transducer activity	cytoplasm	cell death; regulation of biological process; response to stimulus
Q7Z3K3	Pogo transposable element with ZNF domain OS=Homo sapiens GN=POGZ PE=1 SV=2 - [POGZ_HUMAN]	71.11	0.85	1	155.245	7.40088	DNA binding; metal ion binding; protein binding	chromosome; cytoplasm; nucleus	cell division; cell organization and biogenesis
Q9NYK5	39S ribosomal protein L39, mitochondrial OS=Homo sapiens GN=MRPL39 PE=1 SV=3 - [RM39_HUMAN]	71.0136	7.69	2	38.6867	7.6499	nucleotide binding; RNA binding	mitochondrion; ribosome
Q16698	2,4-dienoyl-CoA reductase, mitochondrial OS=Homo sapiens GN=DECR1 PE=1 SV=1 - [DECR_HUMAN]	70.84	3.88	1	36.0448	9.27588	catalytic activity; nucleotide binding	cytoplasm; mitochondrion; nucleus; organelle lumen	cell organization and biogenesis; metabolic process
Q9NQT4	Exosome complex component RRP46 OS=Homo sapiens GN=EXOSC5 PE=1 SV=1 - [EXOS5_HUMAN]	70.83	5.11	1	25.2329	7.59131	catalytic activity; protein binding; RNA binding	cytoplasm; cytosol; nucleus	defense response; metabolic process; response to stimulus
P82673	28S ribosomal protein S35, mitochondrial OS=Homo sapiens GN=MRPS35 PE=1 SV=1 - [RT35_HUMAN]	70.0743	12.38	2	36.8211	8.23584	RNA binding	cytoplasm; mitochondrion; ribosome	metabolic process; response to stimulus
P62877	E3 ubiquitin-protein ligase RBX1 OS=Homo sapiens GN=RBX1 PE=1 SV=1 - [RBX1_HUMAN]	70.07	16.67	1	12.2657	6.96143	catalytic activity; metal ion binding; protein binding	cytoplasm; cytosol; nucleus	metabolic process; regulation of biological process; response to stimulus
Q8NFH4	Nucleoporin Nup37 OS=Homo sapiens GN=NUP37 PE=1 SV=1 - [NUP37_HUMAN]	70	5.21	1	36.684	5.92236	protein binding	chromosome; cytosol; nucleus	cell division; cell organization and biogenesis; metabolic process; regulation of biological process; response to stimulus; transport
Q14498	RNA-binding protein 39 OS=Homo sapiens GN=RBM39 PE=1 SV=2 - [RBM39_HUMAN]	69.97	2.83	1	59.3427	10.0962	nucleotide binding; protein binding; RNA binding	cytoskeleton; nucleus	metabolic process; regulation of biological process
Q8WUZ0	B-cell CLL/lymphoma 7 protein family member C OS=Homo sapiens GN=BCL7C PE=1 SV=3 - [BCL7C_HUMAN]	69.47	8.29	1	23.4539	5.19873			cell death
Q9NVS9	Pyridoxine-5'-phosphate oxidase OS=Homo sapiens GN=PNPO PE=1 SV=1 - [PNPO_HUMAN]	69.29	7.28	1	29.9688	7.06396	catalytic activity; nucleotide binding	cytosol	metabolic process
Q15417	Calponin-3 OS=Homo sapiens GN=CNN3 PE=1 SV=1 - [CNN3_HUMAN]	68.98	6.08	1	36.3908	6.04932	protein binding		cell differentiation; cell organization and biogenesis; regulation of biological process
P62266	40S ribosomal protein S23 OS=Homo sapiens GN=RPS23 PE=1 SV=3 - [RS23_HUMAN]	68.79	7.69	1	15.7977	10.4917	protein binding; RNA binding; structural molecule activity	cytoplasm; cytosol; membrane; ribosome	cell organization and biogenesis; metabolic process; transport
O60739	Eukaryotic translation initiation factor 1b OS=Homo sapiens GN=EIF1B PE=1 SV=2 - [EIF1B_HUMAN]	68.43	12.39	1	12.8157	7.37158	RNA binding		metabolic process; regulation of biological process
Q8ND82	Zinc finger protein 280C OS=Homo sapiens GN=ZNF280C PE=1 SV=1 - [Z280C_HUMAN]	68.17	1.63	1	83.0423	9.11475	DNA binding; metal ion binding	nucleus	metabolic process; regulation of biological process
Q14669	E3 ubiquitin-protein ligase TRIP12 OS=Homo sapiens GN=TRIP12 PE=1 SV=1 - [TRIPC_HUMAN]	68.14	0.6	1	220.296	8.48486	catalytic activity; protein binding	nucleus	metabolic process; regulation of biological process; response to stimulus
Q15050	Ribosome biogenesis regulatory protein homolog OS=Homo sapiens GN=RRS1 PE=1 SV=2 - [RRS1_HUMAN]	67.85	3.56	1	41.1682	10.6968	RNA binding	chromosome; endoplasmic reticulum; nucleus
P09382	Galectin-1 OS=Homo sapiens GN=LGALS1 PE=1 SV=2 - [LEG1_HUMAN]	67.7795	5.93	1	14.7062	5.50342	protein binding; RNA binding; signal transducer activity	cell surface; cytoplasm; extracellular; nucleus	cell death; cell differentiation; cellular homeostasis; regulation of biological process; response to stimulus
Q12888	Tumor suppressor p53-binding protein 1 OS=Homo sapiens GN=TP53BP1 PE=1 SV=2 - [TP53B_HUMAN]	67.57	1.42	1	213.443	4.70361	DNA binding; protein binding	chromosome; cytoplasm; nucleus	metabolic process; regulation of biological process; response to stimulus
Q9BQ69	O-acetyl-ADP-ribose deacetylase MACROD1 OS=Homo sapiens GN=MACROD1 PE=1 SV=2 - [MACD1_HUMAN]	67.42	7.08	1	35.4827	9.51025	catalytic activity; protein binding	membrane; mitochondrion; nucleus	metabolic process; response to stimulus
P35251	Replication factor C subunit 1 OS=Homo sapiens GN=RFC1 PE=1 SV=4 - [RFC1_HUMAN]	67.2351	0.96	1	128.175	9.36377	catalytic activity; DNA binding; enzyme regulator activity; nucleotide binding; protein binding	cytoplasm; Golgi; nucleus	cell organization and biogenesis; cellular homeostasis; metabolic process; regulation of biological process; response to stimulus
P30876	DNA-directed RNA polymerase II subunit RPB2 OS=Homo sapiens GN=POLR2B PE=1 SV=1 - [RPB2_HUMAN]	67.0194	3.07	3	133.811	6.87354	catalytic activity; DNA binding; metal ion binding; protein binding; RNA binding	membrane; nucleus	metabolic process; regulation of biological process; response to stimulus
Q9H9B1	Histone-lysine N-methyltransferase EHMT1 OS=Homo sapiens GN=EHMT1 PE=1 SV=4 - [EHMT1_HUMAN]	66.7403	2.08	2	141.377	5.75732	catalytic activity; metal ion binding; protein binding	chromosome; cytoplasm; membrane; nucleus	cell organization and biogenesis; metabolic process; regulation of biological process
Q93009	Ubiquitin carboxyl-terminal hydrolase 7 OS=Homo sapiens GN=USP7 PE=1 SV=2 - [UBP7_HUMAN]	66.6357	2.09	2	128.22	5.5542	catalytic activity; protein binding	cytoplasm; cytosol; nucleus	development; metabolic process; regulation of biological process; response to stimulus
Q86TS9	39S ribosomal protein L52, mitochondrial OS=Homo sapiens GN=MRPL52 PE=2 SV=2 - [RM52_HUMAN]	66.57	14.63	1	13.6552	10.2573	structural molecule activity	mitochondrion; ribosome	metabolic process
A8MWD9	Small nuclear ribonucleoprotein G-like protein OS=Homo sapiens PE=3 SV=2 - [RUXGL_HUMAN]	66.43	15.79	1	8.53845	8.83643	RNA binding	nucleus; spliceosomal complex	metabolic process
P60468	Protein transport protein Sec61 subunit beta OS=Homo sapiens GN=SEC61B PE=1 SV=2 - [SC61B_HUMAN]	66.32	15.63	1	9.9681	11.561	protein binding; RNA binding	endoplasmic reticulum; membrane	cell organization and biogenesis; metabolic process; transport
Q9H0U6	39S ribosomal protein L18, mitochondrial OS=Homo sapiens GN=MRPL18 PE=1 SV=1 - [RM18_HUMAN]	66.1835	12.22	2	20.5635	9.53955	RNA binding; structural molecule activity	mitochondrion; ribosome	metabolic process; transport
P30040	Endoplasmic reticulum resident protein 29 OS=Homo sapiens GN=ERP29 PE=1 SV=4 - [ERP29_HUMAN]	66.1	5.75	1	28.9752	7.31299	catalytic activity; protein binding	cell surface; endoplasmic reticulum; membrane; organelle lumen	metabolic process; transport
P50750	Cyclin-dependent kinase 9 OS=Homo sapiens GN=CDK9 PE=1 SV=3 - [CDK9_HUMAN]	66.08	3.49	1	42.7502	8.79248	catalytic activity; DNA binding; nucleotide binding; protein binding; RNA binding	cytoplasm; membrane; nucleus	cell proliferation; metabolic process; regulation of biological process; response to stimulus
Q96EY1	DnaJ homolog subfamily A member 3, mitochondrial OS=Homo sapiens GN=DNAJA3 PE=1 SV=2 - [DNJA3_HUMAN]	66.0104	11.46	3	52.4555	9.26123	enzyme regulator activity; metal ion binding; nucleotide binding; protein binding	cytoplasm; cytosol; membrane; mitochondrion; nucleus; organelle lumen	cell death; cell differentiation; cell organization and biogenesis; metabolic process; regulation of biological process; response to stimulus
P05556	Integrin beta-1 OS=Homo sapiens GN=ITGB1 PE=1 SV=2 - [ITB1_HUMAN]	65.96	3.51	2	88.357	5.38916	enzyme regulator activity; metal ion binding; protein binding; receptor activity	cell surface; cytoplasm; endosome; membrane	cell communication; cell differentiation; cell organization and biogenesis; cellular component movement; cellular homeostasis; coagulation; defense response; development; regulation of biological process; response to stimulus; transport
P07602	Prosaposin OS=Homo sapiens GN=PSAP PE=1 SV=2 - [SAP_HUMAN]	65.95	2.86	1	58.0739	5.17334	enzyme regulator activity; protein binding	extracellular; Golgi; membrane; mitochondrion; organelle lumen; vacuole	cell differentiation; coagulation; metabolic process; regulation of biological process; response to stimulus; transport
Q92665	28S ribosomal protein S31, mitochondrial OS=Homo sapiens GN=MRPS31 PE=1 SV=3 - [RT31_HUMAN]	65.93	5.82	1	45.2905	9.29053	protein binding; RNA binding; structural molecule activity	mitochondrion; ribosome
P63092	Guanine nucleotide-binding protein G(s) subunit alpha isoforms short OS=Homo sapiens GN=GNAS PE=1 SV=1 - [GNAS2_HUMAN]	65.9054	9.14	2	45.6359	5.8208	catalytic activity; metal ion binding; nucleotide binding; protein binding; signal transducer activity	cytoplasm; cytosol; extracellular; membrane; nucleus	coagulation; metabolic process; regulation of biological process; response to stimulus; transport
O15160	DNA-directed RNA polymerases I and III subunit RPAC1 OS=Homo sapiens GN=POLR1C PE=1 SV=1 - [RPAC1_HUMAN]	65.81	4.62	1	39.225	5.50342	catalytic activity; DNA binding; protein binding	cytosol; nucleus	defense response; metabolic process; regulation of biological process; response to stimulus
P29558	RNA-binding motif, single-stranded-interacting protein 1 OS=Homo sapiens GN=RBMS1 PE=1 SV=3 - [RBMS1_HUMAN]	65.69	3.69	1	44.4769	8.79248	DNA binding; nucleotide binding; protein binding; RNA binding	nucleus	metabolic process
Q9UQR0	Sex comb on midleg-like protein 2 OS=Homo sapiens GN=SCML2 PE=1 SV=1 - [SCML2_HUMAN]	65.56	1.57	1	77.2079	8.54346	DNA binding; protein binding	nucleus	metabolic process; regulation of biological process
Q8IV63	Inactive serine/threonine-protein kinase VRK3 OS=Homo sapiens GN=VRK3 PE=1 SV=2 - [VRK3_HUMAN]	65.33	5.7	2	52.8477	9.0415	catalytic activity; nucleotide binding; protein binding	nucleus	metabolic process; regulation of biological process
P46776	60S ribosomal protein L27a OS=Homo sapiens GN=RPL27A PE=1 SV=2 - [RL27A_HUMAN]	65.31	7.43	1	16.551	11.0044	protein binding; RNA binding; structural molecule activity	cytosol; membrane; ribosome	cell organization and biogenesis; metabolic process; transport
Q9NPD3	Exosome complex component RRP41 OS=Homo sapiens GN=EXOSC4 PE=1 SV=3 - [EXOS4_HUMAN]	65.2171	7.35	2	26.3665	6.52197	catalytic activity; protein binding; RNA binding	cytoplasm; cytosol; nucleus	defense response; metabolic process; regulation of biological process; response to stimulus
O95926	Pre-mRNA-splicing factor SYF2 OS=Homo sapiens GN=SYF2 PE=1 SV=1 - [SYF2_HUMAN]	65.02	11.52	1	28.7048	8.39697	RNA binding	nucleus; spliceosomal complex	metabolic process
Q9UNP9	Peptidyl-prolyl cis-trans isomerase E OS=Homo sapiens GN=PPIE PE=1 SV=1 - [PPIE_HUMAN]	64.745	12.29	2	33.4096	5.60498	catalytic activity; metal ion binding; nucleotide binding; protein binding; RNA binding	nucleus; spliceosomal complex	metabolic process; regulation of biological process
P20290	Transcription factor BTF3 OS=Homo sapiens GN=BTF3 PE=1 SV=1 - [BTF3_HUMAN]	64.55	10.68	1	22.1544	9.37842	protein binding; RNA binding	cytoplasm; nucleus	metabolic process; regulation of biological process; transport
Q7L2E3	Putative ATP-dependent RNA helicase DHX30 OS=Homo sapiens GN=DHX30 PE=1 SV=1 - [DHX30_HUMAN]	64.49	1.51	1	133.855	8.77783	catalytic activity; nucleotide binding; protein binding; RNA binding	cytoplasm; mitochondrion	metabolic process
Q96EE3	Nucleoporin SEH1 OS=Homo sapiens GN=SEH1L PE=1 SV=3 - [SEH1_HUMAN]	64.47	3.61	1	39.6234	8.08936	protein binding	chromosome; cytosol; nucleus	cell division; cell organization and biogenesis; metabolic process; regulation of biological process; response to stimulus; transport
Q14331	Protein FRG1 OS=Homo sapiens GN=FRG1 PE=1 SV=1 - [FRG1_HUMAN]	64.45	5.04	1	29.1541	9.01221	protein binding; RNA binding	nucleus; spliceosomal complex	metabolic process
P56270	Myc-associated zinc finger protein OS=Homo sapiens GN=MAZ PE=1 SV=1 - [MAZ_HUMAN]	64.43	2.52	1	48.5764	8.95361	DNA binding; metal ion binding; protein binding; RNA binding	cytoplasm; nucleus	metabolic process; regulation of biological process
Q14061	Cytochrome c oxidase copper chaperone OS=Homo sapiens GN=COX17 PE=1 SV=2 - [COX17_HUMAN]	64.28	25.4	1	6.91038	7.23975	metal ion binding	cytoplasm; mitochondrion	metabolic process; transport
P30414	NK-tumor recognition protein OS=Homo sapiens GN=NKTR PE=1 SV=2 - [NKTR_HUMAN]	64.2381	1.92	2	165.577	9.99365	catalytic activity	membrane	metabolic process
Q9H7B2	Ribosome production factor 2 homolog OS=Homo sapiens GN=RPF2 PE=1 SV=2 - [RPF2_HUMAN]	64.205	7.52	2	35.5602	9.99365	RNA binding	nucleus
Q16270	Insulin-like growth factor-binding protein 7 OS=Homo sapiens GN=IGFBP7 PE=1 SV=1 - [IBP7_HUMAN]	64.2	4.96	1	29.1114	7.89893	protein binding	extracellular	metabolic process; regulation of biological process; response to stimulus
Q9UBQ5	Eukaryotic translation initiation factor 3 subunit K OS=Homo sapiens GN=EIF3K PE=1 SV=1 - [EIF3K_HUMAN]	64.0373	5.05	1	25.0434	4.93213	protein binding; RNA binding	cytoplasm; cytosol; membrane; nucleus	cell organization and biogenesis; metabolic process; regulation of biological process
Q14697	Neutral alpha-glucosidase AB OS=Homo sapiens GN=GANAB PE=1 SV=3 - [GANAB_HUMAN]	63.98	1.59	1	106.807	6.13818	catalytic activity; RNA binding	endoplasmic reticulum; Golgi; membrane; organelle lumen	metabolic process
O94813	Slit homolog 2 protein OS=Homo sapiens GN=SLIT2 PE=1 SV=1 - [SLIT2_HUMAN]	63.9446	1.57	2	169.759	7.06396	enzyme regulator activity; metal ion binding; protein binding; receptor activity; signal transducer activity	cell surface; cytoplasm; extracellular; membrane	cell death; cell differentiation; cell growth; cell organization and biogenesis; cellular component movement; development; regulation of biological process; response to stimulus
Q9HCN8	Stromal cell-derived factor 2-like protein 1 OS=Homo sapiens GN=SDF2L1 PE=1 SV=2 - [SDF2L_HUMAN]	63.6	18.1	2	23.5837	7.03467		endoplasmic reticulum; membrane; organelle lumen
Q8NI36	WD repeat-containing protein 36 OS=Homo sapiens GN=WDR36 PE=1 SV=1 - [WDR36_HUMAN]	63.58	3.15	1	105.255	7.53271	protein binding; RNA binding	nucleus	metabolic process; regulation of biological process; response to stimulus
P61604	10 kDa heat shock protein, mitochondrial OS=Homo sapiens GN=HSPE1 PE=1 SV=2 - [CH10_HUMAN]	63.23	13.73	1	10.9249	8.92432	nucleotide binding; protein binding; RNA binding	cytoplasm; membrane; mitochondrion; organelle lumen	cell differentiation; metabolic process; regulation of biological process; response to stimulus
P37198	Nuclear pore glycoprotein p62 OS=Homo sapiens GN=NUP62 PE=1 SV=3 - [NUP62_HUMAN]	63.2	2.68	1	53.2225	5.31299	protein binding; structural molecule activity; transporter activity	cytoplasm; cytoskeleton; membrane; nucleus	cell death; cell organization and biogenesis; metabolic process; regulation of biological process; response to stimulus; transport
O15131	Importin subunit alpha-6 OS=Homo sapiens GN=KPNA5 PE=1 SV=2 - [IMA6_HUMAN]	62.92	3.92	1	60.3109	5.16064	protein binding; transporter activity	cytoplasm; cytosol; nucleus	regulation of biological process; response to stimulus; transport
Q9NP81	Serine--tRNA ligase, mitochondrial OS=Homo sapiens GN=SARS2 PE=1 SV=1 - [SYSM_HUMAN]	62.81	3.09	1	58.2459	8.1333	catalytic activity; nucleotide binding; RNA binding	cytoplasm; cytoskeleton; mitochondrion; organelle lumen	cell organization and biogenesis; metabolic process
Q9H3G5	Probable serine carboxypeptidase CPVL OS=Homo sapiens GN=CPVL PE=1 SV=2 - [CPVL_HUMAN]	62.6467	1.68	1	54.1291	5.61768	catalytic activity		metabolic process
Q969E8	Pre-rRNA-processing protein TSR2 homolog OS=Homo sapiens GN=TSR2 PE=1 SV=1 - [TSR2_HUMAN]	62.6	6.28	1	20.8809	4.38623	protein binding		metabolic process
P35268	60S ribosomal protein L22 OS=Homo sapiens GN=RPL22 PE=1 SV=2 - [RL22_HUMAN]	62.54	8.59	1	14.7778	9.18799	protein binding; RNA binding; structural molecule activity	cytoplasm; cytosol; nucleus; ribosome	cell differentiation; cell organization and biogenesis; metabolic process; transport
Q9Y3U8	60S ribosomal protein L36 OS=Homo sapiens GN=RPL36 PE=1 SV=3 - [RL36_HUMAN]	62.2487	19.05	2	12.2459	11.5903	RNA binding; structural molecule activity	cytoplasm; cytosol; membrane; ribosome	cell organization and biogenesis; metabolic process; transport
Q9H857	5'-nucleotidase domain-containing protein 2 OS=Homo sapiens GN=NT5DC2 PE=1 SV=1 - [NT5D2_HUMAN]	62.2024	5.58	2	60.6797	6.771	catalytic activity; metal ion binding		metabolic process
O15294	UDP-N-acetylglucosamine--peptide N-acetylglucosaminyltransferase 110 kDa subunit OS=Homo sapiens GN=OGT PE=1 SV=3 - [OGT1_HUMAN]	61.92	1.53	1	116.85	6.69775	catalytic activity; enzyme regulator activity; protein binding	cytoplasm; cytosol; membrane; mitochondrion; nucleus	cell death; cell organization and biogenesis; metabolic process; regulation of biological process; response to stimulus
O43823	A-kinase anchor protein 8 OS=Homo sapiens GN=AKAP8 PE=1 SV=1 - [AKAP8_HUMAN]	61.9	2.89	1	76.0611	5.14795	DNA binding; metal ion binding; protein binding; RNA binding	chromosome; Golgi; membrane; mitochondrion; nucleus	cell organization and biogenesis; metabolic process; regulation of biological process; response to stimulus
Q8WTT2	Nucleolar complex protein 3 homolog OS=Homo sapiens GN=NOC3L PE=1 SV=1 - [NOC3L_HUMAN]	61.9	1.38	1	92.4896	9.17334	RNA binding	nucleus	cell differentiation
P30405	Peptidyl-prolyl cis-trans isomerase F, mitochondrial OS=Homo sapiens GN=PPIF PE=1 SV=1 - [PPIF_HUMAN]	61.85	14.01	1	22.0262	9.37842	catalytic activity; protein binding	membrane; mitochondrion; organelle lumen	cell death; cell organization and biogenesis; metabolic process; regulation of biological process; response to stimulus
O75909	Cyclin-K OS=Homo sapiens GN=CCNK PE=1 SV=2 - [CCNK_HUMAN]	61.72	2.76	1	64.1987	8.41162	catalytic activity; protein binding	nucleus	cell division; cell organization and biogenesis; metabolic process; regulation of biological process; response to stimulus
Q9NW13	RNA-binding protein 28 OS=Homo sapiens GN=RBM28 PE=1 SV=3 - [RBM28_HUMAN]	61.61	2.9	1	85.6847	9.21729	nucleotide binding; RNA binding	Golgi; nucleus; spliceosomal complex	metabolic process
P62899	60S ribosomal protein L31 OS=Homo sapiens GN=RPL31 PE=1 SV=1 - [RL31_HUMAN]	61.61	11.2	1	14.4539	10.5356	RNA binding; structural molecule activity	cytosol; membrane; ribosome	cell organization and biogenesis; metabolic process; transport
P84085	ADP-ribosylation factor 5 OS=Homo sapiens GN=ARF5 PE=1 SV=2 - [ARF5_HUMAN]	61.08	5.56	1	20.5166	6.78564	catalytic activity; nucleotide binding; protein binding; signal transducer activity	cytoplasm; Golgi; membrane; nucleus	metabolic process; regulation of biological process; response to stimulus; transport
Q9NY12	H/ACA ribonucleoprotein complex subunit 1 OS=Homo sapiens GN=GAR1 PE=1 SV=1 - [GAR1_HUMAN]	60.96	4.15	1	22.3342	10.9165	catalytic activity; RNA binding; transporter activity	nucleus	metabolic process; transport
Q9BWJ5	Splicing factor 3B subunit 5 OS=Homo sapiens GN=SF3B5 PE=1 SV=1 - [SF3B5_HUMAN]	60.5	15.12	1	10.1288	6.354		nucleus; spliceosomal complex	metabolic process
Q9UIS9	Methyl-CpG-binding domain protein 1 OS=Homo sapiens GN=MBD1 PE=1 SV=2 - [MBD1_HUMAN]	60.39	1.98	1	66.5642	9.0415	DNA binding; metal ion binding; nucleotide binding; protein binding	chromosome; cytoplasm; nucleus	metabolic process; regulation of biological process
Q5D862	Filaggrin-2 OS=Homo sapiens GN=FLG2 PE=1 SV=1 - [FILA2_HUMAN]	60.01	0.46	1	247.928	8.30908	metal ion binding; structural molecule activity	cytoplasm; nucleus
Q5U5X0	LYR motif-containing protein 7 OS=Homo sapiens GN=LYRM7 PE=1 SV=1 - [LYRM7_HUMAN]	60	9.62	1	11.9475	9.65674		mitochondrion; organelle lumen
Q86U86	Protein polybromo-1 OS=Homo sapiens GN=PBRM1 PE=1 SV=1 - [PB1_HUMAN]	59.96	1.12	1	192.825	6.88818	DNA binding; protein binding	chromosome; nucleus	cell organization and biogenesis; metabolic process; regulation of biological process
Q9Y294	Histone chaperone ASF1A OS=Homo sapiens GN=ASF1A PE=1 SV=1 - [ASF1A_HUMAN]	59.82	7.35	1	22.9541	4.41162	protein binding	nucleus	cell differentiation; cell organization and biogenesis; metabolic process; regulation of biological process; response to stimulus
Q01085	Nucleolysin TIAR OS=Homo sapiens GN=TIAL1 PE=1 SV=1 - [TIAR_HUMAN]	59.5	4.8	1	41.5641	7.73779	nucleotide binding; RNA binding	cytoplasm; nucleus; vacuole	cell death; cell division; defense response; regulation of biological process; response to stimulus
Q8IY57	YY1-associated factor 2 OS=Homo sapiens GN=YAF2 PE=1 SV=3 - [YAF2_HUMAN]	59.3	13.89	1	19.8889	9.71533	metal ion binding; protein binding	cytoplasm; nucleus	metabolic process; regulation of biological process
Q92576	PHD finger protein 3 OS=Homo sapiens GN=PHF3 PE=1 SV=3 - [PHF3_HUMAN]	58.99	0.78	1	229.339	6.96143	metal ion binding; protein binding	nucleus	development; metabolic process
P62714	Serine/threonine-protein phosphatase 2A catalytic subunit beta isoform OS=Homo sapiens GN=PPP2CB PE=1 SV=1 - [PP2AB_HUMAN]	58.94	3.56	1	35.5523	5.42725	catalytic activity; metal ion binding; protein binding	chromosome; cytoplasm; cytoskeleton; cytosol; nucleus	cell organization and biogenesis; metabolic process; regulation of biological process; response to stimulus
Q9BVL2	Nucleoporin p58/p45 OS=Homo sapiens GN=NUPL1 PE=1 SV=1 - [NUPL1_HUMAN]	58.8	2.17	1	60.8597	9.33447	protein binding; transporter activity	membrane; nucleus	cell organization and biogenesis; metabolic process; regulation of biological process; response to stimulus; transport
P04843	Dolichyl-diphosphooligosaccharide--protein glycosyltransferase subunit 1 OS=Homo sapiens GN=RPN1 PE=1 SV=1 - [RPN1_HUMAN]	58.32	1.98	1	68.5268	6.37939	catalytic activity; protein binding; RNA binding	endoplasmic reticulum; membrane	cell organization and biogenesis; metabolic process; transport
Q13642	Four and a half LIM domains protein 1 OS=Homo sapiens GN=FHL1 PE=1 SV=4 - [FHL1_HUMAN]	58.03	3.72	1	36.2386	8.96826	metal ion binding; protein binding	cytoplasm; cytosol; membrane; nucleus	cell differentiation; development; regulation of biological process
Q9BQ61	Uncharacterized protein C19orf43 OS=Homo sapiens GN=C19orf43 PE=1 SV=1 - [CS043_HUMAN]	57.89	7.95	1	18.4082	9.43701
P62277	40S ribosomal protein S13 OS=Homo sapiens GN=RPS13 PE=1 SV=2 - [RS13_HUMAN]	57.84	7.95	1	17.2117	10.5356	protein binding; RNA binding; structural molecule activity	cytosol; membrane; nucleus; ribosome	cell organization and biogenesis; metabolic process; regulation of biological process; transport
P39748	Flap endonuclease 1 OS=Homo sapiens GN=FEN1 PE=1 SV=1 - [FEN1_HUMAN]	57.81	4.21	1	42.5661	8.6167	catalytic activity; DNA binding; metal ion binding; protein binding	membrane; mitochondrion; nucleus	cell organization and biogenesis; cellular homeostasis; metabolic process; regulation of biological process; response to stimulus
O75534	Cold shock domain-containing protein E1 OS=Homo sapiens GN=CSDE1 PE=1 SV=2 - [CSDE1_HUMAN]	57.78	2.13	1	88.8289	6.25244	DNA binding; RNA binding	cytoplasm; Golgi; membrane	metabolic process; regulation of biological process
O00483	NADH dehydrogenase [ubiquinone] 1 alpha subcomplex subunit 4 OS=Homo sapiens GN=NDUFA4 PE=1 SV=1 - [NDUA4_HUMAN]	57.75	12.35	1	9.36391	9.37842	catalytic activity; protein binding; transporter activity	membrane; mitochondrion	metabolic process; transport
Q9H6R4	Nucleolar protein 6 OS=Homo sapiens GN=NOL6 PE=1 SV=2 - [NOL6_HUMAN]	57.28	0.96	1	127.513	7.63525	RNA binding	chromosome; mitochondrion; nucleus	metabolic process
Q13363	C-terminal-binding protein 1 OS=Homo sapiens GN=CTBP1 PE=1 SV=2 - [CTBP1_HUMAN]	57.23	4.32	1	47.5055	6.771	catalytic activity; nucleotide binding; protein binding	cytoplasm; cytosol; nucleus	cell differentiation; cell organization and biogenesis; metabolic process; regulation of biological process
Q14847	LIM and SH3 domain protein 1 OS=Homo sapiens GN=LASP1 PE=1 SV=2 - [LASP1_HUMAN]	57.21	5.36	1	29.6982	7.04932	metal ion binding; protein binding; transporter activity	cytoplasm; cytoskeleton	regulation of biological process; transport
P62993	Growth factor receptor-bound protein 2 OS=Homo sapiens GN=GRB2 PE=1 SV=1 - [GRB2_HUMAN]	57	8.29	2	25.1904	6.31592	protein binding; RNA binding	cytoplasm; cytosol; endosome; Golgi; membrane; nucleus	cell communication; cell differentiation; cell organization and biogenesis; cellular component movement; coagulation; defense response; metabolic process; regulation of biological process; response to stimulus; transport
Q86W42	THO complex subunit 6 homolog OS=Homo sapiens GN=THOC6 PE=1 SV=1 - [THOC6_HUMAN]	56.85	5.57	1	37.511	7.43018	protein binding; RNA binding	nucleus	cell death; development; metabolic process; regulation of biological process; transport
P47914	60S ribosomal protein L29 OS=Homo sapiens GN=RPL29 PE=1 SV=2 - [RL29_HUMAN]	56.57	9.43	1	17.7411	11.6636	RNA binding; structural molecule activity	cytosol; membrane; ribosome	cell organization and biogenesis; metabolic process; transport
Q9UMS0	NFU1 iron-sulfur cluster scaffold homolog, mitochondrial OS=Homo sapiens GN=NFU1 PE=1 SV=2 - [NFU1_HUMAN]	56.52	5.12	1	28.4444	5.07178	metal ion binding; protein binding	cytoplasm; cytosol; mitochondrion; nucleus	cell organization and biogenesis; metabolic process
Q7Z4W1	L-xylulose reductase OS=Homo sapiens GN=DCXR PE=1 SV=2 - [DCXR_HUMAN]	56.44	11.48	1	25.8966	8.104	catalytic activity; nucleotide binding	membrane; nucleus	cell organization and biogenesis; metabolic process
O43818	U3 small nucleolar RNA-interacting protein 2 OS=Homo sapiens GN=RRP9 PE=1 SV=1 - [U3IP2_HUMAN]	56.43	4.42	2	51.8085	7.85498	protein binding; RNA binding	nucleus	metabolic process
Q99459	Cell division cycle 5-like protein OS=Homo sapiens GN=CDC5L PE=1 SV=2 - [CDC5L_HUMAN]	56.1	2.37	1	92.1937	8.17725	DNA binding; protein binding; RNA binding	cytoplasm; membrane; nucleus; spliceosomal complex	metabolic process; regulation of biological process
Q9BU76	Multiple myeloma tumor-associated protein 2 OS=Homo sapiens GN=MMTAG2 PE=1 SV=1 - [MMTA2_HUMAN]	55.4963	11.41	2	29.3939	10.0229	protein binding; RNA binding
Q9Y3B4	Splicing factor 3B subunit 6 OS=Homo sapiens GN=SF3B6 PE=1 SV=1 - [SF3B6_HUMAN]	55.47	11.2	1	14.5756	9.37842	nucleotide binding; RNA binding	nucleus; spliceosomal complex	metabolic process
Q9H9Y6	DNA-directed RNA polymerase I subunit RPA2 OS=Homo sapiens GN=POLR1B PE=1 SV=2 - [RPA2_HUMAN]	55.46	1.32	1	128.146	7.82568	catalytic activity; DNA binding; metal ion binding; protein binding	cytoplasm; nucleus	cell organization and biogenesis; metabolic process
O15234	Protein CASC3 OS=Homo sapiens GN=CASC3 PE=1 SV=2 - [CASC3_HUMAN]	55.35	1.71	1	76.2315	6.48096	protein binding; RNA binding	cytoplasm; cytosol; nucleus	metabolic process; regulation of biological process; response to stimulus; transport
P52298	Nuclear cap-binding protein subunit 2 OS=Homo sapiens GN=NCBP2 PE=1 SV=1 - [NCBP2_HUMAN]	55.27	7.05	1	17.9898	8.20654	nucleotide binding; protein binding; RNA binding	cytoplasm; cytosol; nucleus	cell organization and biogenesis; metabolic process; regulation of biological process; transport
Q9BY42	Protein RTF2 homolog OS=Homo sapiens GN=RTFDC1 PE=1 SV=3 - [RTF2_HUMAN]	54.83	3.27	1	33.8652	8.5874
P52294	Importin subunit alpha-5 OS=Homo sapiens GN=KPNA1 PE=1 SV=3 - [IMA5_HUMAN]	54.76	2.04	1	60.1836	5.0083	protein binding; transporter activity	cytoplasm; cytosol; nucleus	cell death; cell organization and biogenesis; metabolic process; regulation of biological process; response to stimulus; transport
Q99848	Probable rRNA-processing protein EBP2 OS=Homo sapiens GN=EBNA1BP2 PE=1 SV=2 - [EBP2_HUMAN]	54.52	4.9	1	34.8304	10.0962	RNA binding	membrane; nucleus
P35226	Polycomb complex protein BMI-1 OS=Homo sapiens GN=BMI1 PE=1 SV=2 - [BMI1_HUMAN]	54.45	5.83	1	36.9254	8.63135	catalytic activity; DNA binding; metal ion binding; protein binding	cytoplasm; nucleus	cell division; cell organization and biogenesis; metabolic process; regulation of biological process; response to stimulus
P13861	cAMP-dependent protein kinase type II-alpha regulatory subunit OS=Homo sapiens GN=PRKAR2A PE=1 SV=2 - [KAP2_HUMAN]	54.16	5.45	1	45.49	5.07178	catalytic activity; enzyme regulator activity; nucleotide binding; protein binding	cytoplasm; cytosol; membrane	cell organization and biogenesis; coagulation; defense response; metabolic process; regulation of biological process; response to stimulus; transport
P62081	40S ribosomal protein S7 OS=Homo sapiens GN=RPS7 PE=1 SV=1 - [RS7_HUMAN]	54.11	17.01	2	22.1133	10.0962	protein binding; RNA binding; structural molecule activity	cytoplasm; cytoskeleton; cytosol; membrane; nucleus; ribosome	cell organization and biogenesis; metabolic process; transport
O43795	Unconventional myosin-Ib OS=Homo sapiens GN=MYO1B PE=1 SV=3 - [MYO1B_HUMAN]	54.02	2.2	1	131.902	9.37842	catalytic activity; motor activity; nucleotide binding; protein binding	cytoplasm; endosome; membrane	cell organization and biogenesis; cellular component movement; metabolic process; transport
P08133	Annexin A6 OS=Homo sapiens GN=ANXA6 PE=1 SV=3 - [ANXA6_HUMAN]	53.9486	1.34	1	75.8256	5.60498	metal ion binding; nucleotide binding; protein binding; transporter activity	cytoplasm; membrane	cell organization and biogenesis; regulation of biological process; transport
O00170	AH receptor-interacting protein OS=Homo sapiens GN=AIP PE=1 SV=2 - [AIP_HUMAN]	53.84	4.24	1	37.6121	6.29053	protein binding; signal transducer activity	cytoplasm; cytosol; membrane; nucleus	metabolic process; regulation of biological process; response to stimulus; transport
O75940	Survival of motor neuron-related-splicing factor 30 OS=Homo sapiens GN=SMNDC1 PE=1 SV=1 - [SPF30_HUMAN]	53.55	4.2	1	26.6945	7.23975	protein binding; RNA binding	cytoplasm; cytoskeleton; nucleus; spliceosomal complex	cell death; metabolic process
O00746	Nucleoside diphosphate kinase, mitochondrial OS=Homo sapiens GN=NME4 PE=1 SV=1 - [NDKM_HUMAN]	53.4	7.49	1	20.6456	10.2866	catalytic activity; metal ion binding; nucleotide binding; protein binding	membrane; mitochondrion	metabolic process
Q15910	Histone-lysine N-methyltransferase EZH2 OS=Homo sapiens GN=EZH2 PE=1 SV=2 - [EZH2_HUMAN]	53.17	2.28	1	85.3086	7.02002	catalytic activity; DNA binding; protein binding; RNA binding	cytoplasm; nucleus	cell organization and biogenesis; metabolic process; regulation of biological process
Q9Y570	Protein phosphatase methylesterase 1 OS=Homo sapiens GN=PPME1 PE=1 SV=3 - [PPME1_HUMAN]	53.04	2.85	1	42.2882	5.97314	catalytic activity; enzyme regulator activity; protein binding		metabolic process; regulation of biological process
Q9H0S4	Probable ATP-dependent RNA helicase DDX47 OS=Homo sapiens GN=DDX47 PE=1 SV=1 - [DDX47_HUMAN]	52.9982	2.64	1	50.6147	9.1001	catalytic activity; nucleotide binding; protein binding; RNA binding	membrane; nucleus	cell death; metabolic process; regulation of biological process; response to stimulus
P78316	Nucleolar protein 14 OS=Homo sapiens GN=NOP14 PE=1 SV=3 - [NOP14_HUMAN]	52.8457	2.1	2	97.6074	7.57666	protein binding; RNA binding	membrane; mitochondrion; nucleus	metabolic process
Q8WUB8	PHD finger protein 10 OS=Homo sapiens GN=PHF10 PE=1 SV=3 - [PHF10_HUMAN]	52.43	2.21	1	56.0151	6.62451	metal ion binding; protein binding	nucleus	metabolic process; regulation of biological process
Q9BTC0	Death-inducer obliterator 1 OS=Homo sapiens GN=DIDO1 PE=1 SV=5 - [DIDO1_HUMAN]	51.93	0.58	1	243.723	7.88428	metal ion binding; protein binding; RNA binding	cytoplasm; cytoskeleton; nucleus	cell death; metabolic process; regulation of biological process; response to stimulus
Q14257	Reticulocalbin-2 OS=Homo sapiens GN=RCN2 PE=1 SV=1 - [RCN2_HUMAN]	51.82	4.73	1	36.8536	4.39893	metal ion binding; protein binding	endoplasmic reticulum; organelle lumen
Q9Y580	RNA-binding protein 7 OS=Homo sapiens GN=RBM7 PE=1 SV=1 - [RBM7_HUMAN]	51.8	6.77	1	30.4847	9.56885	nucleotide binding; RNA binding	nucleus	cell organization and biogenesis
Q8NI27	THO complex subunit 2 OS=Homo sapiens GN=THOC2 PE=1 SV=2 - [THOC2_HUMAN]	51.56	0.56	1	182.659	8.44092	protein binding; RNA binding	nucleus	metabolic process; transport
Q96C57	Uncharacterized protein C12orf43 OS=Homo sapiens GN=C12orf43 PE=1 SV=2 - [CL043_HUMAN]	51.23	3.82	1	28.1535	9.42236
O95837	Guanine nucleotide-binding protein subunit alpha-14 OS=Homo sapiens GN=GNA14 PE=2 SV=1 - [GNA14_HUMAN]	51.17	5.35	1	41.5442	6.07471	catalytic activity; metal ion binding; nucleotide binding; protein binding; signal transducer activity	membrane	coagulation; metabolic process; regulation of biological process; response to stimulus
Q8WVV9	Heterogeneous nuclear ribonucleoprotein L-like OS=Homo sapiens GN=HNRNPLL PE=1 SV=1 - [HNRLL_HUMAN]	50.95	2.95	1	60.0449	7.72314	nucleotide binding; protein binding; RNA binding	membrane; nucleus	metabolic process; regulation of biological process
Q00341	Vigilin OS=Homo sapiens GN=HDLBP PE=1 SV=2 - [VIGLN_HUMAN]	50.8	1.74	1	141.368	6.87354	protein binding; RNA binding	cytoplasm; membrane; nucleus	metabolic process; transport
P07339	Cathepsin D OS=Homo sapiens GN=CTSD PE=1 SV=1 - [CATD_HUMAN]	50.58	4.13	1	44.5236	6.53662	catalytic activity; protein binding	extracellular; mitochondrion; organelle lumen; vacuole	cell death; cell organization and biogenesis; metabolic process
P48444	Coatomer subunit delta OS=Homo sapiens GN=ARCN1 PE=1 SV=1 - [COPD_HUMAN]	50.57	2.15	1	57.1741	6.21436	protein binding; RNA binding	cytoplasm; cytosol; endoplasmic reticulum; Golgi; membrane	cell organization and biogenesis; response to stimulus; transport
Q8N684	Cleavage and polyadenylation specificity factor subunit 7 OS=Homo sapiens GN=CPSF7 PE=1 SV=1 - [CPSF7_HUMAN]	50.39	5.31	1	52.0183	8.00146	nucleotide binding; protein binding; RNA binding	membrane; nucleus	cell organization and biogenesis; metabolic process
Q9UQM7	Calcium/calmodulin-dependent protein kinase type II subunit alpha OS=Homo sapiens GN=CAMK2A PE=1 SV=2 - [KCC2A_HUMAN]	50.35	2.3	1	54.0535	7.07861	catalytic activity; nucleotide binding; protein binding	cytosol; membrane; nucleus	cell communication; metabolic process; regulation of biological process; response to stimulus; transport
Q9H8H0	Nucleolar protein 11 OS=Homo sapiens GN=NOL11 PE=1 SV=1 - [NOL11_HUMAN]	50.31	1.53	1	81.0719	6.07471	protein binding; RNA binding	nucleus	metabolic process; regulation of biological process
P41240	Tyrosine-protein kinase CSK OS=Homo sapiens GN=CSK PE=1 SV=1 - [CSK_HUMAN]	49.72	2.44	1	50.6717	7.06396	catalytic activity; nucleotide binding; protein binding	cytoplasm; cytosol; Golgi; membrane	cell differentiation; cell organization and biogenesis; coagulation; metabolic process; regulation of biological process; response to stimulus
P55196	Afadin OS=Homo sapiens GN=MLLT4 PE=1 SV=3 - [AFAD_HUMAN]	49.58	1.86	2	206.676	6.46826	protein binding	cytoplasm; cytosol; membrane; nucleus	cell communication; cell organization and biogenesis; regulation of biological process; response to stimulus
Q15691	Microtubule-associated protein RP/EB family member 1 OS=Homo sapiens GN=MAPRE1 PE=1 SV=3 - [MARE1_HUMAN]	49.28	4.48	1	29.9802	5.13525	protein binding; RNA binding	cytoplasm; cytoskeleton; cytosol; Golgi	cell division; cell organization and biogenesis; cell proliferation; regulation of biological process
Q02218	2-oxoglutarate dehydrogenase, mitochondrial OS=Homo sapiens GN=OGDH PE=1 SV=3 - [ODO1_HUMAN]	49.2205	0.68	1	115.861	6.85889	catalytic activity; metal ion binding; protein binding	membrane; mitochondrion; organelle lumen	cellular component movement; metabolic process
Q969X6	Cirhin OS=Homo sapiens GN=CIRH1A PE=1 SV=1 - [CIR1A_HUMAN]	49.22	5.1	2	76.8414	8.85107	protein binding; RNA binding	nucleus	metabolic process; regulation of biological process
O95816	BAG family molecular chaperone regulator 2 OS=Homo sapiens GN=BAG2 PE=1 SV=1 - [BAG2_HUMAN]	49.06	5.21	1	23.7572	6.69775	protein binding		metabolic process
Q9Y3X0	Coiled-coil domain-containing protein 9 OS=Homo sapiens GN=CCDC9 PE=1 SV=1 - [CCDC9_HUMAN]	49.03	2.26	1	59.6671	5.40186	RNA binding
Q00325	Phosphate carrier protein, mitochondrial OS=Homo sapiens GN=SLC25A3 PE=1 SV=2 - [MPCP_HUMAN]	49.03	3.31	1	40.0687	9.37842	protein binding; transporter activity	membrane; mitochondrion	metabolic process; transport
Q9NQ50	39S ribosomal protein L40, mitochondrial OS=Homo sapiens GN=MRPL40 PE=1 SV=1 - [RM40_HUMAN]	48.96	7.77	1	24.4752	9.62744	RNA binding	mitochondrion; nucleus; ribosome
O75489	NADH dehydrogenase [ubiquinone] iron-sulfur protein 3, mitochondrial OS=Homo sapiens GN=NDUFS3 PE=1 SV=1 - [NDUS3_HUMAN]	48.95	6.44	1	30.2227	7.50342	catalytic activity; protein binding	membrane; mitochondrion; nucleus	metabolic process; regulation of biological process; transport
P39656	Dolichyl-diphosphooligosaccharide--protein glycosyltransferase 48 kDa subunit OS=Homo sapiens GN=DDOST PE=1 SV=4 - [OST48_HUMAN]	48.89	2.41	1	50.769	6.55127	catalytic activity; protein binding	endoplasmic reticulum; membrane	cell organization and biogenesis; defense response; metabolic process; response to stimulus; transport
Q99547	M-phase phosphoprotein 6 OS=Homo sapiens GN=MPHOSPH6 PE=1 SV=2 - [MPH6_HUMAN]	48.72	6.88	1	19.0116	5.19873	protein binding; RNA binding	cytoplasm; nucleus	metabolic process
Q92747	Actin-related protein 2/3 complex subunit 1A OS=Homo sapiens GN=ARPC1A PE=1 SV=2 - [ARC1A_HUMAN]	48.67	2.7	1	41.5427	8.17725	protein binding	cytoplasm; cytoskeleton; cytosol	cell organization and biogenesis; defense response; regulation of biological process; response to stimulus
P61158	Actin-related protein 3 OS=Homo sapiens GN=ACTR3 PE=1 SV=3 - [ARP3_HUMAN]	48.09	2.87	1	47.341	5.88428	nucleotide binding; protein binding	cytoplasm; cytoskeleton; cytosol; membrane	cell division; cell organization and biogenesis; cellular component movement; defense response; regulation of biological process; response to stimulus
Q15022	Polycomb protein SUZ12 OS=Homo sapiens GN=SUZ12 PE=1 SV=3 - [SUZ12_HUMAN]	48.01	1.35	1	83.0026	8.80713	catalytic activity; DNA binding; metal ion binding; protein binding	nucleus	cell organization and biogenesis; metabolic process; regulation of biological process
Q86W56	Poly(ADP-ribose) glycohydrolase OS=Homo sapiens GN=PARG PE=1 SV=1 - [PARG_HUMAN]	48	1.13	1	111.041	6.43018	catalytic activity	chromosome; cytoplasm; cytosol; mitochondrion; nucleus; organelle lumen	metabolic process; regulation of biological process; response to stimulus
P50402	Emerin OS=Homo sapiens GN=EMD PE=1 SV=1 - [EMD_HUMAN]	47.99	4.72	1	28.9759	5.50342	protein binding	endoplasmic reticulum; membrane; nucleus	cell differentiation; cell organization and biogenesis; regulation of biological process; response to stimulus
P42704	Leucine-rich PPR motif-containing protein, mitochondrial OS=Homo sapiens GN=LRPPRC PE=1 SV=3 - [LPPRC_HUMAN]	47.98	0.79	1	157.805	6.12549	DNA binding; protein binding; RNA binding	chromosome; cytoplasm; cytoskeleton; membrane; mitochondrion; nucleus	cellular component movement; metabolic process; regulation of biological process; transport
Q9H9J2	39S ribosomal protein L44, mitochondrial OS=Homo sapiens GN=MRPL44 PE=1 SV=1 - [RM44_HUMAN]	47.78	3.92	1	37.5117	8.39697	catalytic activity; RNA binding	mitochondrion; ribosome	metabolic process
O75131	Copine-3 OS=Homo sapiens GN=CPNE3 PE=1 SV=1 - [CPNE3_HUMAN]	47.6477	1.68	1	60.0921	5.84619	catalytic activity; protein binding; RNA binding; transporter activity	cytoplasm; cytosol	metabolic process; transport
Q9Y2B0	Protein canopy homolog 2 OS=Homo sapiens GN=CNPY2 PE=1 SV=1 - [CNPY2_HUMAN]	47.59	8.79	1	20.6392	4.91943	protein binding	endoplasmic reticulum	regulation of biological process
Q5JVF3	PCI domain-containing protein 2 OS=Homo sapiens GN=PCID2 PE=1 SV=2 - [PCID2_HUMAN]	47.52	3.01	1	45.9998	8.52881	protein binding		regulation of biological process
Q8IV08	Phospholipase D3 OS=Homo sapiens GN=PLD3 PE=1 SV=1 - [PLD3_HUMAN]	47.49	4.29	2	54.6705	6.46826	catalytic activity; protein binding	endoplasmic reticulum; membrane	metabolic process
Q5T200	Zinc finger CCCH domain-containing protein 13 OS=Homo sapiens GN=ZC3H13 PE=1 SV=1 - [ZC3HD_HUMAN]	47.13	1.32	2	196.519	9.42236	metal ion binding; protein binding; RNA binding
Q14690	Protein RRP5 homolog OS=Homo sapiens GN=PDCD11 PE=1 SV=3 - [RRP5_HUMAN]	47.1	0.37	1	208.57	8.86572	protein binding; RNA binding	cytosol; nucleus	metabolic process
Q9NS86	LanC-like protein 2 OS=Homo sapiens GN=LANCL2 PE=1 SV=1 - [LANC2_HUMAN]	47.04	4	1	50.8214	7.43018	catalytic activity; nucleotide binding	cytoplasm; cytoskeleton; cytosol; membrane; nucleus	metabolic process; regulation of biological process
Q92900	Regulator of nonsense transcripts 1 OS=Homo sapiens GN=UPF1 PE=1 SV=2 - [RENT1_HUMAN]	46.92	0.97	1	124.267	6.60986	catalytic activity; DNA binding; metal ion binding; nucleotide binding; protein binding; RNA binding	chromosome; cytoplasm; cytosol; nucleus; spliceosomal complex	cell organization and biogenesis; metabolic process; regulation of biological process; response to stimulus; transport
Q9NRN7	L-aminoadipate-semialdehyde dehydrogenase-phosphopantetheinyl transferase OS=Homo sapiens GN=AASDHPPT PE=1 SV=2 - [ADPPT_HUMAN]	46.85	4.85	1	35.7531	6.80029	catalytic activity; metal ion binding; protein binding	cytoplasm; cytosol	metabolic process
Q9Y2S7	Polymerase delta-interacting protein 2 OS=Homo sapiens GN=POLDIP2 PE=1 SV=1 - [PDIP2_HUMAN]	46.85	7.34	2	42.0072	8.63135	DNA binding	mitochondrion; nucleus
Q15843	NEDD8 OS=Homo sapiens GN=NEDD8 PE=1 SV=1 - [NEDD8_HUMAN]	46.74	17.28	1	9.06595	8.42627	protein binding	cytosol; nucleus	metabolic process; regulation of biological process; response to stimulus
Q9Y383	Putative RNA-binding protein Luc7-like 2 OS=Homo sapiens GN=LUC7L2 PE=1 SV=2 - [LC7L2_HUMAN]	46.66	4.85	2	46.4856	10.0083	metal ion binding; protein binding; RNA binding	nucleus	cell organization and biogenesis
Q96E29	mTERF domain-containing protein 1, mitochondrial OS=Homo sapiens GN=MTERFD1 PE=1 SV=2 - [MTER1_HUMAN]	46.65	2.4	1	47.9412	8.52881	DNA binding	mitochondrion	metabolic process; regulation of biological process
P23526	Adenosylhomocysteinase OS=Homo sapiens GN=AHCY PE=1 SV=4 - [SAHH_HUMAN]	46.62	3.01	1	47.6852	6.34131	catalytic activity; nucleotide binding; protein binding	cytoplasm; cytosol; nucleus	defense response; metabolic process; response to stimulus
Q14966	Zinc finger protein 638 OS=Homo sapiens GN=ZNF638 PE=1 SV=2 - [ZN638_HUMAN]	46.46	0.66	1	220.488	6.37939	DNA binding; metal ion binding; nucleotide binding; RNA binding	cytoplasm; nucleus	metabolic process; regulation of biological process
Q9BUH6	Uncharacterized protein C9orf142 OS=Homo sapiens GN=C9orf142 PE=1 SV=2 - [CI142_HUMAN]	46.43	5.88	1	21.626	5.47803
Q96FW1	Ubiquitin thioesterase OTUB1 OS=Homo sapiens GN=OTUB1 PE=1 SV=2 - [OTUB1_HUMAN]	46.03	5.54	1	31.2644	4.94482	catalytic activity; nucleotide binding; protein binding	cytoplasm; cytosol	defense response; metabolic process; regulation of biological process; response to stimulus
Q14008	Cytoskeleton-associated protein 5 OS=Homo sapiens GN=CKAP5 PE=1 SV=3 - [CKAP5_HUMAN]	45.55	0.49	1	225.352	7.79639	protein binding	cytoplasm; cytoskeleton; cytosol; membrane	cell division; cell organization and biogenesis; transport
Q9H6F5	Coiled-coil domain-containing protein 86 OS=Homo sapiens GN=CCDC86 PE=1 SV=1 - [CCD86_HUMAN]	45.22	4.72	1	40.2113	10.3306	protein binding; RNA binding	nucleus
Q8N567	Zinc finger CCHC domain-containing protein 9 OS=Homo sapiens GN=ZCCHC9 PE=2 SV=2 - [ZCHC9_HUMAN]	45.22	4.43	1	30.4572	9.17334	metal ion binding; RNA binding		regulation of biological process
P13796	Plastin-2 OS=Homo sapiens GN=LCP1 PE=1 SV=6 - [PLSL_HUMAN]	45.18	2.07	1	70.2439	5.42725	metal ion binding; protein binding	cytoplasm; cytoskeleton; cytosol; membrane	cell organization and biogenesis; cellular component movement; regulation of biological process; response to stimulus
P55209	Nucleosome assembly protein 1-like 1 OS=Homo sapiens GN=NAP1L1 PE=1 SV=1 - [NP1L1_HUMAN]	44.54	2.81	1	45.3459	4.4624	protein binding; RNA binding	membrane; nucleus	cell organization and biogenesis; metabolic process; regulation of biological process
O75400	Pre-mRNA-processing factor 40 homolog A OS=Homo sapiens GN=PRPF40A PE=1 SV=2 - [PR40A_HUMAN]	44.42	1.57	1	108.737	7.56201	protein binding; RNA binding	cytoplasm; membrane; nucleus	cell division; cell organization and biogenesis; cellular component movement; metabolic process; regulation of biological process
P05204	Non-histone chromosomal protein HMG-17 OS=Homo sapiens GN=HMGN2 PE=1 SV=3 - [HMGN2_HUMAN]	44.24	13.33	1	9.38706	9.99365	DNA binding; protein binding; RNA binding	chromosome; cytoplasm; nucleus	cell organization and biogenesis; regulation of biological process
Q7L2H7	Eukaryotic translation initiation factor 3 subunit M OS=Homo sapiens GN=EIF3M PE=1 SV=1 - [EIF3M_HUMAN]	44.19	4.81	1	42.4758	5.63037	protein binding; RNA binding	cytoplasm	cell organization and biogenesis; metabolic process; regulation of biological process
P54136	Arginine--tRNA ligase, cytoplasmic OS=Homo sapiens GN=RARS PE=1 SV=2 - [SYRC_HUMAN]	44.17	1.52	1	75.3309	6.68311	catalytic activity; nucleotide binding; protein binding; RNA binding	cytoplasm; cytosol; membrane; mitochondrion; nucleus	metabolic process
Q9H0N5	Pterin-4-alpha-carbinolamine dehydratase 2 OS=Homo sapiens GN=PCBD2 PE=1 SV=4 - [PHS2_HUMAN]	44.16	7.69	1	14.3564	9.11475	catalytic activity; protein binding	mitochondrion; nucleus	cell organization and biogenesis; metabolic process; regulation of biological process
Q9P270	SLAIN motif-containing protein 2 OS=Homo sapiens GN=SLAIN2 PE=1 SV=2 - [SLAI2_HUMAN]	43.63	2.93	1	62.5053	9.45166	protein binding	cytoplasm; cytoskeleton; nucleus	cell organization and biogenesis; regulation of biological process
P82932	28S ribosomal protein S6, mitochondrial OS=Homo sapiens GN=MRPS6 PE=1 SV=3 - [RT06_HUMAN]	43.56	19.2	1	14.2176	9.26123	RNA binding; structural molecule activity	mitochondrion; ribosome	metabolic process
P39019	40S ribosomal protein S19 OS=Homo sapiens GN=RPS19 PE=1 SV=2 - [RS19_HUMAN]	43.54	8.97	1	16.0505	10.3159	protein binding; RNA binding; structural molecule activity	cytoplasm; cytosol; membrane; nucleus; ribosome	cell differentiation; cell organization and biogenesis; cellular component movement; metabolic process; regulation of biological process; response to stimulus; transport
P55072	Transitional endoplasmic reticulum ATPase OS=Homo sapiens GN=VCP PE=1 SV=4 - [TERA_HUMAN]	43.49	2.11	1	89.2657	5.26221	catalytic activity; enzyme regulator activity; nucleotide binding; protein binding; RNA binding	cytoplasm; cytosol; endoplasmic reticulum; membrane; nucleus; proteasome	cell death; cell organization and biogenesis; metabolic process; regulation of biological process; response to stimulus; transport
Q96I25	Splicing factor 45 OS=Homo sapiens GN=RBM17 PE=1 SV=1 - [SPF45_HUMAN]	43.119	3.99	1	44.9339	5.97314	nucleotide binding; protein binding; RNA binding	cytoplasm; nucleus; spliceosomal complex	metabolic process
Q9Y4K3	TNF receptor-associated factor 6 OS=Homo sapiens GN=TRAF6 PE=1 SV=1 - [TRAF6_HUMAN]	43.03	2.11	1	59.5337	6.44287	catalytic activity; metal ion binding; motor activity; protein binding; signal transducer activity	cytoplasm; cytosol; membrane; mitochondrion; nucleus	cell death; cell differentiation; cell organization and biogenesis; defense response; metabolic process; regulation of biological process; response to stimulus
Q02809	Procollagen-lysine,2-oxoglutarate 5-dioxygenase 1 OS=Homo sapiens GN=PLOD1 PE=1 SV=2 - [PLOD1_HUMAN]	42.92	1.65	1	83.4974	6.94678	catalytic activity; metal ion binding; protein binding	endoplasmic reticulum; membrane	cell organization and biogenesis; metabolic process; response to stimulus
Q7Z417	Nuclear fragile X mental retardation-interacting protein 2 OS=Homo sapiens GN=NUFIP2 PE=1 SV=1 - [NUFP2_HUMAN]	42.66	1.73	1	76.0747	8.70459	protein binding; RNA binding	cytoplasm; membrane; nucleus; ribosome
Q9NYH9	U3 small nucleolar RNA-associated protein 6 homolog OS=Homo sapiens GN=UTP6 PE=1 SV=2 - [UTP6_HUMAN]	42.66	2.51	1	70.1488	7.28369	protein binding	nucleus	metabolic process
O95391	Pre-mRNA-splicing factor SLU7 OS=Homo sapiens GN=SLU7 PE=1 SV=2 - [SLU7_HUMAN]	42.39	2.39	1	68.3438	7.13721	catalytic activity; metal ion binding; protein binding; RNA binding	cytoplasm; membrane; nucleus; spliceosomal complex	cell organization and biogenesis; metabolic process; response to stimulus; transport
Q9H2H8	Peptidyl-prolyl cis-trans isomerase-like 3 OS=Homo sapiens GN=PPIL3 PE=1 SV=1 - [PPIL3_HUMAN]	42.37	7.45	1	18.1429	6.78564	catalytic activity; protein binding	spliceosomal complex	metabolic process
Q9Y5B6	PAX3- and PAX7-binding protein 1 OS=Homo sapiens GN=PAXBP1 PE=1 SV=2 - [PAXB1_HUMAN]	42.33	1.74	1	104.739	5.68115	DNA binding; protein binding	cytosol; nucleus	metabolic process; regulation of biological process
Q9Y262	Eukaryotic translation initiation factor 3 subunit L OS=Homo sapiens GN=EIF3L PE=1 SV=1 - [EIF3L_HUMAN]	42.01	4.43	1	66.6844	6.34131	protein binding; RNA binding	cytoplasm; membrane	cell organization and biogenesis; metabolic process; regulation of biological process
Q8N163	DBIRD complex subunit KIAA1967 OS=Homo sapiens GN=KIAA1967 PE=1 SV=2 - [K1967_HUMAN]	41.9	1.52	1	102.838	5.22412	enzyme regulator activity; protein binding; RNA binding	cytoplasm; nucleus; organelle lumen; spliceosomal complex	cell death; cell organization and biogenesis; metabolic process; regulation of biological process; response to stimulus
Q8N1G0	Zinc finger protein 687 OS=Homo sapiens GN=ZNF687 PE=1 SV=1 - [ZN687_HUMAN]	41.13	0.97	1	129.446	8.19189	DNA binding; metal ion binding	nucleus	metabolic process; regulation of biological process
Q96B26	Exosome complex component RRP43 OS=Homo sapiens GN=EXOSC8 PE=1 SV=1 - [EXOS8_HUMAN]	41.1	4.71	1	30.0203	5.30029	catalytic activity; protein binding; RNA binding	cytoplasm; cytosol; nucleus	metabolic process
Q06330	Recombining binding protein suppressor of hairless OS=Homo sapiens GN=RBPJ PE=1 SV=3 - [SUH_HUMAN]	41.05	2.2	1	55.6015	7.18115	catalytic activity; DNA binding; protein binding	cytoplasm; nucleus	cell differentiation; cell organization and biogenesis; defense response; metabolic process; regulation of biological process; response to stimulus; transport
P35611	Alpha-adducin OS=Homo sapiens GN=ADD1 PE=1 SV=2 - [ADDA_HUMAN]	40.94	1.63	1	80.9047	5.8335	metal ion binding; protein binding; RNA binding; structural molecule activity	cytoplasm; cytoskeleton; cytosol; membrane; nucleus	cell death; cell differentiation; cell organization and biogenesis; cellular homeostasis; metabolic process; regulation of biological process; response to stimulus
P35080	Profilin-2 OS=Homo sapiens GN=PFN2 PE=1 SV=3 - [PROF2_HUMAN]	40.68	10	1	15.0363	6.99072	enzyme regulator activity; nucleotide binding; protein binding	cytoplasm; cytoskeleton	cell organization and biogenesis; regulation of biological process
Q96NC0	Zinc finger matrin-type protein 2 OS=Homo sapiens GN=ZMAT2 PE=1 SV=1 - [ZMAT2_HUMAN]	40.49	4.52	1	23.597	9.01221	DNA binding; metal ion binding; protein binding	nucleus
Q6DKI1	60S ribosomal protein L7-like 1 OS=Homo sapiens GN=RPL7L1 PE=1 SV=1 - [RL7L_HUMAN]	40.28	5.69	1	28.6431	10.5063	RNA binding; structural molecule activity	ribosome	metabolic process
Q8IWX8	Calcium homeostasis endoplasmic reticulum protein OS=Homo sapiens GN=CHERP PE=1 SV=3 - [CHERP_HUMAN]	39.83	1.53	1	103.637	9.0415	protein binding; RNA binding	cytoplasm; endoplasmic reticulum; membrane	cellular homeostasis; metabolic process; regulation of biological process; transport
Q8WWK9	Cytoskeleton-associated protein 2 OS=Homo sapiens GN=CKAP2 PE=1 SV=1 - [CKAP2_HUMAN]	39.75	1.9	1	76.9389	9.40771		cytoplasm; cytoskeleton	cell death; regulation of biological process
Q13123	Protein Red OS=Homo sapiens GN=IK PE=1 SV=3 - [RED_HUMAN]	39.58	1.62	1	65.5618	6.63916	protein binding	nucleus	cell communication; response to stimulus
P46779	60S ribosomal protein L28 OS=Homo sapiens GN=RPL28 PE=1 SV=3 - [RL28_HUMAN]	39.55	8.03	1	15.7377	12.0151	protein binding; RNA binding; structural molecule activity	cytoplasm; cytosol; membrane; ribosome	cell organization and biogenesis; metabolic process; transport
Q9HAV7	GrpE protein homolog 1, mitochondrial OS=Homo sapiens GN=GRPEL1 PE=1 SV=2 - [GRPE1_HUMAN]	39.54	5.07	1	24.2639	8.11865	enzyme regulator activity; nucleotide binding; protein binding	mitochondrion; organelle lumen	metabolic process; regulation of biological process; transport
Q8TED0	U3 small nucleolar RNA-associated protein 15 homolog OS=Homo sapiens GN=UTP15 PE=1 SV=3 - [UTP15_HUMAN]	39.53	1.93	1	58.3786	9.11475	protein binding; RNA binding	cytoplasm; nucleus	metabolic process
P42785	Lysosomal Pro-X carboxypeptidase OS=Homo sapiens GN=PRCP PE=1 SV=1 - [PCP_HUMAN]	39.38	3.83	1	55.7639	7.21045	catalytic activity; protein binding	membrane; vacuole	coagulation; metabolic process; response to stimulus
P14923	Junction plakoglobin OS=Homo sapiens GN=JUP PE=1 SV=3 - [PLAK_HUMAN]	39.26	2.68	1	81.6927	6.13818	protein binding; structural molecule activity	cytoplasm; cytoskeleton; cytosol; membrane; nucleus	cell communication; cell organization and biogenesis; cellular component movement; regulation of biological process; response to stimulus
Q8WUM4	Programmed cell death 6-interacting protein OS=Homo sapiens GN=PDCD6IP PE=1 SV=1 - [PDC6I_HUMAN]	39.04	1.96	1	95.9631	6.52197	protein binding	cytoplasm; cytoskeleton; cytosol; membrane	cell death; cell division; transport
P24539	ATP synthase subunit b, mitochondrial OS=Homo sapiens GN=ATP5F1 PE=1 SV=2 - [AT5F1_HUMAN]	38.86	4.69	1	28.8903	9.36377	catalytic activity; protein binding; transporter activity	membrane; mitochondrion; nucleus; organelle lumen	metabolic process; transport
Q14202	Zinc finger MYM-type protein 3 OS=Homo sapiens GN=ZMYM3 PE=1 SV=2 - [ZMYM3_HUMAN]	38.76	1.46	1	152.28	6.354	DNA binding; metal ion binding	nucleus	cell organization and biogenesis; development; regulation of biological process
Q7KZF4	Staphylococcal nuclease domain-containing protein 1 OS=Homo sapiens GN=SND1 PE=1 SV=1 - [SND1_HUMAN]	38.61	1.98	1	101.934	7.1665	catalytic activity; protein binding; RNA binding	cytoplasm; membrane; mitochondrion; nucleus	cell differentiation; metabolic process; regulation of biological process
Q9C0C2	182 kDa tankyrase-1-binding protein OS=Homo sapiens GN=TNKS1BP1 PE=1 SV=4 - [TB182_HUMAN]	38.54	0.87	1	181.685	4.85596	protein binding	chromosome; cytoplasm; cytoskeleton; cytosol; nucleus	cell organization and biogenesis; metabolic process
Q96EY7	Pentatricopeptide repeat domain-containing protein 3, mitochondrial OS=Homo sapiens GN=PTCD3 PE=1 SV=3 - [PTCD3_HUMAN]	38.52	1.74	1	78.4997	6.41748	RNA binding	mitochondrion	cell organization and biogenesis; metabolic process; regulation of biological process
Q9UBU8	Mortality factor 4-like protein 1 OS=Homo sapiens GN=MORF4L1 PE=1 SV=2 - [MO4L1_HUMAN]	38.15	4.97	1	41.4476	9.27588	protein binding	nucleus	cell organization and biogenesis; cell proliferation; metabolic process; regulation of biological process; response to stimulus
Q15532	Protein SSXT OS=Homo sapiens GN=SS18 PE=1 SV=3 - [SSXT_HUMAN]	37.98	2.87	1	45.8992	6.45557	protein binding	nucleus	cell organization and biogenesis; metabolic process; regulation of biological process; response to stimulus
Q96EY4	Translation machinery-associated protein 16 OS=Homo sapiens GN=TMA16 PE=1 SV=2 - [TMA16_HUMAN]	37.84	7.39	1	23.8494	9.26123		nucleus
Q9Y3F4	Serine-threonine kinase receptor-associated protein OS=Homo sapiens GN=STRAP PE=1 SV=1 - [STRAP_HUMAN]	37.83	4.29	1	38.414	5.12256	protein binding; RNA binding	cytoplasm; cytosol; membrane; mitochondrion; nucleus; spliceosomal complex	cell organization and biogenesis; metabolic process; regulation of biological process; response to stimulus
P26038	Moesin OS=Homo sapiens GN=MSN PE=1 SV=3 - [MOES_HUMAN]	37.75	1.56	1	67.7778	6.40479	protein binding; RNA binding; structural molecule activity	cell surface; cytoplasm; cytoskeleton; membrane; nucleus	cellular component movement; regulation of biological process
Q00005	Serine/threonine-protein phosphatase 2A 55 kDa regulatory subunit B beta isoform OS=Homo sapiens GN=PPP2R2B PE=1 SV=1 - [2ABB_HUMAN]	37.35	3.16	1	51.6776	6.44287	enzyme regulator activity; protein binding	cytoplasm; cytoskeleton; cytosol; membrane; mitochondrion	cell death; cell differentiation; cell organization and biogenesis; regulation of biological process; response to stimulus; transport
Q5SY16	Polynucleotide 5'-hydroxyl-kinase NOL9 OS=Homo sapiens GN=NOL9 PE=1 SV=1 - [NOL9_HUMAN]	37.13	1.57	1	79.2722	9.12939	catalytic activity; nucleotide binding; RNA binding	membrane; nucleus	metabolic process
Q96QK1	Vacuolar protein sorting-associated protein 35 OS=Homo sapiens GN=VPS35 PE=1 SV=2 - [VPS35_HUMAN]	36.78	1.13	1	91.6489	5.49072	protein binding	cytoplasm; cytosol; endosome; membrane	cell death; transport
P55769	NHP2-like protein 1 OS=Homo sapiens GN=NHP2L1 PE=1 SV=3 - [NH2L1_HUMAN]	36.76	9.38	1	14.1646	8.45557	protein binding; RNA binding	nucleus; spliceosomal complex	metabolic process
P18583	Protein SON OS=Homo sapiens GN=SON PE=1 SV=4 - [SON_HUMAN]	36.71	0.37	1	263.664	5.64307	DNA binding; protein binding; RNA binding	extracellular; nucleus	cell organization and biogenesis; metabolic process; regulation of biological process
Q96C92	Serologically defined colon cancer antigen 3 OS=Homo sapiens GN=SDCCAG3 PE=1 SV=3 - [SDCG3_HUMAN]	36.7	5.52	1	47.9316	5.13525	catalytic activity; motor activity	cytoplasm	transport
P62701	40S ribosomal protein S4, X isoform OS=Homo sapiens GN=RPS4X PE=1 SV=2 - [RS4X_HUMAN]	36.59	6.46	1	29.5791	10.1548	RNA binding; structural molecule activity	cytoplasm; cytosol; membrane; ribosome	cell organization and biogenesis; development; metabolic process; regulation of biological process; transport
Q6UXH1	Cysteine-rich with EGF-like domain protein 2 OS=Homo sapiens GN=CRELD2 PE=1 SV=1 - [CREL2_HUMAN]	36.4	3.4	1	38.1658	4.58936	metal ion binding; protein binding	endoplasmic reticulum; extracellular; Golgi
Q7RTV0	PHD finger-like domain-containing protein 5A OS=Homo sapiens GN=PHF5A PE=1 SV=1 - [PHF5A_HUMAN]	36.19	7.27	1	12.397	8.41162	DNA binding; RNA binding	nucleus; spliceosomal complex	metabolic process; regulation of biological process
Q13232	Nucleoside diphosphate kinase 3 OS=Homo sapiens GN=NME3 PE=1 SV=2 - [NDK3_HUMAN]	35.76	5.92	1	19.0029	7.84033	catalytic activity; metal ion binding; nucleotide binding	mitochondrion	cell death; metabolic process
Q9H910	Hematological and neurological expressed 1-like protein OS=Homo sapiens GN=HN1L PE=1 SV=1 - [HN1L_HUMAN]	35.25	8.95	1	20.051	9.26123		cytoplasm; membrane; nucleus
P13611	Versican core protein OS=Homo sapiens GN=VCAN PE=1 SV=3 - [CSPG2_HUMAN]	35.23	0.32	1	372.59	4.51318	metal ion binding; protein binding	extracellular; membrane; organelle lumen	cell differentiation; cell organization and biogenesis; cellular component movement; development; metabolic process; response to stimulus
P35914	Hydroxymethylglutaryl-CoA lyase, mitochondrial OS=Homo sapiens GN=HMGCL PE=1 SV=2 - [HMGCL_HUMAN]	35.11	6.77	1	34.3378	8.54346	catalytic activity; metal ion binding; protein binding	membrane; mitochondrion; organelle lumen	cell organization and biogenesis; metabolic process; response to stimulus
Q96QC0	Serine/threonine-protein phosphatase 1 regulatory subunit 10 OS=Homo sapiens GN=PPP1R10 PE=1 SV=1 - [PP1RA_HUMAN]	35.02	1.06	1	98.996	9.17334	DNA binding; enzyme regulator activity; metal ion binding; protein binding; RNA binding	chromosome; nucleus	metabolic process; regulation of biological process; transport
O15525	Transcription factor MafG OS=Homo sapiens GN=MAFG PE=1 SV=1 - [MAFG_HUMAN]	34.77	8.64	1	17.8387	10.0376	DNA binding; protein binding	nucleus	cellular homeostasis; coagulation; metabolic process; regulation of biological process; response to stimulus
P25205	DNA replication licensing factor MCM3 OS=Homo sapiens GN=MCM3 PE=1 SV=3 - [MCM3_HUMAN]	34.71	0.99	1	90.924	5.77002	catalytic activity; DNA binding; nucleotide binding; protein binding	membrane; nucleus	metabolic process
P82930	28S ribosomal protein S34, mitochondrial OS=Homo sapiens GN=MRPS34 PE=1 SV=2 - [RT34_HUMAN]	34.6	3.67	1	25.6345	9.979		mitochondrion; ribosome
Q9H0G5	Nuclear speckle splicing regulatory protein 1 OS=Homo sapiens GN=NSRP1 PE=1 SV=1 - [NSRP1_HUMAN]	34.31	2.69	1	66.3501	8.83643	protein binding; RNA binding	nucleus	metabolic process; regulation of biological process; transport
Q8IYS1	Peptidase M20 domain-containing protein 2 OS=Homo sapiens GN=PM20D2 PE=1 SV=2 - [P20D2_HUMAN]	34.06	4.59	1	47.746	5.84619	catalytic activity	nucleus	metabolic process
Q8WUD4	Coiled-coil domain-containing protein 12 OS=Homo sapiens GN=CCDC12 PE=1 SV=1 - [CCD12_HUMAN]	33.62	11.45	1	19.1692	7.34229	protein binding
P51398	28S ribosomal protein S29, mitochondrial OS=Homo sapiens GN=DAP3 PE=1 SV=1 - [RT29_HUMAN]	33.47	3.02	1	45.5376	8.88037	protein binding; RNA binding	mitochondrion; nucleus; organelle lumen; ribosome	cell death; cell organization and biogenesis; regulation of biological process; response to stimulus
P78364	Polyhomeotic-like protein 1 OS=Homo sapiens GN=PHC1 PE=1 SV=3 - [PHC1_HUMAN]	33.31	1.69	1	105.468	9.02686	DNA binding; metal ion binding; protein binding	nucleus	cell organization and biogenesis; development; metabolic process; response to stimulus
Q9NSB8	Homer protein homolog 2 OS=Homo sapiens GN=HOMER2 PE=1 SV=1 - [HOME2_HUMAN]	33.18	2.82	1	40.6026	6.37939	protein binding; structural molecule activity	cytoplasm; membrane; nucleus	regulation of biological process; response to stimulus
P62861	40S ribosomal protein S30 OS=Homo sapiens GN=FAU PE=1 SV=1 - [RS30_HUMAN]	32.66	16.95	1	6.64382	12.147	RNA binding; structural molecule activity	cytosol; ribosome	cell organization and biogenesis; defense response; metabolic process; response to stimulus; transport
Q9UFW8	CGG triplet repeat-binding protein 1 OS=Homo sapiens GN=CGGBP1 PE=1 SV=2 - [CGBP1_HUMAN]	32.62	8.38	1	18.8086	8.95361	DNA binding	nucleus	metabolic process; regulation of biological process
Q96P11	Putative methyltransferase NSUN5 OS=Homo sapiens GN=NSUN5 PE=1 SV=2 - [NSUN5_HUMAN]	32.47	2.1	1	46.6623	8.6167	catalytic activity; RNA binding	nucleus	metabolic process
P99999	Cytochrome c OS=Homo sapiens GN=CYCS PE=1 SV=2 - [CYC_HUMAN]	32.26	7.62	1	11.7411	9.56885	catalytic activity; metal ion binding; protein binding	cytosol; membrane; mitochondrion; nucleus	cell death; metabolic process; regulation of biological process; response to stimulus; transport
Q96ME7	Zinc finger protein 512 OS=Homo sapiens GN=ZNF512 PE=1 SV=2 - [ZN512_HUMAN]	32.19	2.82	1	64.6411	9.75928	DNA binding; metal ion binding	nucleus	metabolic process; regulation of biological process
Q8TDN6	Ribosome biogenesis protein BRX1 homolog OS=Homo sapiens GN=BRIX1 PE=1 SV=2 - [BRX1_HUMAN]	32.13	4.82	1	41.3749	9.92041	RNA binding	nucleus
Q9Y2V2	Calcium-regulated heat stable protein 1 OS=Homo sapiens GN=CARHSP1 PE=1 SV=2 - [CHSP1_HUMAN]	31.9	10.88	1	15.882	8.20654	DNA binding; protein binding; RNA binding	cytoplasm; cytosol	regulation of biological process; response to stimulus
O43813	LanC-like protein 1 OS=Homo sapiens GN=LANCL1 PE=1 SV=1 - [LANC1_HUMAN]	31.86	3.01	1	45.2536	7.75244	catalytic activity; metal ion binding; protein binding; receptor activity; signal transducer activity	cytoplasm; cytoskeleton; membrane; nucleus	metabolic process; regulation of biological process; response to stimulus
Q9H583	HEAT repeat-containing protein 1 OS=Homo sapiens GN=HEATR1 PE=1 SV=3 - [HEAT1_HUMAN]	31.79	0.51	1	242.215	6.53662	protein binding; RNA binding	membrane; mitochondrion; nucleus	metabolic process
P34897	Serine hydroxymethyltransferase, mitochondrial OS=Homo sapiens GN=SHMT2 PE=1 SV=3 - [GLYM_HUMAN]	31.76	3.37	1	55.9577	8.52881	catalytic activity; protein binding	cytoskeleton; membrane; mitochondrion; organelle lumen	cell organization and biogenesis; metabolic process; regulation of biological process
Q12899	Tripartite motif-containing protein 26 OS=Homo sapiens GN=TRIM26 PE=2 SV=1 - [TRI26_HUMAN]	31.63	2.04	1	62.1271	5.03369	DNA binding; metal ion binding; protein binding	cytoplasm	defense response; regulation of biological process; response to stimulus
P61960	Ubiquitin-fold modifier 1 OS=Homo sapiens GN=UFM1 PE=1 SV=1 - [UFM1_HUMAN]	31.53	17.65	1	9.11187	9.30518		cytoplasm; nucleus	metabolic process; response to stimulus
P15170	Eukaryotic peptide chain release factor GTP-binding subunit ERF3A OS=Homo sapiens GN=GSPT1 PE=1 SV=1 - [ERF3A_HUMAN]	31.41	1.6	1	55.7203	5.61768	catalytic activity; nucleotide binding; protein binding; RNA binding		cell organization and biogenesis; metabolic process
Q8NDD1	Uncharacterized protein C1orf131 OS=Homo sapiens GN=C1orf131 PE=1 SV=3 - [CA131_HUMAN]	31.21	3.74	1	32.7465	9.92041	RNA binding
P19387	DNA-directed RNA polymerase II subunit RPB3 OS=Homo sapiens GN=POLR2C PE=1 SV=2 - [RPB3_HUMAN]	31.11	5.09	1	31.4217	4.91943	catalytic activity; DNA binding; protein binding	cytoplasm; cytoskeleton; nucleus	metabolic process; regulation of biological process; response to stimulus
Q9BSH4	Translational activator of cytochrome c oxidase 1 OS=Homo sapiens GN=TACO1 PE=1 SV=1 - [TACO1_HUMAN]	31.08	6.06	1	32.4567	8.1333		mitochondrion; nucleus	regulation of biological process
Q9UGF5	Olfactory receptor 14J1 OS=Homo sapiens GN=OR14J1 PE=2 SV=1 - [O14J1_HUMAN]	30.99	2.18	1	35.8679	8.5874	receptor activity; signal transducer activity	membrane	regulation of biological process; response to stimulus
Q9Y3B2	Exosome complex component CSL4 OS=Homo sapiens GN=EXOSC1 PE=1 SV=1 - [EXOS1_HUMAN]	30.87	5.64	1	21.438	8.23584	catalytic activity; protein binding; RNA binding; structural molecule activity	cytoplasm; cytosol; nucleus; ribosome	metabolic process
O00507	Probable ubiquitin carboxyl-terminal hydrolase FAF-Y OS=Homo sapiens GN=USP9Y PE=2 SV=2 - [USP9Y_HUMAN]	30.85	0.51	1	290.891	5.85889	catalytic activity; protein binding	cytoplasm	metabolic process; regulation of biological process; response to stimulus
Q9BSC4	Nucleolar protein 10 OS=Homo sapiens GN=NOL10 PE=1 SV=1 - [NOL10_HUMAN]	30.84	1.16	1	80.2514	8.45557	protein binding; RNA binding	nucleus
Q04637	Eukaryotic translation initiation factor 4 gamma 1 OS=Homo sapiens GN=EIF4G1 PE=1 SV=4 - [IF4G1_HUMAN]	30.59	0.69	1	175.382	5.32568	DNA binding; enzyme regulator activity; protein binding; RNA binding	cytoplasm; cytosol; membrane	cell death; metabolic process; regulation of biological process; response to stimulus
O15060	Zinc finger and BTB domain-containing protein 39 OS=Homo sapiens GN=ZBTB39 PE=2 SV=1 - [ZBT39_HUMAN]	30.32	1.4	1	78.9504	6.53662	DNA binding; metal ion binding; protein binding	nucleus	metabolic process; regulation of biological process
P83881	60S ribosomal protein L36a OS=Homo sapiens GN=RPL36A PE=1 SV=2 - [RL36A_HUMAN]	30.21	7.55	1	12.4328	10.5796	RNA binding; structural molecule activity	cytoplasm; cytosol; ribosome	cell organization and biogenesis; metabolic process; transport
O60341	Lysine-specific histone demethylase 1A OS=Homo sapiens GN=KDM1A PE=1 SV=2 - [KDM1A_HUMAN]	30.02	1.17	1	92.8447	6.52197	catalytic activity; DNA binding; nucleotide binding; protein binding	nucleus	cell differentiation; cell organization and biogenesis; cell proliferation; coagulation; development; metabolic process; regulation of biological process
P05198	Eukaryotic translation initiation factor 2 subunit 1 OS=Homo sapiens GN=EIF2S1 PE=1 SV=3 - [IF2A_HUMAN]	30	3.81	1	36.0894	5.08447	protein binding; RNA binding	cytoplasm; cytosol; membrane; nucleus	metabolic process; regulation of biological process; response to stimulus
P36954	DNA-directed RNA polymerase II subunit RPB9 OS=Homo sapiens GN=POLR2I PE=1 SV=1 - [RPB9_HUMAN]	29.89	18.4	1	14.5136	5.13525	catalytic activity; DNA binding; metal ion binding	nucleus	metabolic process; regulation of biological process; response to stimulus
Q9C0J8	pre-mRNA 3' end processing protein WDR33 OS=Homo sapiens GN=WDR33 PE=1 SV=2 - [WDR33_HUMAN]	29.26	0.97	1	145.799	9.17334	protein binding; RNA binding	nucleus	metabolic process; response to stimulus
Q99832	T-complex protein 1 subunit eta OS=Homo sapiens GN=CCT7 PE=1 SV=2 - [TCPH_HUMAN]	29.24	2.03	1	59.3289	7.6499	nucleotide binding; protein binding	cytoplasm; cytosol; mitochondrion	metabolic process
Q9NRG0	Chromatin accessibility complex protein 1 OS=Homo sapiens GN=CHRAC1 PE=1 SV=1 - [CHRC1_HUMAN]	29.21	6.11	1	14.7015	5.09717	catalytic activity; DNA binding; protein binding	nucleus	cell organization and biogenesis; metabolic process
Q9HD42	Charged multivesicular body protein 1a OS=Homo sapiens GN=CHMP1A PE=1 SV=1 - [CHM1A_HUMAN]	29.16	4.59	1	21.6892	8.06006	catalytic activity; metal ion binding; protein binding	chromosome; cytoplasm; endosome; membrane; nucleus	cell communication; cell division; cell organization and biogenesis; metabolic process; regulation of biological process; response to stimulus; transport
P04085	Platelet-derived growth factor subunit A OS=Homo sapiens GN=PDGFA PE=1 SV=1 - [PDGFA_HUMAN]	29	3.79	1	24.0278	9.39307	protein binding	cell surface; extracellular; membrane; organelle lumen	cell communication; cell organization and biogenesis; coagulation; defense response; development; regulation of biological process; response to stimulus; transport
