# Supplementary material for: Cell cycle-dependent gene networks for cell proliferation activated by nuclear CK2α complexes
Source: Life Sci Alliance. 2023 Oct 31;7(1):e202302077. doi: 10.26508/lsa.202302077 (PMC10618106; doi:10.26508/lsa.202302077)
Supplement: Supplementary file 4 [file LSA-2023-02077_TableS2.xlsx]

## Sheet: Figure EV2
	Table S2 Protein lists associated with nuclear CK2a in late G1 phase.
	CK2-associated proteins were identified by nano-LC mass spectrometry as described in the Methods. Accession numbers, protein descriptions, and Mascot scores, along with molecular function, cellular component, biological process, are indicated.
Accession	Description	Score	Coverage	# Peptides	MW [kDa]	calc. pI	Molecular Function	Cellular Component	Biological Process
P16403	Histone H1.2 OS=Homo sapiens GN=HIST1H1C PE=1 SV=2 - [H12_HUMAN]	32093.9	35.21	12	21.4	10.93	DNA binding; protein binding; RNA binding	chromosome; nucleus	cell organization and biogenesis
P10412	Histone H1.4 OS=Homo sapiens GN=HIST1H1E PE=1 SV=2 - [H14_HUMAN]	31737.3	33.33	10	21.9	11.03	DNA binding; protein binding; RNA binding	chromosome; nucleus	cell organization and biogenesis
P16402	Histone H1.3 OS=Homo sapiens GN=HIST1H1D PE=1 SV=2 - [H13_HUMAN]	31633	23.53	8	22.3	11.02	DNA binding; RNA binding	chromosome; nucleus	cell organization and biogenesis
Q16777	Histone H2A type 2-C OS=Homo sapiens GN=HIST2H2AC PE=1 SV=4 - [H2A2C_HUMAN]	19368.2	55.04	5	14	10.9	DNA binding; protein binding	chromosome; nucleus	cell organization and biogenesis
O60814	Histone H2B type 1-K OS=Homo sapiens GN=HIST1H2BK PE=1 SV=3 - [H2B1K_HUMAN]	15504.8	46.83	7	13.9	10.32	DNA binding; protein binding	chromosome; nucleus	cell organization and biogenesis; defense response; response to stimulus
P06899	Histone H2B type 1-J OS=Homo sapiens GN=HIST1H2BJ PE=1 SV=3 - [H2B1J_HUMAN]	15461.9	48.41	8	13.9	10.32	DNA binding; protein binding	chromosome; nucleus	cell organization and biogenesis; defense response; response to stimulus
P08670	Vimentin OS=Homo sapiens GN=VIM PE=1 SV=4 - [VIME_HUMAN]	14115.1	75.97	40	53.6	5.12	catalytic activity; motor activity; protein binding; RNA binding; structural molecule activity	cytoplasm; cytoskeleton; cytosol; membrane	cell death; cell differentiation; cell organization and biogenesis; cellular component movement; metabolic process; regulation of biological process; response to stimulus
P0C0S5	Histone H2A.Z OS=Homo sapiens GN=H2AFZ PE=1 SV=2 - [H2AZ_HUMAN]	10520.6	53.91	6	13.5	10.58	DNA binding; protein binding	chromosome; nucleus	cell organization and biogenesis; regulation of biological process; response to stimulus
Q8IUE6	Histone H2A type 2-B OS=Homo sapiens GN=HIST2H2AB PE=1 SV=3 - [H2A2B_HUMAN]	9127.07	35.38	5	14	10.89	DNA binding; protein binding	chromosome; nucleus	cell organization and biogenesis
P07910	Heterogeneous nuclear ribonucleoproteins C1/C2 OS=Homo sapiens GN=HNRNPC PE=1 SV=4 - [HNRPC_HUMAN]	6249.53	46.73	16	33.6	5.08	DNA binding; nucleotide binding; protein binding; RNA binding	cytosol; membrane; nucleus; spliceosomal complex	cell differentiation; cell organization and biogenesis; metabolic process; regulation of biological process
P38646	Stress-70 protein, mitochondrial OS=Homo sapiens GN=HSPA9 PE=1 SV=2 - [GRP75_HUMAN]	5508.38	46.69	26	73.6	6.16	nucleotide binding; protein binding; RNA binding	cell surface; cytoplasm; mitochondrion; nucleus	cell organization and biogenesis; metabolic process; regulation of biological process; transport
P62805	Histone H4 OS=Homo sapiens GN=HIST1H4A PE=1 SV=2 - [H4_HUMAN]	5435.63	53.4	10	11.4	11.36	catalytic activity; DNA binding; protein binding; RNA binding	chromosome; cytoskeleton; extracellular; membrane; nucleus	cell organization and biogenesis; metabolic process; regulation of biological process; response to stimulus
P19338	Nucleolin OS=Homo sapiens GN=NCL PE=1 SV=3 - [NUCL_HUMAN]	3588.65	29.44	21	76.6	4.7	DNA binding; nucleotide binding; protein binding; RNA binding	cytoplasm; membrane; nucleus	regulation of biological process
P01616	Ig kappa chain V-II region MIL OS=Homo sapiens PE=1 SV=1 - [KV203_HUMAN]	3317.49	11.61	2	12	9.29	protein binding	extracellular; membrane	defense response; metabolic process; regulation of biological process; response to stimulus
Q9UQ35	Serine/arginine repetitive matrix protein 2 OS=Homo sapiens GN=SRRM2 PE=1 SV=2 - [SRRM2_HUMAN]	3300.24	16.28	29	299.4	12.06	protein binding; RNA binding	nucleus; spliceosomal complex	metabolic process
Q15149	Plectin OS=Homo sapiens GN=PLEC PE=1 SV=3 - [PLEC_HUMAN]	3144.53	14.94	47	531.5	5.96	protein binding; RNA binding; structural molecule activity	cytoplasm; cytoskeleton; cytosol; membrane	cell death; cell organization and biogenesis
Q14980	Nuclear mitotic apparatus protein 1 OS=Homo sapiens GN=NUMA1 PE=1 SV=2 - [NUMA1_HUMAN]	3106.61	24.73	35	238.1	5.78	protein binding; structural molecule activity	chromosome; cytoplasm; cytoskeleton; cytosol; membrane; nucleus	cell differentiation; cell division; cell organization and biogenesis
Q9Y2W1	Thyroid hormone receptor-associated protein 3 OS=Homo sapiens GN=THRAP3 PE=1 SV=2 - [TR150_HUMAN]	3061.95	29.74	26	108.6	10.15	nucleotide binding; protein binding; receptor activity; RNA binding	nucleus	metabolic process; regulation of biological process; response to stimulus
P11021	78 kDa glucose-regulated protein OS=Homo sapiens GN=HSPA5 PE=1 SV=2 - [GRP78_HUMAN]	3047.41	32.26	15	72.3	5.16	catalytic activity; enzyme regulator activity; metal ion binding; nucleotide binding; protein binding	cell surface; cytoplasm; endoplasmic reticulum; membrane; nucleus; organelle lumen	cell communication; cell organization and biogenesis; coagulation; metabolic process; regulation of biological process; response to stimulus; transport
P08107	Heat shock 70 kDa protein 1A/1B OS=Homo sapiens GN=HSPA1A PE=1 SV=5 - [HSP71_HUMAN]	2943.56	52.11	25	70	5.66	catalytic activity; nucleotide binding; protein binding; receptor activity; RNA binding	cytoplasm; cytosol; endoplasmic reticulum; mitochondrion; nucleus	cell organization and biogenesis; metabolic process; regulation of biological process; response to stimulus
P10809	60 kDa heat shock protein, mitochondrial OS=Homo sapiens GN=HSPD1 PE=1 SV=2 - [CH60_HUMAN]	2838.91	58.81	26	61	5.87	catalytic activity; DNA binding; nucleotide binding; protein binding; RNA binding	cell surface; cytoplasm; cytosol; endosome; membrane; mitochondrion; organelle lumen	cell death; cell organization and biogenesis; cell proliferation; metabolic process; regulation of biological process; response to stimulus
Q9H6F5	Coiled-coil domain-containing protein 86 OS=Homo sapiens GN=CCDC86 PE=1 SV=1 - [CCD86_HUMAN]	2654.16	43.33	11	40.2	10.33	protein binding; RNA binding	nucleus
P58107	Epiplakin OS=Homo sapiens GN=EPPK1 PE=1 SV=2 - [EPIPL_HUMAN]	2619.93	34.89	30	555.3	5.6	RNA binding; structural molecule activity	cytoplasm; cytoskeleton
P26599	Polypyrimidine tract-binding protein 1 OS=Homo sapiens GN=PTBP1 PE=1 SV=1 - [PTBP1_HUMAN]	2605.28	47.46	15	57.2	9.17	nucleotide binding; protein binding; RNA binding	membrane; nucleus	metabolic process; regulation of biological process
P20700	Lamin-B1 OS=Homo sapiens GN=LMNB1 PE=1 SV=2 - [LMNB1_HUMAN]	2585.82	54.27	30	66.4	5.16	catalytic activity; motor activity; protein binding; structural molecule activity	membrane; nucleus	cell death; cell organization and biogenesis; regulation of biological process
P60709	Actin, cytoplasmic 1 OS=Homo sapiens GN=ACTB PE=1 SV=1 - [ACTB_HUMAN]	2581.36	64	17	41.7	5.48	DNA binding; nucleotide binding; protein binding; structural molecule activity	cytoplasm; cytoskeleton; cytosol; membrane	cell organization and biogenesis; cellular component movement; coagulation; defense response; metabolic process; regulation of biological process; response to stimulus
P52272	Heterogeneous nuclear ribonucleoprotein M OS=Homo sapiens GN=HNRNPM PE=1 SV=3 - [HNRPM_HUMAN]	2566.18	48.63	24	77.5	8.7	nucleotide binding; protein binding; RNA binding	membrane; nucleus; spliceosomal complex	metabolic process
Q13813	Spectrin alpha chain, non-erythrocytic 1 OS=Homo sapiens GN=SPTAN1 PE=1 SV=3 - [SPTN1_HUMAN]	2509.34	24.31	39	284.4	5.35	metal ion binding; protein binding; structural molecule activity	cytoplasm; cytoskeleton; cytosol; membrane	cell death; cell organization and biogenesis; cellular component movement; regulation of biological process
O00268	Transcription initiation factor TFIID subunit 4 OS=Homo sapiens GN=TAF4 PE=1 SV=2 - [TAF4_HUMAN]	2501.42	20.18	17	110	9.94	DNA binding; protein binding	cytoplasm; nucleus	metabolic process; regulation of biological process
P67809	Nuclease-sensitive element-binding protein 1 OS=Homo sapiens GN=YBX1 PE=1 SV=3 - [YBOX1_HUMAN]	2253.58	69.44	13	35.9	9.88	DNA binding; protein binding; RNA binding	cytoplasm; extracellular; membrane; nucleus; spliceosomal complex	metabolic process; regulation of biological process
P61978	Heterogeneous nuclear ribonucleoprotein K OS=Homo sapiens GN=HNRNPK PE=1 SV=1 - [HNRPK_HUMAN]	2195.71	41.47	15	50.9	5.54	DNA binding; protein binding; RNA binding	cytoplasm; membrane; nucleus; spliceosomal complex	metabolic process; regulation of biological process; response to stimulus
O75367	Core histone macro-H2A.1 OS=Homo sapiens GN=H2AFY PE=1 SV=4 - [H2AY_HUMAN]	2155.54	60.75	14	39.6	9.79	DNA binding; enzyme regulator activity; protein binding	chromosome; nucleus	cell organization and biogenesis; regulation of biological process
P11142	Heat shock cognate 71 kDa protein OS=Homo sapiens GN=HSPA8 PE=1 SV=1 - [HSP7C_HUMAN]	2124.23	53.1	26	70.9	5.52	catalytic activity; nucleotide binding; protein binding; RNA binding	cell surface; cytoplasm; cytosol; membrane; nucleus; spliceosomal complex	cell communication; cell organization and biogenesis; cellular component movement; metabolic process; regulation of biological process; response to stimulus; transport
Q12905	Interleukin enhancer-binding factor 2 OS=Homo sapiens GN=ILF2 PE=1 SV=2 - [ILF2_HUMAN]	2053.02	57.95	14	43	5.26	catalytic activity; DNA binding; nucleotide binding; protein binding; RNA binding	cytoplasm; membrane; nucleus	metabolic process; regulation of biological process; response to stimulus
P43243	Matrin-3 OS=Homo sapiens GN=MATR3 PE=1 SV=2 - [MATR3_HUMAN]	1976.35	33.41	17	94.6	6.25	metal ion binding; nucleotide binding; protein binding; RNA binding; structural molecule activity	membrane; nucleus
Q8WXI9	Transcriptional repressor p66-beta OS=Homo sapiens GN=GATAD2B PE=1 SV=1 - [P66B_HUMAN]	1937.69	37.27	13	65.2	9.7	DNA binding; metal ion binding; protein binding	nucleus	cell organization and biogenesis; metabolic process; regulation of biological process
P22087	rRNA 2'-O-methyltransferase fibrillarin OS=Homo sapiens GN=FBL PE=1 SV=2 - [FBRL_HUMAN]	1879.01	52.02	12	33.8	10.18	catalytic activity; protein binding; RNA binding	membrane; nucleus	cell differentiation; cell organization and biogenesis; metabolic process
O95983	Methyl-CpG-binding domain protein 3 OS=Homo sapiens GN=MBD3 PE=1 SV=1 - [MBD3_HUMAN]	1769.49	26.46	7	32.8	5.34	DNA binding; nucleotide binding; protein binding	chromosome; cytoplasm; nucleus	cell organization and biogenesis; metabolic process; regulation of biological process
Q9BQE3	Tubulin alpha-1C chain OS=Homo sapiens GN=TUBA1C PE=1 SV=1 - [TBA1C_HUMAN]	1751.51	39.2	12	49.9	5.1	catalytic activity; nucleotide binding; protein binding; structural molecule activity	cytoplasm; cytoskeleton; nucleus	cell division; cell organization and biogenesis; cellular component movement; metabolic process; transport
P22626	Heterogeneous nuclear ribonucleoproteins A2/B1 OS=Homo sapiens GN=HNRNPA2B1 PE=1 SV=2 - [ROA2_HUMAN]	1726.6	45.89	13	37.4	8.95	DNA binding; nucleotide binding; protein binding; RNA binding	cytoplasm; membrane; nucleus; spliceosomal complex	metabolic process; regulation of biological process; transport
O76021	Ribosomal L1 domain-containing protein 1 OS=Homo sapiens GN=RSL1D1 PE=1 SV=3 - [RL1D1_HUMAN]	1679.18	28.37	16	54.9	10.13	RNA binding; structural molecule activity	membrane; nucleus	cell differentiation; metabolic process; regulation of biological process
Q01082	Spectrin beta chain, non-erythrocytic 1 OS=Homo sapiens GN=SPTBN1 PE=1 SV=2 - [SPTB2_HUMAN]	1676.59	15.23	23	274.4	5.57	protein binding; RNA binding; structural molecule activity	cytoplasm; cytoskeleton; cytosol; membrane; nucleus	cell organization and biogenesis; cellular component movement; metabolic process; regulation of biological process; transport
Q9BUA3	Uncharacterized protein C11orf84 OS=Homo sapiens GN=C11orf84 PE=1 SV=3 - [CK084_HUMAN]	1661.83	46.19	10	41	5.01
Q02878	60S ribosomal protein L6 OS=Homo sapiens GN=RPL6 PE=1 SV=3 - [RL6_HUMAN]	1633.52	44.79	13	32.7	10.58	DNA binding; RNA binding; structural molecule activity	cytosol; membrane; nucleus; ribosome	cell organization and biogenesis; metabolic process; regulation of biological process; transport
P15924	Desmoplakin OS=Homo sapiens GN=DSP PE=1 SV=3 - [DESP_HUMAN]	1612.8	11.04	23	331.6	6.81	catalytic activity; motor activity; protein binding; RNA binding; structural molecule activity	cytoplasm; cytoskeleton; membrane; mitochondrion; nucleus	cell communication; cell death; cell differentiation; cell organization and biogenesis; metabolic process; regulation of biological process; response to stimulus
P98175	RNA-binding protein 10 OS=Homo sapiens GN=RBM10 PE=1 SV=3 - [RBM10_HUMAN]	1599.42	24.62	14	103.5	5.97	metal ion binding; nucleotide binding; protein binding; RNA binding	nucleus	metabolic process; regulation of biological process
Q12931	Heat shock protein 75 kDa, mitochondrial OS=Homo sapiens GN=TRAP1 PE=1 SV=3 - [TRAP1_HUMAN]	1588.3	38.21	17	80.1	8.21	nucleotide binding; protein binding; RNA binding	membrane; mitochondrion; nucleus; organelle lumen	metabolic process; regulation of biological process; response to stimulus
Q9NYF8	Bcl-2-associated transcription factor 1 OS=Homo sapiens GN=BCLAF1 PE=1 SV=2 - [BCLF1_HUMAN]	1576.71	32.39	27	106.1	9.98	DNA binding; protein binding; RNA binding	cytoplasm; nucleus	cell death; metabolic process; regulation of biological process; response to stimulus
P62424	60S ribosomal protein L7a OS=Homo sapiens GN=RPL7A PE=1 SV=2 - [RL7A_HUMAN]	1553.61	25.94	9	30	10.61	protein binding; RNA binding; structural molecule activity	cytosol; membrane; nucleus; ribosome	cell organization and biogenesis; metabolic process; transport
P05387	60S acidic ribosomal protein P2 OS=Homo sapiens GN=RPLP2 PE=1 SV=1 - [RLA2_HUMAN]	1525.25	86.09	9	11.7	4.54	RNA binding; structural molecule activity	cytosol; membrane; ribosome	cell organization and biogenesis; metabolic process; transport
P07437	Tubulin beta chain OS=Homo sapiens GN=TUBB PE=1 SV=2 - [TBB5_HUMAN]	1516.19	50	16	49.6	4.89	catalytic activity; nucleotide binding; protein binding; structural molecule activity	cytoplasm; cytoskeleton; cytosol; membrane; nucleus	cell differentiation; cell division; cell organization and biogenesis; cellular component movement; defense response; metabolic process; response to stimulus; transport
Q9BQG0	Myb-binding protein 1A OS=Homo sapiens GN=MYBBP1A PE=1 SV=2 - [MBB1A_HUMAN]	1482.65	24.55	22	148.8	9.28	catalytic activity; DNA binding; protein binding; RNA binding	cytoplasm; membrane; nucleus	cell communication; cell differentiation; metabolic process; regulation of biological process; response to stimulus; transport
P46013	Antigen KI-67 OS=Homo sapiens GN=MKI67 PE=1 SV=2 - [KI67_HUMAN]	1466.48	9.8	19	358.5	9.45	nucleotide binding; protein binding; RNA binding	chromosome; cytoplasm; membrane; nucleus	cell organization and biogenesis; cell proliferation; metabolic process; response to stimulus
Q00839	Heterogeneous nuclear ribonucleoprotein U OS=Homo sapiens GN=HNRNPU PE=1 SV=6 - [HNRPU_HUMAN]	1461.85	27.27	16	90.5	6	DNA binding; nucleotide binding; protein binding; RNA binding	cell surface; cytoplasm; membrane; nucleus; spliceosomal complex	cell differentiation; metabolic process; regulation of biological process
Q15366	Poly(rC)-binding protein 2 OS=Homo sapiens GN=PCBP2 PE=1 SV=1 - [PCBP2_HUMAN]	1456.51	32.6	8	38.6	6.79	DNA binding; protein binding; RNA binding	cytoplasm; cytosol; membrane; nucleus	defense response; metabolic process; regulation of biological process; response to stimulus
P09012	U1 small nuclear ribonucleoprotein A OS=Homo sapiens GN=SNRPA PE=1 SV=3 - [SNRPA_HUMAN]	1396.29	38.65	8	31.3	9.83	nucleotide binding; protein binding; RNA binding	cytoplasm; nucleus; spliceosomal complex	metabolic process
O00567	Nucleolar protein 56 OS=Homo sapiens GN=NOP56 PE=1 SV=4 - [NOP56_HUMAN]	1386.15	27.95	12	66	9.19	protein binding; RNA binding	cytoplasm; membrane; nucleus	cell death; metabolic process
O95793	Double-stranded RNA-binding protein Staufen homolog 1 OS=Homo sapiens GN=STAU1 PE=1 SV=2 - [STAU1_HUMAN]	1378.35	27.9	16	63.1	9.44	protein binding; RNA binding	cytoplasm; endoplasmic reticulum; membrane
Q9Y230	RuvB-like 2 OS=Homo sapiens GN=RUVBL2 PE=1 SV=3 - [RUVB2_HUMAN]	1370.12	37.37	12	51.1	5.64	catalytic activity; DNA binding; nucleotide binding; protein binding	cytoplasm; membrane; nucleus	cell organization and biogenesis; metabolic process; regulation of biological process; response to stimulus
Q12906	Interleukin enhancer-binding factor 3 OS=Homo sapiens GN=ILF3 PE=1 SV=3 - [ILF3_HUMAN]	1361.5	30.87	16	95.3	8.76	DNA binding; protein binding; RNA binding	cytoplasm; membrane; mitochondrion; nucleus	defense response; metabolic process; regulation of biological process; response to stimulus
P42166	Lamina-associated polypeptide 2, isoform alpha OS=Homo sapiens GN=TMPO PE=1 SV=2 - [LAP2A_HUMAN]	1357.89	38.33	15	75.4	7.66	DNA binding; protein binding	chromosome; membrane; nucleus	regulation of biological process
P16989	DNA-binding protein A OS=Homo sapiens GN=CSDA PE=1 SV=4 - [DBPA_HUMAN]	1349.49	27.69	9	40.1	9.77	DNA binding; protein binding; RNA binding	cytoplasm; nucleus	metabolic process; regulation of biological process; response to stimulus
O00571	ATP-dependent RNA helicase DDX3X OS=Homo sapiens GN=DDX3X PE=1 SV=3 - [DDX3X_HUMAN]	1340.82	31.42	15	73.2	7.18	catalytic activity; DNA binding; nucleotide binding; protein binding; RNA binding	cytoplasm; membrane; mitochondrion; nucleus	cell death; cell organization and biogenesis; defense response; metabolic process; regulation of biological process; response to stimulus
P68371	Tubulin beta-4B chain OS=Homo sapiens GN=TUBB4B PE=1 SV=1 - [TBB4B_HUMAN]	1335.49	49.89	16	49.8	4.89	catalytic activity; nucleotide binding; protein binding; RNA binding; structural molecule activity	cytoplasm; cytoskeleton; cytosol; membrane; nucleus	cell organization and biogenesis; cellular component movement; defense response; metabolic process; response to stimulus
Q13185	Chromobox protein homolog 3 OS=Homo sapiens GN=CBX3 PE=1 SV=4 - [CBX3_HUMAN]	1330.64	23.5	5	20.8	5.33	protein binding	chromosome; membrane; nucleus	cell organization and biogenesis; metabolic process; regulation of biological process
Q9BVJ6	U3 small nucleolar RNA-associated protein 14 homolog A OS=Homo sapiens GN=UTP14A PE=1 SV=1 - [UT14A_HUMAN]	1319.35	25.03	13	87.9	7.87	protein binding; RNA binding	nucleus	metabolic process
P09651	Heterogeneous nuclear ribonucleoprotein A1 OS=Homo sapiens GN=HNRNPA1 PE=1 SV=5 - [ROA1_HUMAN]	1315.19	31.72	11	38.7	9.13	DNA binding; nucleotide binding; protein binding; RNA binding	cytoplasm; cytoskeleton; membrane; nucleus; spliceosomal complex	cell death; metabolic process; transport
Q86YP4	Transcriptional repressor p66-alpha OS=Homo sapiens GN=GATAD2A PE=1 SV=1 - [P66A_HUMAN]	1294.11	28.91	13	68	9.94	DNA binding; metal ion binding; protein binding	nucleus	cell death; metabolic process; regulation of biological process
P08727	Keratin, type I cytoskeletal 19 OS=Homo sapiens GN=KRT19 PE=1 SV=4 - [K1C19_HUMAN]	1269.43	44.25	14	44.1	5.14	protein binding; structural molecule activity	membrane	cell differentiation; cell organization and biogenesis; response to stimulus
P60842	Eukaryotic initiation factor 4A-I OS=Homo sapiens GN=EIF4A1 PE=1 SV=1 - [IF4A1_HUMAN]	1266.42	39.66	12	46.1	5.48	catalytic activity; nucleotide binding; protein binding; RNA binding	cytoplasm; cytosol; membrane	metabolic process; regulation of biological process; response to stimulus
P06576	ATP synthase subunit beta, mitochondrial OS=Homo sapiens GN=ATP5B PE=1 SV=3 - [ATPB_HUMAN]	1258.65	42.72	12	56.5	5.4	catalytic activity; metal ion binding; nucleotide binding; protein binding; receptor activity; transporter activity	cell surface; membrane; mitochondrion; nucleus; organelle lumen	cell differentiation; cellular homeostasis; metabolic process; regulation of biological process; transport
Q9UKD2	mRNA turnover protein 4 homolog OS=Homo sapiens GN=MRTO4 PE=1 SV=2 - [MRT4_HUMAN]	1252.86	53.56	13	27.5	8.29	RNA binding	membrane; nucleus
Q08211	ATP-dependent RNA helicase A OS=Homo sapiens GN=DHX9 PE=1 SV=4 - [DHX9_HUMAN]	1250.29	21.5	20	140.9	6.84	catalytic activity; DNA binding; nucleotide binding; protein binding; RNA binding	cytoplasm; cytosol; membrane; nucleus	cell differentiation; defense response; metabolic process; regulation of biological process; response to stimulus
Q9Y265	RuvB-like 1 OS=Homo sapiens GN=RUVBL1 PE=1 SV=1 - [RUVB1_HUMAN]	1249.12	30.04	10	50.2	6.42	catalytic activity; nucleotide binding; protein binding	cytoplasm; cytoskeleton; Golgi; membrane; nucleus	cell division; cell organization and biogenesis; metabolic process; regulation of biological process; response to stimulus
P49792	E3 SUMO-protein ligase RanBP2 OS=Homo sapiens GN=RANBP2 PE=1 SV=2 - [RBP2_HUMAN]	1233.71	5.52	9	358	6.2	catalytic activity; metal ion binding; protein binding; RNA binding	cytosol; membrane; mitochondrion; nucleus	cell organization and biogenesis; metabolic process; regulation of biological process; response to stimulus; transport
O75533	Splicing factor 3B subunit 1 OS=Homo sapiens GN=SF3B1 PE=1 SV=3 - [SF3B1_HUMAN]	1225.81	26.69	19	145.7	7.09	DNA binding; protein binding; receptor activity; RNA binding; signal transducer activity	nucleus; spliceosomal complex	metabolic process; regulation of biological process; response to stimulus
Q9NVP1	ATP-dependent RNA helicase DDX18 OS=Homo sapiens GN=DDX18 PE=1 SV=2 - [DDX18_HUMAN]	1219.09	31.64	14	75.4	9.5	catalytic activity; nucleotide binding; protein binding; RNA binding	membrane; nucleus	metabolic process
P84090	Enhancer of rudimentary homolog OS=Homo sapiens GN=ERH PE=1 SV=1 - [ERH_HUMAN]	1218.56	58.65	7	12.3	5.92	RNA binding		metabolic process
P52597	Heterogeneous nuclear ribonucleoprotein F OS=Homo sapiens GN=HNRNPF PE=1 SV=3 - [HNRPF_HUMAN]	1210.46	38.07	8	45.6	5.58	nucleotide binding; protein binding; RNA binding	cytoplasm; membrane; nucleus; spliceosomal complex	metabolic process; regulation of biological process
P52292	Importin subunit alpha-2 OS=Homo sapiens GN=KPNA2 PE=1 SV=1 - [IMA2_HUMAN]	1200.29	31.19	9	57.8	5.4	protein binding; RNA binding; transporter activity	cytoplasm; cytosol; membrane; nucleus	metabolic process; regulation of biological process; response to stimulus; transport
Q13435	Splicing factor 3B subunit 2 OS=Homo sapiens GN=SF3B2 PE=1 SV=2 - [SF3B2_HUMAN]	1198.62	21.34	14	100.2	5.67	protein binding; RNA binding	nucleus; spliceosomal complex	metabolic process
O76094	Signal recognition particle 72 kDa protein OS=Homo sapiens GN=SRP72 PE=1 SV=3 - [SRP72_HUMAN]	1185.38	22.65	9	74.6	9.26	protein binding; RNA binding	cytoplasm; cytosol; endoplasmic reticulum; membrane	cell organization and biogenesis; metabolic process; response to stimulus; transport
O00422	Histone deacetylase complex subunit SAP18 OS=Homo sapiens GN=SAP18 PE=1 SV=1 - [SAP18_HUMAN]	1184.14	41.18	6	17.5	9.35	protein binding; RNA binding	cytoplasm; membrane; nucleus	metabolic process; regulation of biological process
Q9NR30	Nucleolar RNA helicase 2 OS=Homo sapiens GN=DDX21 PE=1 SV=5 - [DDX21_HUMAN]	1178.69	29.25	17	87.3	9.28	catalytic activity; nucleotide binding; RNA binding	membrane; nucleus	cell differentiation; metabolic process; response to stimulus
P23588	Eukaryotic translation initiation factor 4B OS=Homo sapiens GN=EIF4B PE=1 SV=2 - [IF4B_HUMAN]	1175.09	17.51	8	69.1	5.73	nucleotide binding; protein binding; RNA binding	cytosol	metabolic process; regulation of biological process; response to stimulus
Q969G3	SWI/SNF-related matrix-associated actin-dependent regulator of chromatin subfamily E member 1 OS=Homo sapiens GN=SMARCE1 PE=1 SV=2 - [SMCE1_HUMAN]	1168.91	30.41	9	46.6	4.88	catalytic activity; DNA binding; protein binding; RNA binding	chromosome; nucleus	cell organization and biogenesis; metabolic process; regulation of biological process
Q07021	Complement component 1 Q subcomponent-binding protein, mitochondrial OS=Homo sapiens GN=C1QBP PE=1 SV=1 - [C1QBP_HUMAN]	1163.61	41.84	6	31.3	4.84	protein binding; RNA binding	cell surface; cytoplasm; cytosol; extracellular; membrane; mitochondrion; nucleus; organelle lumen	cell death; cell organization and biogenesis; coagulation; defense response; metabolic process; regulation of biological process; response to stimulus
P09874	Poly [ADP-ribose] polymerase 1 OS=Homo sapiens GN=PARP1 PE=1 SV=4 - [PARP1_HUMAN]	1160.48	22.29	16	113	8.88	catalytic activity; DNA binding; metal ion binding; nucleotide binding; protein binding; RNA binding	membrane; nucleus	cell differentiation; cell organization and biogenesis; metabolic process; regulation of biological process; response to stimulus
Q71U36	Tubulin alpha-1A chain OS=Homo sapiens GN=TUBA1A PE=1 SV=1 - [TBA1A_HUMAN]	1156.24	39.02	12	50.1	5.06	catalytic activity; nucleotide binding; protein binding; structural molecule activity	cytoplasm; cytoskeleton; cytosol; nucleus	cell division; cell organization and biogenesis; cellular component movement; metabolic process; transport
Q5UIP0	Telomere-associated protein RIF1 OS=Homo sapiens GN=RIF1 PE=1 SV=2 - [RIF1_HUMAN]	1148.6	7.4	11	274.3	5.52		chromosome; cytoplasm; cytoskeleton; membrane; nucleus	cell organization and biogenesis; metabolic process; regulation of biological process; response to stimulus
P62263	40S ribosomal protein S14 OS=Homo sapiens GN=RPS14 PE=1 SV=3 - [RS14_HUMAN]	1147.77	39.07	7	16.3	10.05	RNA binding; structural molecule activity; translation regulator activity	cytosol; membrane; mitochondrion; ribosome	cell differentiation; cell organization and biogenesis; metabolic process; regulation of biological process; transport
Q5SSJ5	Heterochromatin protein 1-binding protein 3 OS=Homo sapiens GN=HP1BP3 PE=1 SV=1 - [HP1B3_HUMAN]	1139.98	33.45	17	61.2	9.67	DNA binding	chromosome; nucleus	cell organization and biogenesis
Q14839	Chromodomain-helicase-DNA-binding protein 4 OS=Homo sapiens GN=CHD4 PE=1 SV=2 - [CHD4_HUMAN]	1139.45	13.23	17	217.9	5.86	catalytic activity; DNA binding; metal ion binding; nucleotide binding; protein binding	cytoplasm; cytoskeleton; membrane; nucleus	cell organization and biogenesis; metabolic process; regulation of biological process
P42167	Lamina-associated polypeptide 2, isoforms beta/gamma OS=Homo sapiens GN=TMPO PE=1 SV=2 - [LAP2B_HUMAN]	1129.33	39.87	11	50.6	9.38	DNA binding; protein binding	chromosome; membrane; nucleus	regulation of biological process
O94776	Metastasis-associated protein MTA2 OS=Homo sapiens GN=MTA2 PE=1 SV=1 - [MTA2_HUMAN]	1114.2	31.29	15	75	9.66	catalytic activity; DNA binding; metal ion binding; protein binding	membrane; nucleus	cell organization and biogenesis; metabolic process; regulation of biological process
P11940	Polyadenylate-binding protein 1 OS=Homo sapiens GN=PABPC1 PE=1 SV=2 - [PABP1_HUMAN]	1104.85	35.85	18	70.6	9.5	nucleotide binding; protein binding; RNA binding; translation regulator activity	cytoplasm; cytosol; membrane; nucleus; spliceosomal complex	metabolic process; regulation of biological process
P04350	Tubulin beta-4A chain OS=Homo sapiens GN=TUBB4A PE=1 SV=2 - [TBB4A_HUMAN]	1085.4	44.59	14	49.6	4.88	catalytic activity; nucleotide binding; protein binding; structural molecule activity	cytoplasm; cytoskeleton; cytosol; membrane; nucleus	cell organization and biogenesis; cellular component movement; metabolic process
P68032	Actin, alpha cardiac muscle 1 OS=Homo sapiens GN=ACTC1 PE=1 SV=1 - [ACTC_HUMAN]	1060.49	31.3	10	42	5.39	catalytic activity; nucleotide binding; protein binding	cytoplasm; cytoskeleton; cytosol; membrane	cell death; cell organization and biogenesis; cellular component movement; metabolic process; regulation of biological process; response to stimulus
Q9Y3C1	Nucleolar protein 16 OS=Homo sapiens GN=NOP16 PE=1 SV=2 - [NOP16_HUMAN]	1054.61	47.19	9	21.2	9.94	RNA binding	nucleus
Q9UKM9	RNA-binding protein Raly OS=Homo sapiens GN=RALY PE=1 SV=1 - [RALY_HUMAN]	1053.77	42.48	12	32.4	9.17	nucleotide binding; protein binding; RNA binding	nucleus; spliceosomal complex	metabolic process
P41208	Centrin-2 OS=Homo sapiens GN=CETN2 PE=1 SV=1 - [CETN2_HUMAN]	1034.51	43.6	4	19.7	5	catalytic activity; metal ion binding; nucleotide binding; protein binding	cytoplasm; cytoskeleton; cytosol; nucleus	cell division; cell organization and biogenesis; metabolic process; regulation of biological process; response to stimulus
P62158	Calmodulin OS=Homo sapiens GN=CALM1 PE=1 SV=2 - [CALM_HUMAN]	1025.42	53.02	6	16.8	4.22	catalytic activity; enzyme regulator activity; metal ion binding; protein binding	cytoplasm; cytoskeleton; cytosol; extracellular; membrane; nucleus	cell communication; cell organization and biogenesis; coagulation; defense response; metabolic process; regulation of biological process; response to stimulus; transport
Q9Y2X3	Nucleolar protein 58 OS=Homo sapiens GN=NOP58 PE=1 SV=1 - [NOP58_HUMAN]	1022.13	23.06	8	59.5	8.92	protein binding; RNA binding	cytoplasm; membrane; nucleus	cell growth; metabolic process; transport
Q16531	DNA damage-binding protein 1 OS=Homo sapiens GN=DDB1 PE=1 SV=1 - [DDB1_HUMAN]	1011.46	14.12	10	126.9	5.26	DNA binding; protein binding	cytoplasm; nucleus	cell organization and biogenesis; metabolic process; regulation of biological process; response to stimulus
P09661	U2 small nuclear ribonucleoprotein A' OS=Homo sapiens GN=SNRPA1 PE=1 SV=2 - [RU2A_HUMAN]	999.56	43.14	9	28.4	8.62	protein binding; RNA binding	nucleus; spliceosomal complex	metabolic process
Q03252	Lamin-B2 OS=Homo sapiens GN=LMNB2 PE=1 SV=3 - [LMNB2_HUMAN]	995.02	29.83	16	67.6	5.35	catalytic activity; motor activity; structural molecule activity	membrane; nucleus	regulation of biological process
Q49A26	Putative oxidoreductase GLYR1 OS=Homo sapiens GN=GLYR1 PE=1 SV=3 - [GLYR1_HUMAN]	986.66	18.99	8	60.5	9.17	catalytic activity; DNA binding; nucleotide binding; protein binding	cytoplasm; Golgi; nucleus	metabolic process
Q13885	Tubulin beta-2A chain OS=Homo sapiens GN=TUBB2A PE=1 SV=1 - [TBB2A_HUMAN]	986.5	37.75	13	49.9	4.89	catalytic activity; nucleotide binding; structural molecule activity	cytoplasm; cytoskeleton; membrane; nucleus	cell differentiation; cell organization and biogenesis; cellular component movement; metabolic process
Q92945	Far upstream element-binding protein 2 OS=Homo sapiens GN=KHSRP PE=1 SV=4 - [FUBP2_HUMAN]	977.9	16.6	8	73.1	7.3	DNA binding; RNA binding	cytoplasm; cytosol; membrane; nucleus	metabolic process; regulation of biological process; transport
P02545	Prelamin-A/C OS=Homo sapiens GN=LMNA PE=1 SV=1 - [LMNA_HUMAN]	976.8	24.85	13	74.1	7.02	protein binding; structural molecule activity	cytoplasm; cytosol; membrane; nucleus	cell death; cell organization and biogenesis; metabolic process; regulation of biological process; response to stimulus; transport
Q92522	Histone H1x OS=Homo sapiens GN=H1FX PE=1 SV=1 - [H1X_HUMAN]	975.63	41.31	11	22.5	10.76	DNA binding; RNA binding	chromosome; nucleus	cell organization and biogenesis
Q14974	Importin subunit beta-1 OS=Homo sapiens GN=KPNB1 PE=1 SV=2 - [IMB1_HUMAN]	971.86	16.21	11	97.1	4.78	metal ion binding; protein binding; RNA binding; transporter activity	cytoplasm; cytosol; membrane; nucleus	cell death; cell organization and biogenesis; metabolic process; regulation of biological process; response to stimulus; transport
Q15717	ELAV-like protein 1 OS=Homo sapiens GN=ELAVL1 PE=1 SV=2 - [ELAV1_HUMAN]	970.96	49.69	12	36.1	9.17	nucleotide binding; protein binding; RNA binding	cytoplasm; cytosol; membrane; nucleus	development; metabolic process; regulation of biological process
O15446	DNA-directed RNA polymerase I subunit RPA34 OS=Homo sapiens GN=CD3EAP PE=1 SV=1 - [RPA34_HUMAN]	969.98	20.39	4	55	8.51	catalytic activity; RNA binding	chromosome; cytoplasm; mitochondrion; nucleus	metabolic process; regulation of biological process; response to stimulus
Q13838	Spliceosome RNA helicase DDX39B OS=Homo sapiens GN=DDX39B PE=1 SV=1 - [DX39B_HUMAN]	969.23	30.37	10	49	5.67	catalytic activity; nucleotide binding; protein binding; RNA binding	cytoplasm; nucleus; spliceosomal complex	cell organization and biogenesis; metabolic process; regulation of biological process; transport
Q7L2H7	Eukaryotic translation initiation factor 3 subunit M OS=Homo sapiens GN=EIF3M PE=1 SV=1 - [EIF3M_HUMAN]	966.34	20.59	5	42.5	5.63	protein binding; RNA binding	cytoplasm	cell organization and biogenesis; metabolic process; regulation of biological process
P62750	60S ribosomal protein L23a OS=Homo sapiens GN=RPL23A PE=1 SV=1 - [RL23A_HUMAN]	955.14	37.82	8	17.7	10.45	nucleotide binding; protein binding; RNA binding; structural molecule activity	cytosol; nucleus; ribosome	cell organization and biogenesis; cell proliferation; metabolic process; transport
Q9H7B2	Ribosome production factor 2 homolog OS=Homo sapiens GN=RPF2 PE=1 SV=2 - [RPF2_HUMAN]	952.35	32.68	7	35.6	9.99	RNA binding	nucleus
Q9NYL9	Tropomodulin-3 OS=Homo sapiens GN=TMOD3 PE=1 SV=1 - [TMOD3_HUMAN]	947.51	36.36	9	39.6	5.19	protein binding	cytoplasm; cytoskeleton
Q09028	Histone-binding protein RBBP4 OS=Homo sapiens GN=RBBP4 PE=1 SV=3 - [RBBP4_HUMAN]	944.41	31.06	10	47.6	4.89	catalytic activity; DNA binding; protein binding	nucleus	cell organization and biogenesis; metabolic process; regulation of biological process
P62829	60S ribosomal protein L23 OS=Homo sapiens GN=RPL23 PE=1 SV=1 - [RL23_HUMAN]	931.92	45.71	5	14.9	10.51	protein binding; RNA binding; structural molecule activity	cytoplasm; cytosol; membrane; ribosome	cell organization and biogenesis; metabolic process; transport
O75531	Barrier-to-autointegration factor OS=Homo sapiens GN=BANF1 PE=1 SV=1 - [BAF_HUMAN]	927.86	42.7	3	10.1	6.09	DNA binding; protein binding	chromosome; cytoplasm; cytosol; nucleus	cell organization and biogenesis; metabolic process; response to stimulus
P31943	Heterogeneous nuclear ribonucleoprotein H OS=Homo sapiens GN=HNRNPH1 PE=1 SV=4 - [HNRH1_HUMAN]	921.7	18.93	6	49.2	6.3	nucleotide binding; protein binding; RNA binding	cytoplasm; cytoskeleton; membrane; nucleus; spliceosomal complex	metabolic process; regulation of biological process
P51659	Peroxisomal multifunctional enzyme type 2 OS=Homo sapiens GN=HSD17B4 PE=1 SV=3 - [DHB4_HUMAN]	899.48	18.07	8	79.6	8.84	catalytic activity; nucleotide binding; protein binding	membrane; mitochondrion; organelle lumen	cell differentiation; metabolic process
Q92922	SWI/SNF complex subunit SMARCC1 OS=Homo sapiens GN=SMARCC1 PE=1 SV=3 - [SMRC1_HUMAN]	898.87	14.57	12	122.8	5.76	DNA binding; protein binding	chromosome; nucleus	cell organization and biogenesis; metabolic process; regulation of biological process; response to stimulus
P38159	RNA-binding motif protein, X chromosome OS=Homo sapiens GN=RBMX PE=1 SV=3 - [RBMX_HUMAN]	887.78	19.95	6	42.3	10.05	DNA binding; nucleotide binding; protein binding; RNA binding	membrane; nucleus; spliceosomal complex	cell differentiation; cell organization and biogenesis; metabolic process; regulation of biological process; response to stimulus
P46087	Putative ribosomal RNA methyltransferase NOP2 OS=Homo sapiens GN=NOP2 PE=1 SV=2 - [NOP2_HUMAN]	882.34	19.21	11	89.2	9.23	catalytic activity; protein binding; RNA binding	nucleus	metabolic process; regulation of biological process
Q6PJT7	Zinc finger CCCH domain-containing protein 14 OS=Homo sapiens GN=ZC3H14 PE=1 SV=1 - [ZC3HE_HUMAN]	882.03	17.39	8	82.8	7.31	metal ion binding; protein binding; RNA binding	cytoplasm; nucleus
Q15393	Splicing factor 3B subunit 3 OS=Homo sapiens GN=SF3B3 PE=1 SV=4 - [SF3B3_HUMAN]	881.46	12.33	11	135.5	5.26	protein binding	nucleus; spliceosomal complex	cell organization and biogenesis; metabolic process
Q9NZI8	Insulin-like growth factor 2 mRNA-binding protein 1 OS=Homo sapiens GN=IGF2BP1 PE=1 SV=2 - [IF2B1_HUMAN]	861.22	22.01	9	63.4	9.2	nucleotide binding; protein binding; RNA binding; translation regulator activity	cytoplasm; cytosol; membrane; nucleus	metabolic process; regulation of biological process; transport
P42696	RNA-binding protein 34 OS=Homo sapiens GN=RBM34 PE=1 SV=2 - [RBM34_HUMAN]	859.5	36.28	13	48.5	10.11	nucleotide binding; RNA binding	nucleus
P52926	High mobility group protein HMGI-C OS=Homo sapiens GN=HMGA2 PE=1 SV=1 - [HMGA2_HUMAN]	844.71	33.03	4	11.8	10.62	catalytic activity; DNA binding; protein binding	chromosome; nucleus	cell communication; cell differentiation; cell division; cell organization and biogenesis; cell proliferation; development; metabolic process; regulation of biological process; response to stimulus
P38919	Eukaryotic initiation factor 4A-III OS=Homo sapiens GN=EIF4A3 PE=1 SV=4 - [IF4A3_HUMAN]	841.21	39.42	12	46.8	6.73	catalytic activity; nucleotide binding; protein binding; RNA binding	cytoplasm; cytosol; membrane; nucleus; spliceosomal complex	metabolic process; regulation of biological process; response to stimulus; transport
Q13148	TAR DNA-binding protein 43 OS=Homo sapiens GN=TARDBP PE=1 SV=1 - [TADBP_HUMAN]	838.89	15.94	4	44.7	6.19	DNA binding; nucleotide binding; protein binding; RNA binding	nucleus	cell death; metabolic process; regulation of biological process
P35221	Catenin alpha-1 OS=Homo sapiens GN=CTNNA1 PE=1 SV=1 - [CTNA1_HUMAN]	832.38	15.67	9	100	6.29	protein binding; RNA binding; structural molecule activity	cytoplasm; cytoskeleton; cytosol; membrane	cell differentiation; cell organization and biogenesis; regulation of biological process; response to stimulus
P56182	Ribosomal RNA processing protein 1 homolog A OS=Homo sapiens GN=RRP1 PE=1 SV=1 - [RRP1_HUMAN]	829.96	35.36	9	52.8	9.33	RNA binding	nucleus	metabolic process
P62841	40S ribosomal protein S15 OS=Homo sapiens GN=RPS15 PE=1 SV=2 - [RS15_HUMAN]	828.17	64.14	5	17	10.39	DNA binding; protein binding; RNA binding; structural molecule activity	cytosol; membrane; nucleus; ribosome	cell differentiation; cell organization and biogenesis; metabolic process; transport
Q9Y224	UPF0568 protein C14orf166 OS=Homo sapiens GN=C14orf166 PE=1 SV=1 - [CN166_HUMAN]	826.99	43.44	8	28.1	6.65	protein binding; RNA binding	cytoplasm; cytoskeleton; nucleus	metabolic process; regulation of biological process
P62847	40S ribosomal protein S24 OS=Homo sapiens GN=RPS24 PE=1 SV=1 - [RS24_HUMAN]	817.49	35.34	5	15.4	10.78	nucleotide binding; protein binding; RNA binding; structural molecule activity	cytoplasm; cytosol; membrane; nucleus; ribosome	cell organization and biogenesis; metabolic process; transport
P11388	DNA topoisomerase 2-alpha OS=Homo sapiens GN=TOP2A PE=1 SV=3 - [TOP2A_HUMAN]	795.35	14.44	16	174.3	8.72	catalytic activity; DNA binding; metal ion binding; nucleotide binding; protein binding; RNA binding	chromosome; cytoplasm; nucleus	cell division; cell organization and biogenesis; metabolic process; regulation of biological process; response to stimulus
Q96E39	RNA binding motif protein, X-linked-like-1 OS=Homo sapiens GN=RBMXL1 PE=1 SV=1 - [RMXL1_HUMAN]	786.97	16.67	5	42.1	9.89	nucleotide binding; RNA binding	nucleus	metabolic process
P05388	60S acidic ribosomal protein P0 OS=Homo sapiens GN=RPLP0 PE=1 SV=1 - [RLA0_HUMAN]	786.35	34.38	8	34.3	5.97	protein binding; RNA binding; structural molecule activity	cytoplasm; cytosol; membrane; nucleus; ribosome	cell organization and biogenesis; metabolic process; transport
Q9BYG3	MKI67 FHA domain-interacting nucleolar phosphoprotein OS=Homo sapiens GN=NIFK PE=1 SV=1 - [MK67I_HUMAN]	775.07	40.96	9	34.2	9.88	nucleotide binding; protein binding; RNA binding	chromosome; cytoplasm; nucleus	cell organization and biogenesis; metabolic process; regulation of biological process
P54886	Delta-1-pyrroline-5-carboxylate synthase OS=Homo sapiens GN=ALDH18A1 PE=1 SV=2 - [P5CS_HUMAN]	767.44	20.25	11	87.2	7.12	catalytic activity; nucleotide binding; RNA binding	cytoplasm; membrane; mitochondrion	metabolic process
P05114	Non-histone chromosomal protein HMG-14 OS=Homo sapiens GN=HMGN1 PE=1 SV=3 - [HMGN1_HUMAN]	754.55	56	6	10.7	9.6	DNA binding; protein binding	chromosome; cytoplasm; nucleus	cell organization and biogenesis; metabolic process; regulation of biological process; response to stimulus
Q14498	RNA-binding protein 39 OS=Homo sapiens GN=RBM39 PE=1 SV=2 - [RBM39_HUMAN]	744.66	28.49	9	59.3	10.1	nucleotide binding; protein binding; RNA binding	cytoskeleton; nucleus	metabolic process; regulation of biological process
P25705	ATP synthase subunit alpha, mitochondrial OS=Homo sapiens GN=ATP5A1 PE=1 SV=1 - [ATPA_HUMAN]	736.48	18.99	7	59.7	9.13	catalytic activity; nucleotide binding; protein binding; RNA binding; transporter activity	membrane; mitochondrion; organelle lumen	metabolic process; regulation of biological process; transport
P78347	General transcription factor II-I OS=Homo sapiens GN=GTF2I PE=1 SV=2 - [GTF2I_HUMAN]	722.47	16.63	12	112.3	6.39	DNA binding; protein binding	cytoplasm; membrane; nucleus	cellular homeostasis; metabolic process; regulation of biological process; response to stimulus
P68400	Casein kinase II subunit alpha OS=Homo sapiens GN=CSNK2A1 PE=1 SV=1 - [CSK21_HUMAN]	720.65	35.81	10	45.1	7.74	catalytic activity; enzyme regulator activity; nucleotide binding; protein binding	cytosol; membrane; nucleus	cell death; cellular component movement; metabolic process; regulation of biological process; response to stimulus
O75643	U5 small nuclear ribonucleoprotein 200 kDa helicase OS=Homo sapiens GN=SNRNP200 PE=1 SV=2 - [U520_HUMAN]	716.03	8.43	11	244.4	6.06	catalytic activity; nucleotide binding; protein binding; RNA binding	membrane; nucleus; spliceosomal complex	cell differentiation; cell organization and biogenesis; metabolic process
O15372	Eukaryotic translation initiation factor 3 subunit H OS=Homo sapiens GN=EIF3H PE=1 SV=1 - [EIF3H_HUMAN]	710.78	40.06	10	39.9	6.54	protein binding; RNA binding	cytoplasm; cytosol; membrane	cell organization and biogenesis; metabolic process; regulation of biological process
Q9Y657	Spindlin-1 OS=Homo sapiens GN=SPIN1 PE=1 SV=3 - [SPIN1_HUMAN]	708.93	47.71	8	29.6	6.96	DNA binding; protein binding	nucleus	cell organization and biogenesis; development; metabolic process; regulation of biological process; response to stimulus
Q15365	Poly(rC)-binding protein 1 OS=Homo sapiens GN=PCBP1 PE=1 SV=2 - [PCBP1_HUMAN]	707.22	36.52	8	37.5	7.09	DNA binding; protein binding; RNA binding	cytoplasm; membrane; nucleus	metabolic process
Q9BZZ5	Apoptosis inhibitor 5 OS=Homo sapiens GN=API5 PE=1 SV=3 - [API5_HUMAN]	702.19	21.56	7	59	7.34	protein binding; RNA binding	cytoplasm; membrane; nucleus; spliceosomal complex	cell death; regulation of biological process
Q99623	Prohibitin-2 OS=Homo sapiens GN=PHB2 PE=1 SV=2 - [PHB2_HUMAN]	700.96	48.49	11	33.3	9.83	protein binding	cytoplasm; membrane; mitochondrion; nucleus	metabolic process; regulation of biological process
P39023	60S ribosomal protein L3 OS=Homo sapiens GN=RPL3 PE=1 SV=2 - [RL3_HUMAN]	699.43	18.11	5	46.1	10.18	RNA binding; structural molecule activity	cytoplasm; cytosol; nucleus; ribosome	cell organization and biogenesis; metabolic process; response to stimulus; transport
P26373	60S ribosomal protein L13 OS=Homo sapiens GN=RPL13 PE=1 SV=4 - [RL13_HUMAN]	695.81	34.6	8	24.2	11.65	protein binding; RNA binding; structural molecule activity	cytoplasm; cytosol; membrane; nucleus; ribosome	cell organization and biogenesis; metabolic process; transport
O96019	Actin-like protein 6A OS=Homo sapiens GN=ACTL6A PE=1 SV=1 - [ACL6A_HUMAN]	687.2	48.48	13	47.4	5.6	DNA binding; nucleotide binding; protein binding	membrane; nucleus	cell organization and biogenesis; metabolic process; regulation of biological process; response to stimulus
Q9H8H0	Nucleolar protein 11 OS=Homo sapiens GN=NOL11 PE=1 SV=1 - [NOL11_HUMAN]	683.97	21.7	10	81.1	6.07	protein binding; RNA binding	nucleus	metabolic process; regulation of biological process
P35249	Replication factor C subunit 4 OS=Homo sapiens GN=RFC4 PE=1 SV=2 - [RFC4_HUMAN]	676	30.58	7	39.7	8.02	catalytic activity; DNA binding; nucleotide binding; protein binding	nucleus	cell organization and biogenesis; cellular homeostasis; metabolic process; regulation of biological process; response to stimulus
Q15029	116 kDa U5 small nuclear ribonucleoprotein component OS=Homo sapiens GN=EFTUD2 PE=1 SV=1 - [U5S1_HUMAN]	673.37	13.37	8	109.4	5	catalytic activity; nucleotide binding; protein binding; RNA binding	cytoplasm; membrane; nucleus; spliceosomal complex	metabolic process
P55795	Heterogeneous nuclear ribonucleoprotein H2 OS=Homo sapiens GN=HNRNPH2 PE=1 SV=1 - [HNRH2_HUMAN]	667.9	15.81	4	49.2	6.3	nucleotide binding; RNA binding	cytoplasm; cytoskeleton; membrane; nucleus	metabolic process
Q9H307	Pinin OS=Homo sapiens GN=PNN PE=1 SV=4 - [PININ_HUMAN]	662	19.25	11	81.6	7.14	DNA binding; RNA binding; structural molecule activity	cytoplasm; membrane; nucleus; spliceosomal complex	metabolic process; regulation of biological process
Q92925	SWI/SNF-related matrix-associated actin-dependent regulator of chromatin subfamily D member 2 OS=Homo sapiens GN=SMARCD2 PE=1 SV=3 - [SMRD2_HUMAN]	661.07	14.12	5	58.9	9.64	DNA binding; protein binding	nucleus	cell organization and biogenesis; metabolic process; regulation of biological process
Q13310	Polyadenylate-binding protein 4 OS=Homo sapiens GN=PABPC4 PE=1 SV=1 - [PABP4_HUMAN]	657.47	23.45	11	70.7	9.26	nucleotide binding; protein binding; RNA binding	cytoplasm; nucleus	coagulation; metabolic process
P37108	Signal recognition particle 14 kDa protein OS=Homo sapiens GN=SRP14 PE=1 SV=2 - [SRP14_HUMAN]	655.83	41.91	6	14.6	10.04	protein binding; RNA binding	cytoplasm; cytosol; nucleus	cell organization and biogenesis; metabolic process; regulation of biological process; response to stimulus; transport
P83916	Chromobox protein homolog 1 OS=Homo sapiens GN=CBX1 PE=1 SV=1 - [CBX1_HUMAN]	651.22	24.32	4	21.4	4.93	protein binding	chromosome; nucleus	regulation of biological process
Q9UBB5	Methyl-CpG-binding domain protein 2 OS=Homo sapiens GN=MBD2 PE=1 SV=1 - [MBD2_HUMAN]	648.88	17.52	4	43.2	10.04	DNA binding; nucleotide binding; protein binding; RNA binding	chromosome; cytoplasm; nucleus	cell organization and biogenesis; metabolic process; regulation of biological process; response to stimulus
P07305	Histone H1.0 OS=Homo sapiens GN=H1F0 PE=1 SV=3 - [H10_HUMAN]	648.05	28.35	6	20.9	10.84	DNA binding; protein binding; RNA binding	chromosome; cytoskeleton; Golgi; nucleus	cell death; cell organization and biogenesis; metabolic process
P62316	Small nuclear ribonucleoprotein Sm D2 OS=Homo sapiens GN=SNRPD2 PE=1 SV=1 - [SMD2_HUMAN]	645.82	32.2	4	13.5	9.91	protein binding; RNA binding	cytoplasm; cytosol; nucleus; spliceosomal complex	cell organization and biogenesis; metabolic process
Q8TAQ2	SWI/SNF complex subunit SMARCC2 OS=Homo sapiens GN=SMARCC2 PE=1 SV=1 - [SMRC2_HUMAN]	636.66	12.93	11	132.8	5.69	DNA binding; protein binding	nucleus	cell organization and biogenesis; metabolic process; regulation of biological process
P46783	40S ribosomal protein S10 OS=Homo sapiens GN=RPS10 PE=1 SV=1 - [RS10_HUMAN]	636.4	23.64	4	18.9	10.15	protein binding; RNA binding	cytoplasm; cytosol; membrane; nucleus; ribosome	cell organization and biogenesis; metabolic process; transport
P51991	Heterogeneous nuclear ribonucleoprotein A3 OS=Homo sapiens GN=HNRNPA3 PE=1 SV=2 - [ROA3_HUMAN]	635.57	24.07	7	39.6	9.01	nucleotide binding; protein binding; RNA binding	nucleus; spliceosomal complex	metabolic process
P50991	T-complex protein 1 subunit delta OS=Homo sapiens GN=CCT4 PE=1 SV=4 - [TCPD_HUMAN]	634.97	17.63	7	57.9	7.83	nucleotide binding; protein binding; RNA binding	cytoplasm; cytoskeleton; cytosol; nucleus	metabolic process
Q9Y3Y2	Chromatin target of PRMT1 protein OS=Homo sapiens GN=CHTOP PE=1 SV=2 - [CHTOP_HUMAN]	633.28	25.81	5	26.4	12.23	protein binding; RNA binding	nucleus	metabolic process; regulation of biological process; transport
P22392	Nucleoside diphosphate kinase B OS=Homo sapiens GN=NME2 PE=1 SV=1 - [NDKB_HUMAN]	631.02	42.76	5	17.3	8.41	catalytic activity; DNA binding; metal ion binding; nucleotide binding; protein binding	cytoplasm; cytosol; mitochondrion; nucleus	metabolic process; regulation of biological process; response to stimulus; transport
P62906	60S ribosomal protein L10a OS=Homo sapiens GN=RPL10A PE=1 SV=2 - [RL10A_HUMAN]	630.59	29.95	8	24.8	9.94	protein binding; RNA binding; structural molecule activity	cytoplasm; cytosol; membrane; mitochondrion; nucleus; ribosome	cell organization and biogenesis; metabolic process; transport
Q5QJE6	Deoxynucleotidyltransferase terminal-interacting protein 2 OS=Homo sapiens GN=DNTTIP2 PE=1 SV=2 - [TDIF2_HUMAN]	628.68	14.55	7	84.4	6.16	RNA binding	nucleus	metabolic process; regulation of biological process
Q92841	Probable ATP-dependent RNA helicase DDX17 OS=Homo sapiens GN=DDX17 PE=1 SV=2 - [DDX17_HUMAN]	625.53	19.48	11	80.2	8.27	catalytic activity; nucleotide binding; protein binding; RNA binding	membrane; nucleus	metabolic process; regulation of biological process
Q04695	Keratin, type I cytoskeletal 17 OS=Homo sapiens GN=KRT17 PE=1 SV=2 - [K1C17_HUMAN]	625.17	14.12	5	48.1	5.02	protein binding; receptor activity; signal transducer activity; structural molecule activity	cytoplasm	cell organization and biogenesis; regulation of biological process; response to stimulus
Q9NW13	RNA-binding protein 28 OS=Homo sapiens GN=RBM28 PE=1 SV=3 - [RBM28_HUMAN]	624.15	14.62	9	85.7	9.22	nucleotide binding; RNA binding	Golgi; nucleus; spliceosomal complex	metabolic process
P51532	Transcription activator BRG1 OS=Homo sapiens GN=SMARCA4 PE=1 SV=2 - [SMCA4_HUMAN]	623.91	6.92	8	184.5	7.88	catalytic activity; DNA binding; nucleotide binding; protein binding	membrane; nucleus	cell differentiation; cell organization and biogenesis; metabolic process; regulation of biological process
Q96EY1	DnaJ homolog subfamily A member 3, mitochondrial OS=Homo sapiens GN=DNAJA3 PE=1 SV=2 - [DNJA3_HUMAN]	623.08	23.96	7	52.5	9.26	enzyme regulator activity; metal ion binding; nucleotide binding; protein binding	cytoplasm; cytosol; membrane; mitochondrion; nucleus; organelle lumen	cell death; cell differentiation; cell organization and biogenesis; metabolic process; regulation of biological process; response to stimulus
P07196	Neurofilament light polypeptide OS=Homo sapiens GN=NEFL PE=1 SV=3 - [NFL_HUMAN]	621.6	12.15	6	61.5	4.65	catalytic activity; motor activity; protein binding; structural molecule activity	cytoplasm; cytosol	cell communication; cell death; cell organization and biogenesis; cellular component movement; transport
P17096	High mobility group protein HMG-I/HMG-Y OS=Homo sapiens GN=HMGA1 PE=1 SV=3 - [HMGA1_HUMAN]	621.46	30.84	4	11.7	10.32	catalytic activity; DNA binding; protein binding	chromosome; cytosol; nucleus	cell organization and biogenesis; metabolic process; regulation of biological process; response to stimulus
Q02880	DNA topoisomerase 2-beta OS=Homo sapiens GN=TOP2B PE=1 SV=3 - [TOP2B_HUMAN]	613.11	10.02	12	183.2	8	catalytic activity; DNA binding; metal ion binding; nucleotide binding; protein binding	chromosome; cytoplasm; cytosol; nucleus	cell organization and biogenesis; cellular component movement; metabolic process
P10515	Dihydrolipoyllysine-residue acetyltransferase component of pyruvate dehydrogenase complex, mitochondrial OS=Homo sapiens GN=DLAT PE=1 SV=3 - [ODP2_HUMAN]	611.39	14.22	6	69	7.84	catalytic activity; protein binding	mitochondrion; organelle lumen	metabolic process; regulation of biological process
Q07666	KH domain-containing, RNA-binding, signal transduction-associated protein 1 OS=Homo sapiens GN=KHDRBS1 PE=1 SV=1 - [KHDR1_HUMAN]	602.8	12.87	4	48.2	8.66	DNA binding; protein binding; RNA binding	cytoplasm; membrane; nucleus	cell proliferation; metabolic process; regulation of biological process; response to stimulus
Q86U42	Polyadenylate-binding protein 2 OS=Homo sapiens GN=PABPN1 PE=1 SV=3 - [PABP2_HUMAN]	595.57	22.22	5	32.7	5.06	nucleotide binding; protein binding; RNA binding	cytoplasm; nucleus	metabolic process; regulation of biological process; transport
Q9UKX7	Nuclear pore complex protein Nup50 OS=Homo sapiens GN=NUP50 PE=1 SV=2 - [NUP50_HUMAN]	592.75	26.5	6	50.1	7.06	protein binding	membrane; nucleus	cell organization and biogenesis; metabolic process; regulation of biological process; response to stimulus; transport
P62081	40S ribosomal protein S7 OS=Homo sapiens GN=RPS7 PE=1 SV=1 - [RS7_HUMAN]	592.5	43.81	6	22.1	10.1	protein binding; RNA binding; structural molecule activity	cytoplasm; cytoskeleton; cytosol; membrane; nucleus; ribosome	cell organization and biogenesis; metabolic process; transport
Q14683	Structural maintenance of chromosomes protein 1A OS=Homo sapiens GN=SMC1A PE=1 SV=2 - [SMC1A_HUMAN]	589.02	6.81	7	143.1	7.64	catalytic activity; motor activity; nucleotide binding; protein binding; RNA binding	chromosome; cytoplasm; cytosol; nucleus	cell division; cell organization and biogenesis; metabolic process; regulation of biological process; response to stimulus
O00148	ATP-dependent RNA helicase DDX39A OS=Homo sapiens GN=DDX39A PE=1 SV=2 - [DX39A_HUMAN]	587.85	13.11	6	49.1	5.68	catalytic activity; nucleotide binding; protein binding; RNA binding	cytoplasm; membrane; nucleus	metabolic process; transport
P62314	Small nuclear ribonucleoprotein Sm D1 OS=Homo sapiens GN=SNRPD1 PE=1 SV=1 - [SMD1_HUMAN]	587.76	54.62	5	13.3	11.56	protein binding; RNA binding	cytoplasm; cytosol; nucleus; spliceosomal complex	cell organization and biogenesis; metabolic process
O14979	Heterogeneous nuclear ribonucleoprotein D-like OS=Homo sapiens GN=HNRNPDL PE=1 SV=3 - [HNRDL_HUMAN]	586.39	15.24	7	46.4	9.57	DNA binding; nucleotide binding; RNA binding	cytoplasm; nucleus; spliceosomal complex	metabolic process; regulation of biological process
Q9P0M6	Core histone macro-H2A.2 OS=Homo sapiens GN=H2AFY2 PE=1 SV=3 - [H2AW_HUMAN]	585.51	26.34	6	40	9.69	DNA binding; protein binding	chromosome; nucleus	cell organization and biogenesis; regulation of biological process
P14866	Heterogeneous nuclear ribonucleoprotein L OS=Homo sapiens GN=HNRNPL PE=1 SV=2 - [HNRPL_HUMAN]	583.28	20.54	7	64.1	8.22	DNA binding; nucleotide binding; protein binding; RNA binding	cytoplasm; membrane; nucleus	metabolic process
Q15050	Ribosome biogenesis regulatory protein homolog OS=Homo sapiens GN=RRS1 PE=1 SV=2 - [RRS1_HUMAN]	582.95	29.59	8	41.2	10.7	RNA binding	chromosome; endoplasmic reticulum; nucleus
P08238	Heat shock protein HSP 90-beta OS=Homo sapiens GN=HSP90AB1 PE=1 SV=4 - [HS90B_HUMAN]	582.86	14.78	7	83.2	5.03	enzyme regulator activity; nucleotide binding; protein binding; RNA binding	cell surface; cytoplasm; cytosol; membrane; mitochondrion	cell organization and biogenesis; cellular component movement; defense response; metabolic process; regulation of biological process; response to stimulus
O00541	Pescadillo homolog OS=Homo sapiens GN=PES1 PE=1 SV=1 - [PESC_HUMAN]	581.73	8.84	4	68	7.33	protein binding; RNA binding	chromosome; cytoplasm; membrane; nucleus	cell organization and biogenesis; cell proliferation; metabolic process; regulation of biological process
Q99848	Probable rRNA-processing protein EBP2 OS=Homo sapiens GN=EBNA1BP2 PE=1 SV=2 - [EBP2_HUMAN]	579.51	37.58	10	34.8	10.1	RNA binding	membrane; nucleus
Q9H2P0	Activity-dependent neuroprotector homeobox protein OS=Homo sapiens GN=ADNP PE=1 SV=1 - [ADNP_HUMAN]	578.88	11.07	9	123.5	7.34	DNA binding; metal ion binding; protein binding	cytoplasm; nucleus	cell communication; metabolic process; regulation of biological process; response to stimulus
P46778	60S ribosomal protein L21 OS=Homo sapiens GN=RPL21 PE=1 SV=2 - [RL21_HUMAN]	564.97	41.88	6	18.6	10.49	RNA binding; structural molecule activity	cytoplasm; cytosol; membrane; ribosome	cell organization and biogenesis; metabolic process; transport
Q8WWY3	U4/U6 small nuclear ribonucleoprotein Prp31 OS=Homo sapiens GN=PRPF31 PE=1 SV=2 - [PRP31_HUMAN]	563.67	27.86	8	55.4	5.78	protein binding; RNA binding	nucleus; spliceosomal complex	cell organization and biogenesis; metabolic process
P62888	60S ribosomal protein L30 OS=Homo sapiens GN=RPL30 PE=1 SV=2 - [RL30_HUMAN]	561.23	28.7	4	12.8	9.63	protein binding; RNA binding; structural molecule activity	cytoplasm; cytosol; membrane; nucleus; ribosome	cell organization and biogenesis; metabolic process; transport
Q13561	Dynactin subunit 2 OS=Homo sapiens GN=DCTN2 PE=1 SV=4 - [DCTN2_HUMAN]	560.06	25.19	6	44.2	5.21	catalytic activity; motor activity; protein binding	chromosome; cytoplasm; cytoskeleton; cytosol; membrane	cell organization and biogenesis; cell proliferation; metabolic process
Q8IWI9	MAX gene-associated protein OS=Homo sapiens GN=MGA PE=1 SV=3 - [MGAP_HUMAN]	559.21	2.58	5	331.6	6.79	DNA binding; protein binding	nucleus	metabolic process; regulation of biological process
P23396	40S ribosomal protein S3 OS=Homo sapiens GN=RPS3 PE=1 SV=2 - [RS3_HUMAN]	557.3	39.92	7	26.7	9.66	catalytic activity; DNA binding; protein binding; RNA binding; structural molecule activity	cytoplasm; cytosol; membrane; nucleus; ribosome	cell organization and biogenesis; metabolic process; regulation of biological process; response to stimulus; transport
P61964	WD repeat-containing protein 5 OS=Homo sapiens GN=WDR5 PE=1 SV=1 - [WDR5_HUMAN]	556.52	25.75	5	36.6	8.27	catalytic activity; protein binding	nucleus	cell organization and biogenesis; metabolic process; regulation of biological process
P62913	60S ribosomal protein L11 OS=Homo sapiens GN=RPL11 PE=1 SV=2 - [RL11_HUMAN]	548.09	32.58	5	20.2	9.6	protein binding; RNA binding; structural molecule activity	cytosol; membrane; nucleus; ribosome	cell organization and biogenesis; metabolic process; transport
Q15427	Splicing factor 3B subunit 4 OS=Homo sapiens GN=SF3B4 PE=1 SV=1 - [SF3B4_HUMAN]	544.69	14.62	4	44.4	8.56	nucleotide binding; protein binding; RNA binding	nucleus; spliceosomal complex	metabolic process
Q13330	Metastasis-associated protein MTA1 OS=Homo sapiens GN=MTA1 PE=1 SV=2 - [MTA1_HUMAN]	544.41	12.73	7	80.7	9.26	DNA binding; metal ion binding; protein binding	cytoplasm; endoplasmic reticulum; nucleus	cell organization and biogenesis; regulation of biological process; response to stimulus
Q9BVP2	Guanine nucleotide-binding protein-like 3 OS=Homo sapiens GN=GNL3 PE=1 SV=2 - [GNL3_HUMAN]	539.76	15.3	5	62	9.16	nucleotide binding; protein binding; RNA binding	membrane; nucleus	cell proliferation; regulation of biological process
Q9Y5S9	RNA-binding protein 8A OS=Homo sapiens GN=RBM8A PE=1 SV=1 - [RBM8A_HUMAN]	538.26	35.06	3	19.9	5.72	nucleotide binding; protein binding; RNA binding	cytoplasm; cytosol; nucleus; spliceosomal complex	metabolic process; regulation of biological process; transport
P56537	Eukaryotic translation initiation factor 6 OS=Homo sapiens GN=EIF6 PE=1 SV=1 - [IF6_HUMAN]	533.54	25.71	4	26.6	4.68	protein binding; RNA binding	cytoplasm; nucleus	cell organization and biogenesis; metabolic process; transport
P13010	X-ray repair cross-complementing protein 5 OS=Homo sapiens GN=XRCC5 PE=1 SV=3 - [XRCC5_HUMAN]	533.3	11.61	4	82.7	5.81	catalytic activity; DNA binding; nucleotide binding; protein binding; RNA binding	chromosome; cytoplasm; cytosol; membrane; nucleus	cell differentiation; cell organization and biogenesis; cell proliferation; defense response; metabolic process; regulation of biological process; response to stimulus
P61247	40S ribosomal protein S3a OS=Homo sapiens GN=RPS3A PE=1 SV=2 - [RS3A_HUMAN]	531.63	35.98	12	29.9	9.73	protein binding; RNA binding; structural molecule activity	cytoplasm; cytosol; nucleus; ribosome	cell differentiation; cell organization and biogenesis; metabolic process; regulation of biological process; transport
P39748	Flap endonuclease 1 OS=Homo sapiens GN=FEN1 PE=1 SV=1 - [FEN1_HUMAN]	528.72	20	4	42.6	8.62	catalytic activity; DNA binding; metal ion binding; protein binding	membrane; mitochondrion; nucleus	cell organization and biogenesis; cellular homeostasis; metabolic process; regulation of biological process; response to stimulus
Q13151	Heterogeneous nuclear ribonucleoprotein A0 OS=Homo sapiens GN=HNRNPA0 PE=1 SV=1 - [ROA0_HUMAN]	528.67	23.93	5	30.8	9.29	nucleotide binding; protein binding; RNA binding	nucleus	defense response; metabolic process; regulation of biological process; response to stimulus
Q04837	Single-stranded DNA-binding protein, mitochondrial OS=Homo sapiens GN=SSBP1 PE=1 SV=1 - [SSBP_HUMAN]	525.9	22.97	3	17.2	9.6	DNA binding; protein binding; RNA binding	mitochondrion; nucleus	cell organization and biogenesis; metabolic process; regulation of biological process
Q13573	SNW domain-containing protein 1 OS=Homo sapiens GN=SNW1 PE=1 SV=1 - [SNW1_HUMAN]	507.23	26.87	10	61.5	9.52	protein binding; RNA binding	chromosome; nucleus; spliceosomal complex	metabolic process; regulation of biological process; response to stimulus
P17844	Probable ATP-dependent RNA helicase DDX5 OS=Homo sapiens GN=DDX5 PE=1 SV=1 - [DDX5_HUMAN]	506.73	17.1	11	69.1	8.92	catalytic activity; nucleotide binding; protein binding; RNA binding	membrane; nucleus; spliceosomal complex	cell growth; metabolic process; regulation of biological process; response to stimulus
Q92769	Histone deacetylase 2 OS=Homo sapiens GN=HDAC2 PE=1 SV=2 - [HDAC2_HUMAN]	503.66	17.21	5	55.3	5.91	catalytic activity; DNA binding; protein binding; RNA binding	chromosome; cytoplasm; nucleus	cell differentiation; cell organization and biogenesis; coagulation; metabolic process; regulation of biological process; response to stimulus
Q15061	WD repeat-containing protein 43 OS=Homo sapiens GN=WDR43 PE=1 SV=3 - [WDR43_HUMAN]	501.06	13.29	6	74.8	5.57	protein binding; RNA binding	nucleus
Q9UKV3	Apoptotic chromatin condensation inducer in the nucleus OS=Homo sapiens GN=ACIN1 PE=1 SV=2 - [ACINU_HUMAN]	499.08	8.58	7	151.8	6.43	catalytic activity; nucleotide binding; protein binding; RNA binding	cytoplasm; cytosol; membrane; nucleus	cell death; cell differentiation; cell organization and biogenesis; metabolic process; regulation of biological process
P15531	Nucleoside diphosphate kinase A OS=Homo sapiens GN=NME1 PE=1 SV=1 - [NDKA_HUMAN]	498.01	42.76	5	17.1	6.19	catalytic activity; DNA binding; metal ion binding; nucleotide binding; protein binding; RNA binding	cytoplasm; cytosol; membrane; mitochondrion; nucleus	cell differentiation; cellular homeostasis; metabolic process; regulation of biological process; response to stimulus; transport
P50570	Dynamin-2 OS=Homo sapiens GN=DNM2 PE=1 SV=2 - [DYN2_HUMAN]	495.09	9.66	7	98	7.44	catalytic activity; nucleotide binding; protein binding	cytoplasm; cytoskeleton; cytosol; Golgi; membrane; nucleus	cell death; cell organization and biogenesis; metabolic process; regulation of biological process; response to stimulus; transport
Q96DI7	U5 small nuclear ribonucleoprotein 40 kDa protein OS=Homo sapiens GN=SNRNP40 PE=1 SV=1 - [SNR40_HUMAN]	494.85	35.57	7	39.3	8.1	protein binding; RNA binding	cytoplasm; nucleus; spliceosomal complex	metabolic process
Q14978	Nucleolar and coiled-body phosphoprotein 1 OS=Homo sapiens GN=NOLC1 PE=1 SV=2 - [NOLC1_HUMAN]	493.27	9.87	5	73.6	9.47	DNA binding; nucleotide binding; protein binding; RNA binding	cytoplasm; nucleus	cell organization and biogenesis; metabolic process; regulation of biological process; response to stimulus
P19105	Myosin regulatory light chain 12A OS=Homo sapiens GN=MYL12A PE=1 SV=2 - [ML12A_HUMAN]	493.21	45.03	6	19.8	4.81	metal ion binding; protein binding		cell organization and biogenesis; regulation of biological process; transport
Q7Z6I8	UPF0461 protein C5orf24 OS=Homo sapiens GN=C5orf24 PE=1 SV=1 - [CE024_HUMAN]	485.44	32.98	5	20.1	9.85
P40939	Trifunctional enzyme subunit alpha, mitochondrial OS=Homo sapiens GN=HADHA PE=1 SV=2 - [ECHA_HUMAN]	479.4	11.8	5	82.9	9.04	catalytic activity; nucleotide binding; protein binding	cytoplasm; membrane; mitochondrion	metabolic process; response to stimulus
O60264	SWI/SNF-related matrix-associated actin-dependent regulator of chromatin subfamily A member 5 OS=Homo sapiens GN=SMARCA5 PE=1 SV=1 - [SMCA5_HUMAN]	479.26	6.18	7	121.8	8.09	catalytic activity; DNA binding; nucleotide binding; protein binding	chromosome; nucleus	cell organization and biogenesis; metabolic process; regulation of biological process; response to stimulus
O00425	Insulin-like growth factor 2 mRNA-binding protein 3 OS=Homo sapiens GN=IGF2BP3 PE=1 SV=2 - [IF2B3_HUMAN]	478.71	11.92	5	63.7	8.87	nucleotide binding; protein binding; RNA binding; translation regulator activity	cytoplasm; cytosol; nucleus	metabolic process; regulation of biological process; transport
P18754	Regulator of chromosome condensation OS=Homo sapiens GN=RCC1 PE=1 SV=1 - [RCC1_HUMAN]	474.97	10.45	4	44.9	7.52	DNA binding; protein binding	chromosome; cytoplasm; membrane; nucleus	cell division; cell organization and biogenesis; regulation of biological process
Q13601	KRR1 small subunit processome component homolog OS=Homo sapiens GN=KRR1 PE=1 SV=4 - [KRR1_HUMAN]	474.52	9.19	3	43.6	9.77	protein binding; RNA binding	cytoplasm; membrane; nucleus	metabolic process
Q8NI60	Chaperone activity of bc1 complex-like, mitochondrial OS=Homo sapiens GN=ADCK3 PE=1 SV=1 - [ADCK3_HUMAN]	470.13	7.26	3	71.9	6.99	catalytic activity; nucleotide binding	mitochondrion	cell death; metabolic process
Q99832	T-complex protein 1 subunit eta OS=Homo sapiens GN=CCT7 PE=1 SV=2 - [TCPH_HUMAN]	469.48	10.5	4	59.3	7.65	nucleotide binding; protein binding	cytoplasm; cytosol; mitochondrion	metabolic process
Q09666	Neuroblast differentiation-associated protein AHNAK OS=Homo sapiens GN=AHNAK PE=1 SV=2 - [AHNK_HUMAN]	468.56	10.07	12	628.7	6.15	protein binding; RNA binding; structural molecule activity	cytoplasm; cytoskeleton; cytosol; membrane; nucleus	cell organization and biogenesis; regulation of biological process
Q9BTC0	Death-inducer obliterator 1 OS=Homo sapiens GN=DIDO1 PE=1 SV=5 - [DIDO1_HUMAN]	466.62	5.09	8	243.7	7.88	metal ion binding; protein binding; RNA binding	cytoplasm; cytoskeleton; nucleus	cell death; metabolic process; regulation of biological process; response to stimulus
P46782	40S ribosomal protein S5 OS=Homo sapiens GN=RPS5 PE=1 SV=4 - [RS5_HUMAN]	465.63	34.8	5	22.9	9.72	RNA binding; structural molecule activity	cytosol; membrane; ribosome	cell organization and biogenesis; metabolic process; regulation of biological process; transport
P18621	60S ribosomal protein L17 OS=Homo sapiens GN=RPL17 PE=1 SV=3 - [RL17_HUMAN]	465.09	32.61	6	21.4	10.17	RNA binding; structural molecule activity	cytosol; nucleus; ribosome	cell organization and biogenesis; metabolic process; transport
P35251	Replication factor C subunit 1 OS=Homo sapiens GN=RFC1 PE=1 SV=4 - [RFC1_HUMAN]	464.56	5.05	4	128.2	9.36	catalytic activity; DNA binding; enzyme regulator activity; nucleotide binding; protein binding	cytoplasm; Golgi; nucleus	cell organization and biogenesis; cellular homeostasis; metabolic process; regulation of biological process; response to stimulus
P18583	Protein SON OS=Homo sapiens GN=SON PE=1 SV=4 - [SON_HUMAN]	464.49	4.58	6	263.7	5.64	DNA binding; protein binding; RNA binding	extracellular; nucleus	cell organization and biogenesis; metabolic process; regulation of biological process
Q86V81	THO complex subunit 4 OS=Homo sapiens GN=ALYREF PE=1 SV=3 - [THOC4_HUMAN]	459.61	32.3	6	26.9	11.15	nucleotide binding; protein binding; RNA binding	cytoplasm; cytosol; membrane; nucleus; spliceosomal complex	cell differentiation; metabolic process; regulation of biological process; response to stimulus; transport
P14678	Small nuclear ribonucleoprotein-associated proteins B and B' OS=Homo sapiens GN=SNRPB PE=1 SV=2 - [RSMB_HUMAN]	457.4	12.92	4	24.6	11.19	protein binding; RNA binding	cytoplasm; cytosol; nucleus; spliceosomal complex	cell organization and biogenesis; metabolic process
Q96PK6	RNA-binding protein 14 OS=Homo sapiens GN=RBM14 PE=1 SV=2 - [RBM14_HUMAN]	456.58	17.49	7	69.4	9.67	nucleotide binding; protein binding; RNA binding	nucleus	cell organization and biogenesis; metabolic process; regulation of biological process; response to stimulus
Q13263	Transcription intermediary factor 1-beta OS=Homo sapiens GN=TRIM28 PE=1 SV=5 - [TIF1B_HUMAN]	455.86	6.71	4	88.5	5.77	catalytic activity; DNA binding; metal ion binding; protein binding; RNA binding	chromosome; nucleus	cell organization and biogenesis; defense response; metabolic process; regulation of biological process; response to stimulus
P78371	T-complex protein 1 subunit beta OS=Homo sapiens GN=CCT2 PE=1 SV=4 - [TCPB_HUMAN]	455.55	25.05	7	57.5	6.46	nucleotide binding; protein binding	cytoplasm; cytosol; nucleus	cell organization and biogenesis; metabolic process
Q96QD9	UAP56-interacting factor OS=Homo sapiens GN=FYTTD1 PE=1 SV=3 - [UIF_HUMAN]	453.2	23.58	6	35.8	11.78	protein binding; RNA binding	nucleus	transport
P04264	Keratin, type II cytoskeletal 1 OS=Homo sapiens GN=KRT1 PE=1 SV=6 - [K2C1_HUMAN]	451.12	10.4	6	66	8.12	catalytic activity; motor activity; protein binding; receptor activity; structural molecule activity; transporter activity	cytoskeleton; membrane; nucleus	defense response; metabolic process; regulation of biological process; response to stimulus; transport
O43175	D-3-phosphoglycerate dehydrogenase OS=Homo sapiens GN=PHGDH PE=1 SV=4 - [SERA_HUMAN]	450.01	15.2	5	56.6	6.71	catalytic activity; nucleotide binding	cytosol	cell differentiation; cell organization and biogenesis; metabolic process; regulation of biological process
Q8WUZ0	B-cell CLL/lymphoma 7 protein family member C OS=Homo sapiens GN=BCL7C PE=1 SV=3 - [BCL7C_HUMAN]	449.54	30.88	4	23.5	5.2			cell death
Q8WUM0	Nuclear pore complex protein Nup133 OS=Homo sapiens GN=NUP133 PE=1 SV=2 - [NU133_HUMAN]	442.8	5.88	4	128.9	5.1	protein binding; transporter activity	chromosome; cytosol; membrane; nucleus	cell organization and biogenesis; metabolic process; regulation of biological process; response to stimulus; transport
Q9BRJ6	Uncharacterized protein C7orf50 OS=Homo sapiens GN=C7orf50 PE=1 SV=1 - [CG050_HUMAN]	442.74	29.38	3	22.1	9.64	RNA binding
Q9Y2R4	Probable ATP-dependent RNA helicase DDX52 OS=Homo sapiens GN=DDX52 PE=1 SV=3 - [DDX52_HUMAN]	442.11	12.02	4	67.5	9.67	catalytic activity; DNA binding; nucleotide binding; RNA binding	membrane; nucleus	metabolic process
O95232	Luc7-like protein 3 OS=Homo sapiens GN=LUC7L3 PE=1 SV=2 - [LC7L3_HUMAN]	442.02	16.44	4	51.4	9.79	DNA binding; protein binding; RNA binding	membrane; nucleus	cell death; cell organization and biogenesis; metabolic process; response to stimulus
P61254	60S ribosomal protein L26 OS=Homo sapiens GN=RPL26 PE=1 SV=1 - [RL26_HUMAN]	441.23	32.41	5	17.2	10.55	RNA binding; structural molecule activity	cytosol; membrane; ribosome	cell organization and biogenesis; metabolic process; transport
Q9Y2Q9	28S ribosomal protein S28, mitochondrial OS=Homo sapiens GN=MRPS28 PE=1 SV=1 - [RT28_HUMAN]	437.4	22.99	3	20.8	9.1	RNA binding	mitochondrion; ribosome
P12236	ADP/ATP translocase 3 OS=Homo sapiens GN=SLC25A6 PE=1 SV=4 - [ADT3_HUMAN]	436.74	20.13	6	32.8	9.74	protein binding; transporter activity	membrane; mitochondrion; nucleus	cell death; metabolic process; regulation of biological process; response to stimulus; transport
Q9NRF9	DNA polymerase epsilon subunit 3 OS=Homo sapiens GN=POLE3 PE=1 SV=1 - [DPOE3_HUMAN]	436.61	30.61	3	16.8	4.74	catalytic activity; DNA binding; protein binding	nucleus	cell organization and biogenesis; metabolic process
Q8TB37	Iron-sulfur protein NUBPL OS=Homo sapiens GN=NUBPL PE=1 SV=3 - [NUBPL_HUMAN]	431.97	6.27	1	34.1	9.04	metal ion binding; nucleotide binding	mitochondrion	cell organization and biogenesis
Q9UMY1	Nucleolar protein 7 OS=Homo sapiens GN=NOL7 PE=1 SV=2 - [NOL7_HUMAN]	431.14	24.12	5	29.4	9.67	RNA binding	mitochondrion; nucleus
Q9NPE3	H/ACA ribonucleoprotein complex subunit 3 OS=Homo sapiens GN=NOP10 PE=1 SV=1 - [NOP10_HUMAN]	429.37	20.31	1	7.7	9.99	protein binding; RNA binding	nucleus	metabolic process
Q9Y3U8	60S ribosomal protein L36 OS=Homo sapiens GN=RPL36 PE=1 SV=3 - [RL36_HUMAN]	429.13	20.95	4	12.2	11.59	RNA binding; structural molecule activity	cytoplasm; cytosol; membrane; ribosome	cell organization and biogenesis; metabolic process; transport
Q14690	Protein RRP5 homolog OS=Homo sapiens GN=PDCD11 PE=1 SV=3 - [RRP5_HUMAN]	428.86	5.51	8	208.6	8.87	protein binding; RNA binding	cytosol; nucleus	metabolic process
O43615	Mitochondrial import inner membrane translocase subunit TIM44 OS=Homo sapiens GN=TIMM44 PE=1 SV=2 - [TIM44_HUMAN]	427.58	10.4	4	51.3	8.32	nucleotide binding; protein binding; transporter activity	membrane; mitochondrion; organelle lumen	metabolic process; transport
O14744	Protein arginine N-methyltransferase 5 OS=Homo sapiens GN=PRMT5 PE=1 SV=4 - [ANM5_HUMAN]	426.63	12.87	5	72.6	6.29	catalytic activity; DNA binding; protein binding	cytoplasm; cytosol; nucleus	cell organization and biogenesis; cell proliferation; metabolic process; regulation of biological process
P52815	39S ribosomal protein L12, mitochondrial OS=Homo sapiens GN=MRPL12 PE=1 SV=2 - [RM12_HUMAN]	423.94	18.69	3	21.3	8.87	protein binding; RNA binding; structural molecule activity	mitochondrion; ribosome	cell organization and biogenesis; metabolic process; regulation of biological process
P07900	Heat shock protein HSP 90-alpha OS=Homo sapiens GN=HSP90AA1 PE=1 SV=5 - [HS90A_HUMAN]	423.82	7.38	4	84.6	5.02	catalytic activity; enzyme regulator activity; nucleotide binding; protein binding; RNA binding	cell surface; cytoplasm; cytosol; extracellular; membrane; mitochondrion; nucleus; organelle lumen	cell death; cell organization and biogenesis; cellular component movement; defense response; metabolic process; regulation of biological process; response to stimulus; transport
P05141	ADP/ATP translocase 2 OS=Homo sapiens GN=SLC25A5 PE=1 SV=7 - [ADT2_HUMAN]	423.51	23.15	7	32.8	9.69	protein binding; RNA binding; transporter activity	membrane; mitochondrion; nucleus	metabolic process; regulation of biological process; transport
Q9Y3B4	Splicing factor 3B subunit 6 OS=Homo sapiens GN=SF3B6 PE=1 SV=1 - [SF3B6_HUMAN]	419.93	29.6	3	14.6	9.38	nucleotide binding; RNA binding	nucleus; spliceosomal complex	metabolic process
Q9BRT6	Protein LLP homolog OS=Homo sapiens GN=LLPH PE=2 SV=1 - [LLPH_HUMAN]	417.49	23.26	2	15.2	10.37	RNA binding
P06748	Nucleophosmin OS=Homo sapiens GN=NPM1 PE=1 SV=2 - [NPM_HUMAN]	416.3	25.85	5	32.6	4.78	enzyme regulator activity; protein binding; RNA binding	cytoplasm; cytoskeleton; cytosol; membrane; nucleus	cell organization and biogenesis; metabolic process; regulation of biological process; response to stimulus; transport
P84098	60S ribosomal protein L19 OS=Homo sapiens GN=RPL19 PE=1 SV=1 - [RL19_HUMAN]	415.96	13.27	2	23.5	11.47	RNA binding; structural molecule activity	cytoplasm; cytosol; membrane; ribosome	cell organization and biogenesis; metabolic process; transport
Q6DKI1	60S ribosomal protein L7-like 1 OS=Homo sapiens GN=RPL7L1 PE=1 SV=1 - [RL7L_HUMAN]	415.05	23.98	5	28.6	10.51	RNA binding; structural molecule activity	ribosome	metabolic process
P63208	S-phase kinase-associated protein 1 OS=Homo sapiens GN=SKP1 PE=1 SV=2 - [SKP1_HUMAN]	414.68	29.45	3	18.6	4.54	catalytic activity; protein binding	cytosol	cell organization and biogenesis; metabolic process; regulation of biological process; response to stimulus
Q9Y5J1	U3 small nucleolar RNA-associated protein 18 homolog OS=Homo sapiens GN=UTP18 PE=1 SV=3 - [UTP18_HUMAN]	414.33	22.12	7	62	8.76	protein binding; RNA binding	nucleus	metabolic process
Q71DI3	Histone H3.2 OS=Homo sapiens GN=HIST2H3A PE=1 SV=3 - [H32_HUMAN]	414.05	38.24	4	15.4	11.27	DNA binding; protein binding	chromosome; extracellular; nucleus	cell organization and biogenesis; coagulation
Q53HL2	Borealin OS=Homo sapiens GN=CDCA8 PE=1 SV=2 - [BOREA_HUMAN]	412.67	14.64	3	31.3	9.86	protein binding	chromosome; cytoplasm; cytoskeleton; cytosol; nucleus	cell division; cell organization and biogenesis
P31942	Heterogeneous nuclear ribonucleoprotein H3 OS=Homo sapiens GN=HNRNPH3 PE=1 SV=2 - [HNRH3_HUMAN]	411.1	12.14	3	36.9	6.87	nucleotide binding; protein binding; RNA binding	nucleus; spliceosomal complex	cell differentiation; metabolic process
O75694	Nuclear pore complex protein Nup155 OS=Homo sapiens GN=NUP155 PE=1 SV=1 - [NU155_HUMAN]	410.84	7.12	6	155.1	6.16	structural molecule activity; transporter activity	membrane; nucleus	cell organization and biogenesis; metabolic process; regulation of biological process; response to stimulus; transport
P20674	Cytochrome c oxidase subunit 5A, mitochondrial OS=Homo sapiens GN=COX5A PE=1 SV=2 - [COX5A_HUMAN]	409.21	30	2	16.8	6.79	catalytic activity; metal ion binding; transporter activity	membrane; mitochondrion	metabolic process; transport
Q9NZM5	Glioma tumor suppressor candidate region gene 2 protein OS=Homo sapiens GN=GLTSCR2 PE=1 SV=2 - [GSCR2_HUMAN]	406.69	11.92	3	54.4	10.32	RNA binding	nucleus
Q9NQT5	Exosome complex component RRP40 OS=Homo sapiens GN=EXOSC3 PE=1 SV=3 - [EXOS3_HUMAN]	406.13	20.36	3	29.6	8.1	catalytic activity; protein binding; RNA binding; structural molecule activity	cytoplasm; cytosol; nucleus; ribosome	metabolic process; regulation of biological process
Q8NFH4	Nucleoporin Nup37 OS=Homo sapiens GN=NUP37 PE=1 SV=1 - [NUP37_HUMAN]	405.36	19.33	4	36.7	5.92	protein binding	chromosome; cytosol; nucleus	cell division; cell organization and biogenesis; metabolic process; regulation of biological process; response to stimulus; transport
P51610	Host cell factor 1 OS=Homo sapiens GN=HCFC1 PE=1 SV=2 - [HCFC1_HUMAN]	403.94	5.01	6	208.6	7.46	catalytic activity; protein binding	cytoplasm; membrane; mitochondrion; nucleus	cell organization and biogenesis; metabolic process; regulation of biological process
Q96GM5	SWI/SNF-related matrix-associated actin-dependent regulator of chromatin subfamily D member 1 OS=Homo sapiens GN=SMARCD1 PE=1 SV=2 - [SMRD1_HUMAN]	403.29	18.83	6	58.2	9.25	protein binding; structural molecule activity	nucleus	cell organization and biogenesis; regulation of biological process
P53618	Coatomer subunit beta OS=Homo sapiens GN=COPB1 PE=1 SV=3 - [COPB_HUMAN]	400.87	3.15	2	107.1	6.05	protein binding; structural molecule activity	cytoplasm; cytosol; Golgi; membrane	cell organization and biogenesis; transport
Q9UKN8	General transcription factor 3C polypeptide 4 OS=Homo sapiens GN=GTF3C4 PE=1 SV=2 - [TF3C4_HUMAN]	397.45	7.91	5	91.9	6.65	catalytic activity; DNA binding; enzyme regulator activity; protein binding	nucleus	cell organization and biogenesis; metabolic process; regulation of biological process
P60660	Myosin light polypeptide 6 OS=Homo sapiens GN=MYL6 PE=1 SV=2 - [MYL6_HUMAN]	394.33	35.76	4	16.9	4.65	catalytic activity; metal ion binding; motor activity; protein binding; structural molecule activity	cytosol; membrane	cellular component movement; metabolic process
P32969	60S ribosomal protein L9 OS=Homo sapiens GN=RPL9 PE=1 SV=1 - [RL9_HUMAN]	391.08	47.92	5	21.8	9.95	RNA binding; structural molecule activity	cytoplasm; cytosol; membrane; nucleus; ribosome	cell organization and biogenesis; metabolic process; transport
P02786	Transferrin receptor protein 1 OS=Homo sapiens GN=TFRC PE=1 SV=2 - [TFR1_HUMAN]	390.92	7.5	5	84.8	6.61	catalytic activity; protein binding; receptor activity; RNA binding	cell surface; endosome; extracellular; membrane; mitochondrion	cell differentiation; cellular homeostasis; defense response; metabolic process; regulation of biological process; response to stimulus; transport
P68104	Elongation factor 1-alpha 1 OS=Homo sapiens GN=EEF1A1 PE=1 SV=1 - [EF1A1_HUMAN]	390.04	21.65	8	50.1	9.01	catalytic activity; nucleotide binding; protein binding; RNA binding	cytoplasm; cytosol; membrane; nucleus	metabolic process; regulation of biological process; response to stimulus
P12956	X-ray repair cross-complementing protein 6 OS=Homo sapiens GN=XRCC6 PE=1 SV=2 - [XRCC6_HUMAN]	389.89	12.64	6	69.8	6.64	catalytic activity; DNA binding; nucleotide binding; protein binding; RNA binding	chromosome; cytoplasm; cytosol; membrane; nucleus	cell organization and biogenesis; defense response; metabolic process; regulation of biological process; response to stimulus
P25398	40S ribosomal protein S12 OS=Homo sapiens GN=RPS12 PE=1 SV=3 - [RS12_HUMAN]	389.13	30.3	3	14.5	7.21	RNA binding; structural molecule activity	cytoplasm; cytosol; membrane; ribosome	cell organization and biogenesis; metabolic process; transport
Q9NQZ2	Something about silencing protein 10 OS=Homo sapiens GN=UTP3 PE=1 SV=1 - [SAS10_HUMAN]	386.67	13.78	3	54.5	5.62	RNA binding	nucleus	cell organization and biogenesis; development; regulation of biological process
Q86TS9	39S ribosomal protein L52, mitochondrial OS=Homo sapiens GN=MRPL52 PE=2 SV=2 - [RM52_HUMAN]	382.06	41.46	2	13.7	10.26	structural molecule activity	mitochondrion; ribosome	metabolic process
Q9Y6M1	Insulin-like growth factor 2 mRNA-binding protein 2 OS=Homo sapiens GN=IGF2BP2 PE=1 SV=2 - [IF2B2_HUMAN]	380.91	7.18	3	66.1	8.46	nucleotide binding; protein binding; RNA binding; translation regulator activity	cytoplasm; cytoskeleton; cytosol; nucleus	metabolic process; regulation of biological process; transport
Q8IZL8	Proline-, glutamic acid- and leucine-rich protein 1 OS=Homo sapiens GN=PELP1 PE=1 SV=2 - [PELP1_HUMAN]	378.92	4.51	3	119.6	4.34	protein binding; RNA binding	cytoplasm; membrane; nucleus	metabolic process
P32322	Pyrroline-5-carboxylate reductase 1, mitochondrial OS=Homo sapiens GN=PYCR1 PE=1 SV=2 - [P5CR1_HUMAN]	378.83	8.78	2	33.3	7.61	catalytic activity; nucleotide binding; protein binding	cytoplasm; mitochondrion; organelle lumen	metabolic process; response to stimulus
Q6KC79	Nipped-B-like protein OS=Homo sapiens GN=NIPBL PE=1 SV=2 - [NIPBL_HUMAN]	373.33	5.1	9	315.9	7.91	DNA binding; protein binding	nucleus	cell differentiation; cell organization and biogenesis; regulation of biological process; response to stimulus
P62258	14-3-3 protein epsilon OS=Homo sapiens GN=YWHAE PE=1 SV=1 - [1433E_HUMAN]	372.45	11.37	2	29.2	4.74	protein binding; RNA binding	cytoplasm; cytosol; membrane; mitochondrion	cell death; cell organization and biogenesis; cellular component movement; regulation of biological process; response to stimulus; transport
O14980	Exportin-1 OS=Homo sapiens GN=XPO1 PE=1 SV=1 - [XPO1_HUMAN]	372.42	11.76	8	123.3	6.06	protein binding; RNA binding; transporter activity	chromosome; cytoplasm; cytosol; membrane; nucleus	metabolic process; regulation of biological process; response to stimulus; transport
Q8IY81	pre-rRNA processing protein FTSJ3 OS=Homo sapiens GN=FTSJ3 PE=1 SV=2 - [SPB1_HUMAN]	370.86	12.51	6	96.5	8.4	catalytic activity; protein binding; RNA binding	nucleus	metabolic process
O43143	Putative pre-mRNA-splicing factor ATP-dependent RNA helicase DHX15 OS=Homo sapiens GN=DHX15 PE=1 SV=2 - [DHX15_HUMAN]	369.22	7.04	4	90.9	7.46	catalytic activity; nucleotide binding; protein binding; RNA binding	nucleus; spliceosomal complex	metabolic process
P62277	40S ribosomal protein S13 OS=Homo sapiens GN=RPS13 PE=1 SV=2 - [RS13_HUMAN]	368.22	35.76	6	17.2	10.54	protein binding; RNA binding; structural molecule activity	cytosol; membrane; nucleus; ribosome	cell organization and biogenesis; metabolic process; regulation of biological process; transport
P42766	60S ribosomal protein L35 OS=Homo sapiens GN=RPL35 PE=1 SV=2 - [RL35_HUMAN]	363.39	26.02	4	14.5	11.05	RNA binding; structural molecule activity	cytoplasm; cytosol; membrane; ribosome	cell organization and biogenesis; metabolic process; transport
Q9HCD5	Nuclear receptor coactivator 5 OS=Homo sapiens GN=NCOA5 PE=1 SV=2 - [NCOA5_HUMAN]	360.73	19.86	6	65.5	9.6	protein binding; RNA binding	cytoskeleton; nucleus	metabolic process; regulation of biological process
Q7Z7K6	Centromere protein V OS=Homo sapiens GN=CENPV PE=1 SV=1 - [CENPV_HUMAN]	360.07	17.82	4	29.9	9.73	catalytic activity	chromosome; cytoplasm; cytoskeleton; nucleus	cell division; cell organization and biogenesis; cellular component movement; metabolic process; regulation of biological process
Q6RFH5	WD repeat-containing protein 74 OS=Homo sapiens GN=WDR74 PE=1 SV=1 - [WDR74_HUMAN]	359.39	14.81	4	42.4	8.32	protein binding	nucleus	metabolic process
Q07955	Serine/arginine-rich splicing factor 1 OS=Homo sapiens GN=SRSF1 PE=1 SV=2 - [SRSF1_HUMAN]	358.69	27.82	6	27.7	10.36	nucleotide binding; protein binding; RNA binding	cytoplasm; nucleus; spliceosomal complex	cell organization and biogenesis; metabolic process; regulation of biological process; transport
Q07020	60S ribosomal protein L18 OS=Homo sapiens GN=RPL18 PE=1 SV=2 - [RL18_HUMAN]	358.3	25.53	5	21.6	11.72	RNA binding; structural molecule activity	cytoplasm; cytosol; membrane; nucleus; ribosome	cell organization and biogenesis; metabolic process; transport
Q9Y3B7	39S ribosomal protein L11, mitochondrial OS=Homo sapiens GN=MRPL11 PE=1 SV=1 - [RM11_HUMAN]	357.68	30.73	4	20.7	9.91	protein binding; RNA binding; structural molecule activity	mitochondrion; ribosome	metabolic process
P84243	Histone H3.3 OS=Homo sapiens GN=H3F3A PE=1 SV=2 - [H33_HUMAN]	356.06	38.24	4	15.3	11.27	DNA binding; metal ion binding; protein binding	chromosome; extracellular; nucleus	cell organization and biogenesis; coagulation; regulation of biological process; response to stimulus
Q9Y2P8	RNA 3'-terminal phosphate cyclase-like protein OS=Homo sapiens GN=RCL1 PE=1 SV=3 - [RCL1_HUMAN]	355.93	11.26	3	40.8	9.26	catalytic activity	nucleus	metabolic process
Q96EL3	39S ribosomal protein L53, mitochondrial OS=Homo sapiens GN=MRPL53 PE=1 SV=1 - [RM53_HUMAN]	354.45	25	2	12.1	8.76		mitochondrion; ribosome
P08579	U2 small nuclear ribonucleoprotein B'' OS=Homo sapiens GN=SNRPB2 PE=1 SV=1 - [RU2B_HUMAN]	353.91	25.33	5	25.5	9.72	nucleotide binding; protein binding; RNA binding	nucleus; spliceosomal complex	metabolic process
P62269	40S ribosomal protein S18 OS=Homo sapiens GN=RPS18 PE=1 SV=3 - [RS18_HUMAN]	353.84	38.82	7	17.7	10.99	protein binding; RNA binding; structural molecule activity	cytoplasm; cytosol; membrane; nucleus; ribosome	cell organization and biogenesis; metabolic process; transport
P42704	Leucine-rich PPR motif-containing protein, mitochondrial OS=Homo sapiens GN=LRPPRC PE=1 SV=3 - [LPPRC_HUMAN]	351.1	5.6	5	157.8	6.13	DNA binding; protein binding; RNA binding	chromosome; cytoplasm; cytoskeleton; membrane; mitochondrion; nucleus	cellular component movement; metabolic process; regulation of biological process; transport
Q15637	Splicing factor 1 OS=Homo sapiens GN=SF1 PE=1 SV=4 - [SF01_HUMAN]	351.04	5.32	2	68.3	8.98	metal ion binding; RNA binding	nucleus; ribosome; spliceosomal complex	cell differentiation; cell organization and biogenesis; metabolic process; regulation of biological process
O60341	Lysine-specific histone demethylase 1A OS=Homo sapiens GN=KDM1A PE=1 SV=2 - [KDM1A_HUMAN]	350.9	9.27	4	92.8	6.52	catalytic activity; DNA binding; nucleotide binding; protein binding	nucleus	cell differentiation; cell organization and biogenesis; cell proliferation; coagulation; development; metabolic process; regulation of biological process
Q96T58	Msx2-interacting protein OS=Homo sapiens GN=SPEN PE=1 SV=1 - [MINT_HUMAN]	348.56	2.54	5	402	7.64	DNA binding; nucleotide binding; protein binding; RNA binding	nucleus	metabolic process; regulation of biological process; response to stimulus
Q9BQ15	SOSS complex subunit B1 OS=Homo sapiens GN=NABP2 PE=1 SV=1 - [SOSB1_HUMAN]	348.48	27.49	3	22.3	9.06	DNA binding; protein binding	nucleus	metabolic process; regulation of biological process; response to stimulus
P46777	60S ribosomal protein L5 OS=Homo sapiens GN=RPL5 PE=1 SV=3 - [RL5_HUMAN]	348.36	20.54	5	34.3	9.72	protein binding; RNA binding; structural molecule activity	cytoplasm; cytosol; membrane; nucleus; ribosome	cell organization and biogenesis; metabolic process; transport
P35658	Nuclear pore complex protein Nup214 OS=Homo sapiens GN=NUP214 PE=1 SV=2 - [NU214_HUMAN]	347.52	3.73	4	213.5	7.47	protein binding; transporter activity	cytosol; nucleus	cell organization and biogenesis; metabolic process; regulation of biological process; response to stimulus; transport
Q13868	Exosome complex component RRP4 OS=Homo sapiens GN=EXOSC2 PE=1 SV=2 - [EXOS2_HUMAN]	346.23	23.55	4	32.8	7.5	catalytic activity; protein binding; RNA binding; structural molecule activity	cytoplasm; cytosol; nucleus; ribosome	metabolic process; regulation of biological process
Q8NEJ9	Neuroguidin OS=Homo sapiens GN=NGDN PE=1 SV=1 - [NGDN_HUMAN]	345.15	14.6	3	35.9	9.57	RNA binding	chromosome; cytoplasm; nucleus	regulation of biological process
O14579	Coatomer subunit epsilon OS=Homo sapiens GN=COPE PE=1 SV=3 - [COPE_HUMAN]	344.36	20.78	3	34.5	5.12	protein binding; structural molecule activity	cytoplasm; cytosol; Golgi; membrane; nucleus	cell organization and biogenesis; transport
Q9NRG0	Chromatin accessibility complex protein 1 OS=Homo sapiens GN=CHRAC1 PE=1 SV=1 - [CHRC1_HUMAN]	343.33	34.35	3	14.7	5.1	catalytic activity; DNA binding; protein binding	nucleus	cell organization and biogenesis; metabolic process
P62826	GTP-binding nuclear protein Ran OS=Homo sapiens GN=RAN PE=1 SV=3 - [RAN_HUMAN]	342.78	34.72	6	24.4	7.49	catalytic activity; nucleotide binding; protein binding; RNA binding	chromosome; cytoplasm; cytosol; membrane; nucleus	cell division; cell organization and biogenesis; metabolic process; regulation of biological process; response to stimulus; transport
Q9UBF2	Coatomer subunit gamma-2 OS=Homo sapiens GN=COPG2 PE=1 SV=1 - [COPG2_HUMAN]	341.95	1.38	1	97.6	5.81	structural molecule activity	cytoplasm; cytosol; Golgi; membrane	transport
Q15233	Non-POU domain-containing octamer-binding protein OS=Homo sapiens GN=NONO PE=1 SV=4 - [NONO_HUMAN]	341.53	21.87	7	54.2	8.95	DNA binding; nucleotide binding; protein binding; RNA binding	membrane; nucleus	metabolic process; regulation of biological process; response to stimulus
P55769	NHP2-like protein 1 OS=Homo sapiens GN=NHP2L1 PE=1 SV=3 - [NH2L1_HUMAN]	341.03	9.38	1	14.2	8.46	protein binding; RNA binding	nucleus; spliceosomal complex	metabolic process
Q96T23	Remodeling and spacing factor 1 OS=Homo sapiens GN=RSF1 PE=1 SV=2 - [RSF1_HUMAN]	340.19	5.41	6	163.7	5.01	catalytic activity; metal ion binding; protein binding	nucleus	cell organization and biogenesis; metabolic process; regulation of biological process
P40926	Malate dehydrogenase, mitochondrial OS=Homo sapiens GN=MDH2 PE=1 SV=3 - [MDHM_HUMAN]	339.59	8.88	2	35.5	8.68	catalytic activity; nucleotide binding; protein binding; RNA binding	cytoplasm; membrane; mitochondrion; nucleus; organelle lumen	metabolic process
Q14103	Heterogeneous nuclear ribonucleoprotein D0 OS=Homo sapiens GN=HNRNPD PE=1 SV=1 - [HNRPD_HUMAN]	335.89	9.58	3	38.4	7.81	DNA binding; nucleotide binding; protein binding; RNA binding	cytoplasm; cytosol; nucleus	metabolic process; regulation of biological process
P62244	40S ribosomal protein S15a OS=Homo sapiens GN=RPS15A PE=1 SV=2 - [RS15A_HUMAN]	335.74	35.38	4	14.8	10.13	RNA binding; structural molecule activity	cytoplasm; cytosol; membrane; mitochondrion; ribosome	cell organization and biogenesis; metabolic process; regulation of biological process; response to stimulus; transport
Q99714	3-hydroxyacyl-CoA dehydrogenase type-2 OS=Homo sapiens GN=HSD17B10 PE=1 SV=3 - [HCD2_HUMAN]	335.37	25.29	3	26.9	7.78	catalytic activity; nucleotide binding; protein binding; RNA binding	cytoplasm; endoplasmic reticulum; membrane; mitochondrion; organelle lumen	cell differentiation; cell organization and biogenesis; metabolic process
Q12962	Transcription initiation factor TFIID subunit 10 OS=Homo sapiens GN=TAF10 PE=1 SV=1 - [TAF10_HUMAN]	335.36	20.64	2	21.7	6.57	catalytic activity; protein binding	cytoplasm; nucleus	cell organization and biogenesis; metabolic process; regulation of biological process
Q15404	Ras suppressor protein 1 OS=Homo sapiens GN=RSU1 PE=1 SV=3 - [RSU1_HUMAN]	334.8	29.96	5	31.5	8.65	protein binding	cytosol	cell organization and biogenesis; regulation of biological process; response to stimulus
P15880	40S ribosomal protein S2 OS=Homo sapiens GN=RPS2 PE=1 SV=2 - [RS2_HUMAN]	333.6	24.23	6	31.3	10.24	protein binding; RNA binding; structural molecule activity	cytosol; membrane; nucleus; ribosome	cell organization and biogenesis; metabolic process; regulation of biological process; transport
O75821	Eukaryotic translation initiation factor 3 subunit G OS=Homo sapiens GN=EIF3G PE=1 SV=2 - [EIF3G_HUMAN]	330.98	27.5	7	35.6	6.13	nucleotide binding; protein binding; RNA binding	cytoplasm; cytosol; nucleus	cell organization and biogenesis; metabolic process; regulation of biological process
P48643	T-complex protein 1 subunit epsilon OS=Homo sapiens GN=CCT5 PE=1 SV=1 - [TCPE_HUMAN]	329.15	15.34	5	59.6	5.66	nucleotide binding; protein binding	cytoplasm; cytoskeleton; cytosol	metabolic process; response to stimulus
Q4VC05	B-cell CLL/lymphoma 7 protein family member A OS=Homo sapiens GN=BCL7A PE=1 SV=1 - [BCL7A_HUMAN]	328.99	37.14	5	22.8	5.14			regulation of biological process
Q14669	E3 ubiquitin-protein ligase TRIP12 OS=Homo sapiens GN=TRIP12 PE=1 SV=1 - [TRIPC_HUMAN]	328.87	3.31	5	220.3	8.48	catalytic activity; protein binding	nucleus	metabolic process; regulation of biological process; response to stimulus
P30050	60S ribosomal protein L12 OS=Homo sapiens GN=RPL12 PE=1 SV=1 - [RL12_HUMAN]	327.64	29.09	4	17.8	9.42	protein binding; RNA binding; structural molecule activity	cytosol; membrane; ribosome	cell organization and biogenesis; metabolic process; transport
Q16629	Serine/arginine-rich splicing factor 7 OS=Homo sapiens GN=SRSF7 PE=1 SV=1 - [SRSF7_HUMAN]	325.23	21.43	5	27.4	11.82	metal ion binding; nucleotide binding; protein binding; RNA binding	cytoplasm; nucleus	metabolic process; regulation of biological process; transport
Q6IAA8	Ragulator complex protein LAMTOR1 OS=Homo sapiens GN=LAMTOR1 PE=1 SV=2 - [LTOR1_HUMAN]	324.9	8.07	1	17.7	5.15	protein binding; structural molecule activity	endosome; Golgi; membrane; vacuole	cell growth; cell organization and biogenesis; regulation of biological process; response to stimulus
P62753	40S ribosomal protein S6 OS=Homo sapiens GN=RPS6 PE=1 SV=1 - [RS6_HUMAN]	322.29	21.29	5	28.7	10.84	protein binding; RNA binding; structural molecule activity	cytoplasm; cytosol; membrane; nucleus; ribosome	cell organization and biogenesis; metabolic process; regulation of biological process; response to stimulus; transport
O75475	PC4 and SFRS1-interacting protein OS=Homo sapiens GN=PSIP1 PE=1 SV=1 - [PSIP1_HUMAN]	321.16	10.19	4	60.1	9.13	DNA binding; metal ion binding; protein binding; RNA binding	cytosol; nucleus	cell organization and biogenesis; metabolic process; regulation of biological process; response to stimulus
Q9C005	Protein dpy-30 homolog OS=Homo sapiens GN=DPY30 PE=1 SV=1 - [DPY30_HUMAN]	320.88	74.75	4	11.2	4.88	protein binding	Golgi; nucleus	cell organization and biogenesis; metabolic process; regulation of biological process; transport
Q8TDN6	Ribosome biogenesis protein BRX1 homolog OS=Homo sapiens GN=BRIX1 PE=1 SV=2 - [BRX1_HUMAN]	318.09	23.8	6	41.4	9.92	RNA binding	nucleus
Q14195	Dihydropyrimidinase-related protein 3 OS=Homo sapiens GN=DPYSL3 PE=1 SV=1 - [DPYL3_HUMAN]	317.4	8.95	4	61.9	6.49	catalytic activity; protein binding	cytoplasm; cytosol	cell organization and biogenesis; cellular component movement; metabolic process; regulation of biological process; response to stimulus
P51398	28S ribosomal protein S29, mitochondrial OS=Homo sapiens GN=DAP3 PE=1 SV=1 - [RT29_HUMAN]	316.39	11.31	3	45.5	8.88	protein binding; RNA binding	mitochondrion; nucleus; organelle lumen; ribosome	cell death; cell organization and biogenesis; regulation of biological process; response to stimulus
Q92552	28S ribosomal protein S27, mitochondrial OS=Homo sapiens GN=MRPS27 PE=1 SV=3 - [RT27_HUMAN]	314.73	9.18	3	47.6	6.18	protein binding	mitochondrion; ribosome
P23528	Cofilin-1 OS=Homo sapiens GN=CFL1 PE=1 SV=3 - [COF1_HUMAN]	313.95	39.16	4	18.5	8.09	protein binding	cytoplasm; cytoskeleton; membrane; nucleus	cell organization and biogenesis; cellular component movement; coagulation; defense response; metabolic process; regulation of biological process; response to stimulus; transport
P62917	60S ribosomal protein L8 OS=Homo sapiens GN=RPL8 PE=1 SV=2 - [RL8_HUMAN]	313.38	10.51	2	28	11.03	RNA binding; structural molecule activity	cytoplasm; cytosol; membrane; ribosome	cell organization and biogenesis; metabolic process; transport
Q68CP9	AT-rich interactive domain-containing protein 2 OS=Homo sapiens GN=ARID2 PE=1 SV=2 - [ARID2_HUMAN]	311.91	4.41	6	197.3	7.42	DNA binding; metal ion binding; protein binding	nucleus	cell organization and biogenesis; metabolic process; regulation of biological process
Q16769	Glutaminyl-peptide cyclotransferase OS=Homo sapiens GN=QPCT PE=1 SV=1 - [QPCT_HUMAN]	310.26	17.17	4	40.9	6.61	catalytic activity; metal ion binding	extracellular	metabolic process
P26368	Splicing factor U2AF 65 kDa subunit OS=Homo sapiens GN=U2AF2 PE=1 SV=4 - [U2AF2_HUMAN]	309.35	11.79	4	53.5	9.09	nucleotide binding; protein binding; RNA binding	nucleus; spliceosomal complex	metabolic process; regulation of biological process; transport
O14773	Tripeptidyl-peptidase 1 OS=Homo sapiens GN=TPP1 PE=1 SV=2 - [TPP1_HUMAN]	308.27	4.8	1	61.2	6.48	catalytic activity; metal ion binding; protein binding	mitochondrion; organelle lumen; vacuole	cell death; cell differentiation; cell organization and biogenesis; metabolic process; regulation of biological process; response to stimulus
P62249	40S ribosomal protein S16 OS=Homo sapiens GN=RPS16 PE=1 SV=2 - [RS16_HUMAN]	307.76	46.58	7	16.4	10.21	protein binding; RNA binding; structural molecule activity	cytosol; membrane; ribosome	cell organization and biogenesis; metabolic process; transport
Q99496	E3 ubiquitin-protein ligase RING2 OS=Homo sapiens GN=RNF2 PE=1 SV=1 - [RING2_HUMAN]	306.79	17.26	4	37.6	6.84	catalytic activity; metal ion binding; protein binding	chromosome; nucleus	cell organization and biogenesis; metabolic process; regulation of biological process
Q5VT52	Regulation of nuclear pre-mRNA domain-containing protein 2 OS=Homo sapiens GN=RPRD2 PE=1 SV=1 - [RPRD2_HUMAN]	306.09	4.11	3	155.9	7.42
P61353	60S ribosomal protein L27 OS=Homo sapiens GN=RPL27 PE=1 SV=2 - [RL27_HUMAN]	305.4	38.24	4	15.8	10.56	RNA binding; structural molecule activity	cytosol; membrane; nucleus; ribosome	cell organization and biogenesis; metabolic process; transport
O00303	Eukaryotic translation initiation factor 3 subunit F OS=Homo sapiens GN=EIF3F PE=1 SV=1 - [EIF3F_HUMAN]	304.92	11.48	3	37.5	5.45	catalytic activity; protein binding; RNA binding	cytoplasm; cytosol; membrane	cell organization and biogenesis; metabolic process; regulation of biological process
Q96HS1	Serine/threonine-protein phosphatase PGAM5, mitochondrial OS=Homo sapiens GN=PGAM5 PE=1 SV=2 - [PGAM5_HUMAN]	304.56	14.88	4	32	8.68	catalytic activity; enzyme regulator activity; protein binding	membrane; mitochondrion	cell death; metabolic process; regulation of biological process
P50914	60S ribosomal protein L14 OS=Homo sapiens GN=RPL14 PE=1 SV=4 - [RL14_HUMAN]	302.22	11.16	2	23.4	10.93	protein binding; RNA binding; structural molecule activity	cytoplasm; cytosol; membrane; ribosome	cell organization and biogenesis; metabolic process; transport
Q8NC51	Plasminogen activator inhibitor 1 RNA-binding protein OS=Homo sapiens GN=SERBP1 PE=1 SV=2 - [PAIRB_HUMAN]	300.6	10.54	3	44.9	8.65	protein binding; RNA binding	cytoplasm; membrane; nucleus	regulation of biological process
Q9NX63	Coiled-coil-helix-coiled-coil-helix domain-containing protein 3, mitochondrial OS=Homo sapiens GN=CHCHD3 PE=1 SV=1 - [CHCH3_HUMAN]	299.1	6.61	1	26.1	8.28	protein binding; structural molecule activity	cytoplasm; membrane; mitochondrion; nucleus	cell organization and biogenesis; metabolic process; regulation of biological process
P49790	Nuclear pore complex protein Nup153 OS=Homo sapiens GN=NUP153 PE=1 SV=2 - [NU153_HUMAN]	298.46	6.51	6	153.8	8.73	DNA binding; metal ion binding; protein binding; structural molecule activity; transporter activity	cytoplasm; membrane; nucleus	cell organization and biogenesis; metabolic process; regulation of biological process; response to stimulus; transport
P78406	mRNA export factor OS=Homo sapiens GN=RAE1 PE=1 SV=1 - [RAE1L_HUMAN]	297.77	6.52	2	40.9	7.83	protein binding; RNA binding	cytoplasm; cytoskeleton; membrane; nucleus	cell organization and biogenesis; metabolic process; regulation of biological process; response to stimulus; transport
P84103	Serine/arginine-rich splicing factor 3 OS=Homo sapiens GN=SRSF3 PE=1 SV=1 - [SRSF3_HUMAN]	297.25	27.44	4	19.3	11.65	nucleotide binding; protein binding; RNA binding	cytoplasm; nucleus	metabolic process; transport
P63167	Dynein light chain 1, cytoplasmic OS=Homo sapiens GN=DYNLL1 PE=1 SV=1 - [DYL1_HUMAN]	295.3	30.34	2	10.4	7.4	catalytic activity; enzyme regulator activity; motor activity; protein binding	chromosome; cytoplasm; cytoskeleton; cytosol; membrane; mitochondrion; nucleus	cell death; cell organization and biogenesis; metabolic process; regulation of biological process; response to stimulus; transport
Q6PKG0	La-related protein 1 OS=Homo sapiens GN=LARP1 PE=1 SV=2 - [LARP1_HUMAN]	295.11	3.01	2	123.4	8.82	protein binding; RNA binding; translation regulator activity	cytoplasm; membrane; nucleus	cell proliferation; metabolic process; regulation of biological process; response to stimulus
P19388	DNA-directed RNA polymerases I, II, and III subunit RPABC1 OS=Homo sapiens GN=POLR2E PE=1 SV=4 - [RPAB1_HUMAN]	295.05	41.43	6	24.5	5.95	catalytic activity; DNA binding; protein binding	cytosol; nucleus	defense response; metabolic process; regulation of biological process; response to stimulus
Q13428	Treacle protein OS=Homo sapiens GN=TCOF1 PE=1 SV=3 - [TCOF_HUMAN]	290.86	5.17	6	152	9.04	protein binding; RNA binding; transporter activity	cytoplasm; nucleus	metabolic process; transport
Q92616	Translational activator GCN1 OS=Homo sapiens GN=GCN1L1 PE=1 SV=6 - [GCN1L_HUMAN]	289.32	4.34	7	292.6	7.47	protein binding; RNA binding	cytoplasm; membrane; ribosome	metabolic process; regulation of biological process
P46781	40S ribosomal protein S9 OS=Homo sapiens GN=RPS9 PE=1 SV=3 - [RS9_HUMAN]	289.31	23.2	6	22.6	10.65	protein binding; RNA binding; structural molecule activity; translation regulator activity	cytoplasm; cytosol; membrane; nucleus; ribosome	cell organization and biogenesis; metabolic process; regulation of biological process; transport
P28370	Probable global transcription activator SNF2L1 OS=Homo sapiens GN=SMARCA1 PE=1 SV=2 - [SMCA1_HUMAN]	288.49	3.61	5	122.5	8.09	catalytic activity; DNA binding; nucleotide binding; protein binding	nucleus	cell differentiation; cell organization and biogenesis; metabolic process; regulation of biological process
O15042	U2 snRNP-associated SURP motif-containing protein OS=Homo sapiens GN=U2SURP PE=1 SV=2 - [SR140_HUMAN]	288.28	5.54	4	118.2	8.47	nucleotide binding; protein binding; RNA binding	nucleus	metabolic process
O43390	Heterogeneous nuclear ribonucleoprotein R OS=Homo sapiens GN=HNRNPR PE=1 SV=1 - [HNRPR_HUMAN]	287.42	13.59	7	70.9	8.13	nucleotide binding; protein binding; RNA binding	cytoplasm; nucleus; spliceosomal complex	metabolic process
P62241	40S ribosomal protein S8 OS=Homo sapiens GN=RPS8 PE=1 SV=2 - [RS8_HUMAN]	286.43	29.33	5	24.2	10.32	RNA binding; structural molecule activity	cytoplasm; cytosol; membrane; nucleus; ribosome	cell organization and biogenesis; metabolic process; transport
Q9P258	Protein RCC2 OS=Homo sapiens GN=RCC2 PE=1 SV=2 - [RCC2_HUMAN]	285.98	5.17	2	56	8.78	protein binding; RNA binding	chromosome; cytoplasm; cytoskeleton; cytosol; nucleus	cell division; cell organization and biogenesis; regulation of biological process; response to stimulus
P61513	60S ribosomal protein L37a OS=Homo sapiens GN=RPL37A PE=1 SV=2 - [RL37A_HUMAN]	284.8	29.35	2	10.3	10.43	metal ion binding; RNA binding; structural molecule activity	cytosol; nucleus; ribosome	cell organization and biogenesis; metabolic process; transport
Q13547	Histone deacetylase 1 OS=Homo sapiens GN=HDAC1 PE=1 SV=1 - [HDAC1_HUMAN]	284.04	10.17	3	55.1	5.48	catalytic activity; DNA binding; protein binding	cytoplasm; cytosol; nucleus	cell differentiation; cell organization and biogenesis; coagulation; metabolic process; regulation of biological process; response to stimulus
Q02978	Mitochondrial 2-oxoglutarate/malate carrier protein OS=Homo sapiens GN=SLC25A11 PE=1 SV=3 - [M2OM_HUMAN]	280.7	17.52	3	34	9.91	RNA binding; transporter activity	membrane; mitochondrion; nucleus	metabolic process; transport
Q9NRX1	RNA-binding protein PNO1 OS=Homo sapiens GN=PNO1 PE=1 SV=1 - [PNO1_HUMAN]	280.45	29.37	5	27.9	9.73	RNA binding	nucleus
O14519	Cyclin-dependent kinase 2-associated protein 1 OS=Homo sapiens GN=CDK2AP1 PE=1 SV=1 - [CDKA1_HUMAN]	280.04	11.3	1	12.4	9.38	DNA binding	cytoplasm; nucleus	metabolic process
Q9Y3D9	28S ribosomal protein S23, mitochondrial OS=Homo sapiens GN=MRPS23 PE=1 SV=2 - [RT23_HUMAN]	278.8	15.79	3	21.8	8.9	RNA binding; structural molecule activity	cytoskeleton; membrane; mitochondrion; ribosome	metabolic process
Q9HAF1	Chromatin modification-related protein MEAF6 OS=Homo sapiens GN=MEAF6 PE=1 SV=1 - [EAF6_HUMAN]	277.41	18.85	2	21.6	9.32	protein binding	cytoplasm; nucleus	cell organization and biogenesis; metabolic process; regulation of biological process
P04259	Keratin, type II cytoskeletal 6B OS=Homo sapiens GN=KRT6B PE=1 SV=5 - [K2C6B_HUMAN]	277.09	9.75	6	60	8	catalytic activity; motor activity; structural molecule activity
Q6P2Q9	Pre-mRNA-processing-splicing factor 8 OS=Homo sapiens GN=PRPF8 PE=1 SV=2 - [PRP8_HUMAN]	277.06	5.4	7	273.4	8.84	protein binding; RNA binding	membrane; nucleus; spliceosomal complex	metabolic process
Q9H444	Charged multivesicular body protein 4b OS=Homo sapiens GN=CHMP4B PE=1 SV=1 - [CHM4B_HUMAN]	275.52	10.71	2	24.9	4.82	protein binding	cytoplasm; cytosol; endosome; membrane; nucleus	cell organization and biogenesis; regulation of biological process; transport
Q96GQ7	Probable ATP-dependent RNA helicase DDX27 OS=Homo sapiens GN=DDX27 PE=1 SV=2 - [DDX27_HUMAN]	274.92	5.78	4	89.8	9.28	catalytic activity; nucleotide binding; RNA binding	nucleus	metabolic process
P52434	DNA-directed RNA polymerases I, II, and III subunit RPABC3 OS=Homo sapiens GN=POLR2H PE=1 SV=4 - [RPAB3_HUMAN]	272.41	36.67	5	17.1	4.68	catalytic activity; DNA binding; metal ion binding	cytoplasm; cytosol; nucleus	defense response; metabolic process; regulation of biological process; response to stimulus
P34896	Serine hydroxymethyltransferase, cytosolic OS=Homo sapiens GN=SHMT1 PE=1 SV=1 - [GLYC_HUMAN]	271.58	8.28	3	53	7.71	catalytic activity; protein binding	cytoplasm; cytosol; mitochondrion; nucleus	cell organization and biogenesis; metabolic process
P0CW22	40S ribosomal protein S17-like OS=Homo sapiens GN=RPS17L PE=1 SV=1 - [RS17L_HUMAN]	271.4	32.59	2	15.5	9.85	RNA binding; structural molecule activity	cytosol; membrane; ribosome	cell organization and biogenesis; metabolic process; transport
P41091	Eukaryotic translation initiation factor 2 subunit 3 OS=Homo sapiens GN=EIF2S3 PE=1 SV=3 - [IF2G_HUMAN]	270.77	12.08	3	51.1	8.4	catalytic activity; nucleotide binding; protein binding; RNA binding	cytosol	metabolic process
P04637	Cellular tumor antigen p53 OS=Homo sapiens GN=TP53 PE=1 SV=4 - [P53_HUMAN]	269.03	13.99	4	43.6	6.79	DNA binding; enzyme regulator activity; metal ion binding; nucleotide binding; protein binding	chromosome; cytoplasm; cytosol; endoplasmic reticulum; mitochondrion; nucleus; organelle lumen	cell communication; cell death; cell differentiation; cell organization and biogenesis; cell proliferation; coagulation; development; metabolic process; regulation of biological process; response to stimulus; transport
P55265	Double-stranded RNA-specific adenosine deaminase OS=Homo sapiens GN=ADAR PE=1 SV=4 - [DSRAD_HUMAN]	267.58	2.69	2	136	8.65	catalytic activity; DNA binding; metal ion binding; protein binding; RNA binding	cytoplasm; membrane; nucleus; spliceosomal complex	defense response; metabolic process; regulation of biological process; response to stimulus; transport
O14497	AT-rich interactive domain-containing protein 1A OS=Homo sapiens GN=ARID1A PE=1 SV=3 - [ARI1A_HUMAN]	267.54	1.79	3	241.9	6.7	DNA binding; protein binding	nucleus	cell organization and biogenesis; metabolic process; regulation of biological process; response to stimulus
P50454	Serpin H1 OS=Homo sapiens GN=SERPINH1 PE=1 SV=2 - [SERPH_HUMAN]	267.27	16.03	4	46.4	8.69	enzyme regulator activity; protein binding; RNA binding	cytoplasm; endoplasmic reticulum; organelle lumen	cell organization and biogenesis; metabolic process; regulation of biological process; response to stimulus
Q8WWQ0	PH-interacting protein OS=Homo sapiens GN=PHIP PE=1 SV=2 - [PHIP_HUMAN]	266.95	1.65	2	206.6	8.85	protein binding	nucleus	cell organization and biogenesis; regulation of biological process; response to stimulus; transport
Q92979	Ribosomal RNA small subunit methyltransferase NEP1 OS=Homo sapiens GN=EMG1 PE=1 SV=4 - [NEP1_HUMAN]	266.41	20.49	4	26.7	9.17	catalytic activity; RNA binding	cytoplasm; nucleus	metabolic process
P55060	Exportin-2 OS=Homo sapiens GN=CSE1L PE=1 SV=3 - [XPO2_HUMAN]	265.31	7.62	4	110.3	5.77	protein binding; transporter activity	cytoplasm; membrane; nucleus	cell death; cell proliferation; transport
Q1KMD3	Heterogeneous nuclear ribonucleoprotein U-like protein 2 OS=Homo sapiens GN=HNRNPUL2 PE=1 SV=1 - [HNRL2_HUMAN]	264.57	3.21	2	85.1	4.91	protein binding; RNA binding	membrane; nucleus
Q9BQA1	Methylosome protein 50 OS=Homo sapiens GN=WDR77 PE=1 SV=1 - [MEP50_HUMAN]	264.53	6.43	2	36.7	5.17	protein binding	cytoplasm; cytosol; Golgi; nucleus	cell differentiation; cell organization and biogenesis; metabolic process; regulation of biological process
P50990	T-complex protein 1 subunit theta OS=Homo sapiens GN=CCT8 PE=1 SV=4 - [TCPQ_HUMAN]	263.37	11.5	6	59.6	5.6	catalytic activity; nucleotide binding; protein binding	cytoplasm; cytoskeleton; cytosol	metabolic process
Q14008	Cytoskeleton-associated protein 5 OS=Homo sapiens GN=CKAP5 PE=1 SV=3 - [CKAP5_HUMAN]	262.84	4.43	7	225.4	7.8	protein binding	cytoplasm; cytoskeleton; cytosol; membrane	cell division; cell organization and biogenesis; transport
P83731	60S ribosomal protein L24 OS=Homo sapiens GN=RPL24 PE=1 SV=1 - [RL24_HUMAN]	262.47	19.11	3	17.8	11.25	RNA binding; structural molecule activity	cytosol; membrane; ribosome	cell organization and biogenesis; metabolic process; transport
Q8WTT2	Nucleolar complex protein 3 homolog OS=Homo sapiens GN=NOC3L PE=1 SV=1 - [NOC3L_HUMAN]	262.02	3.38	2	92.5	9.17	RNA binding	nucleus	cell differentiation
P26196	Probable ATP-dependent RNA helicase DDX6 OS=Homo sapiens GN=DDX6 PE=1 SV=2 - [DDX6_HUMAN]	259.26	10.97	2	54.4	8.66	catalytic activity; nucleotide binding; protein binding; RNA binding	cytoplasm; cytosol; membrane	cell organization and biogenesis; metabolic process
Q96C36	Pyrroline-5-carboxylate reductase 2 OS=Homo sapiens GN=PYCR2 PE=1 SV=1 - [P5CR2_HUMAN]	258.67	12.19	3	33.6	7.77	catalytic activity; nucleotide binding	cytoplasm	metabolic process
P62899	60S ribosomal protein L31 OS=Homo sapiens GN=RPL31 PE=1 SV=1 - [RL31_HUMAN]	257.33	18.4	2	14.5	10.54	RNA binding; structural molecule activity	cytosol; membrane; ribosome	cell organization and biogenesis; metabolic process; transport
O43159	Ribosomal RNA-processing protein 8 OS=Homo sapiens GN=RRP8 PE=1 SV=2 - [RRP8_HUMAN]	256.23	9.65	3	50.7	9.42	catalytic activity; protein binding; RNA binding	cytoplasm; membrane; nucleus	cell communication; cell organization and biogenesis; metabolic process; regulation of biological process; response to stimulus
P78316	Nucleolar protein 14 OS=Homo sapiens GN=NOP14 PE=1 SV=3 - [NOP14_HUMAN]	255.32	5.95	5	97.6	7.58	protein binding; RNA binding	membrane; mitochondrion; nucleus	metabolic process
Q14692	Ribosome biogenesis protein BMS1 homolog OS=Homo sapiens GN=BMS1 PE=1 SV=1 - [BMS1_HUMAN]	255.17	3.74	3	145.7	6.44	catalytic activity; nucleotide binding; RNA binding	nucleus	cell organization and biogenesis
Q15287	RNA-binding protein with serine-rich domain 1 OS=Homo sapiens GN=RNPS1 PE=1 SV=1 - [RNPS1_HUMAN]	254.51	13.77	2	34.2	11.84	nucleotide binding; protein binding; RNA binding	cytoplasm; cytosol; nucleus	metabolic process; regulation of biological process; transport
Q96SI9	Spermatid perinuclear RNA-binding protein OS=Homo sapiens GN=STRBP PE=1 SV=1 - [STRBP_HUMAN]	253.22	4.91	3	73.6	8.72	DNA binding; RNA binding	cytoplasm; cytoskeleton; nucleus	cell differentiation; cellular component movement; development; response to stimulus
P78346	Ribonuclease P protein subunit p30 OS=Homo sapiens GN=RPP30 PE=1 SV=1 - [RPP30_HUMAN]	253	19.4	3	29.3	8.91	catalytic activity; RNA binding	nucleus	metabolic process
Q96L91	E1A-binding protein p400 OS=Homo sapiens GN=EP400 PE=1 SV=4 - [EP400_HUMAN]	251.92	1.9	4	343.3	9.19	catalytic activity; DNA binding; nucleotide binding	nucleus	cell organization and biogenesis; metabolic process
P43246	DNA mismatch repair protein Msh2 OS=Homo sapiens GN=MSH2 PE=1 SV=1 - [MSH2_HUMAN]	251.02	4.18	3	104.7	5.77	catalytic activity; DNA binding; metal ion binding; nucleotide binding; protein binding	chromosome; membrane; nucleus	cell differentiation; cell organization and biogenesis; metabolic process; regulation of biological process; response to stimulus
P83881	60S ribosomal protein L36a OS=Homo sapiens GN=RPL36A PE=1 SV=2 - [RL36A_HUMAN]	250.99	21.7	3	12.4	10.58	RNA binding; structural molecule activity	cytoplasm; cytosol; ribosome	cell organization and biogenesis; metabolic process; transport
Q9NTJ3	Structural maintenance of chromosomes protein 4 OS=Homo sapiens GN=SMC4 PE=1 SV=2 - [SMC4_HUMAN]	250.31	1.09	1	147.1	6.79	catalytic activity; motor activity; nucleotide binding; protein binding; transporter activity	chromosome; cytoplasm; cytosol; nucleus	cell division; cell organization and biogenesis; metabolic process; response to stimulus; transport
Q9P086	Mediator of RNA polymerase II transcription subunit 11 OS=Homo sapiens GN=MED11 PE=1 SV=2 - [MED11_HUMAN]	249.21	15.38	1	13.1	5.96	protein binding	nucleus	metabolic process; regulation of biological process
P0C0L4	Complement C4-A OS=Homo sapiens GN=C4A PE=1 SV=2 - [CO4A_HUMAN]	248.89	2.81	3	192.7	7.08	enzyme regulator activity; protein binding	extracellular; membrane	defense response; metabolic process; regulation of biological process; response to stimulus
O43837	Isocitrate dehydrogenase [NAD] subunit beta, mitochondrial OS=Homo sapiens GN=IDH3B PE=1 SV=2 - [IDH3B_HUMAN]	247.72	4.42	1	42.2	8.46	catalytic activity; metal ion binding; nucleotide binding	mitochondrion; nucleus; organelle lumen	metabolic process
Q9NVV4	Poly(A) RNA polymerase, mitochondrial OS=Homo sapiens GN=MTPAP PE=1 SV=1 - [PAPD1_HUMAN]	246.86	6.36	2	66.1	9.04	catalytic activity; metal ion binding; nucleotide binding; protein binding; RNA binding	cytoplasm; Golgi; membrane; mitochondrion; nucleus	cell death; metabolic process
O43660	Pleiotropic regulator 1 OS=Homo sapiens GN=PLRG1 PE=1 SV=1 - [PLRG1_HUMAN]	246.73	8.17	3	57.2	9.17	protein binding; signal transducer activity	nucleus; spliceosomal complex	metabolic process; regulation of biological process; response to stimulus
P63104	14-3-3 protein zeta/delta OS=Homo sapiens GN=YWHAZ PE=1 SV=1 - [1433Z_HUMAN]	246.41	11.84	2	27.7	4.79	catalytic activity; protein binding; RNA binding	cytoplasm; cytosol; membrane; mitochondrion; nucleus; vacuole	cell death; cell organization and biogenesis; coagulation; metabolic process; regulation of biological process; response to stimulus; transport
Q96A72	Protein mago nashi homolog 2 OS=Homo sapiens GN=MAGOHB PE=1 SV=1 - [MGN2_HUMAN]	246	42.57	5	17.3	6.39	RNA binding	nucleus	metabolic process; transport
P39019	40S ribosomal protein S19 OS=Homo sapiens GN=RPS19 PE=1 SV=2 - [RS19_HUMAN]	243.66	28.28	4	16.1	10.32	protein binding; RNA binding; structural molecule activity	cytoplasm; cytosol; membrane; nucleus; ribosome	cell differentiation; cell organization and biogenesis; cellular component movement; metabolic process; regulation of biological process; response to stimulus; transport
P55735	Protein SEC13 homolog OS=Homo sapiens GN=SEC13 PE=1 SV=3 - [SEC13_HUMAN]	243.56	11.49	2	35.5	5.48	protein binding	chromosome; cytosol; endoplasmic reticulum; membrane; nucleus	cell organization and biogenesis; metabolic process; transport
P47756	F-actin-capping protein subunit beta OS=Homo sapiens GN=CAPZB PE=1 SV=4 - [CAPZB_HUMAN]	241.6	8.66	2	31.3	5.59	protein binding	cytoplasm; cytoskeleton; cytosol; membrane	cell organization and biogenesis; cellular component movement; coagulation; regulation of biological process
P36578	60S ribosomal protein L4 OS=Homo sapiens GN=RPL4 PE=1 SV=5 - [RL4_HUMAN]	241.21	16.63	5	47.7	11.06	protein binding; RNA binding; structural molecule activity	cytoplasm; cytosol; membrane; nucleus; ribosome	cell organization and biogenesis; metabolic process; transport
Q13283	Ras GTPase-activating protein-binding protein 1 OS=Homo sapiens GN=G3BP1 PE=1 SV=1 - [G3BP1_HUMAN]	240.37	13.52	4	52.1	5.52	catalytic activity; DNA binding; nucleotide binding; protein binding; RNA binding	cytoplasm; cytosol; membrane; nucleus	metabolic process; regulation of biological process; response to stimulus; transport
Q9UIJ7	GTP:AMP phosphotransferase AK3, mitochondrial OS=Homo sapiens GN=AK3 PE=1 SV=4 - [KAD3_HUMAN]	240.14	12.78	2	25.5	9.16	catalytic activity; nucleotide binding; protein binding	mitochondrion; organelle lumen	coagulation; metabolic process
Q9UJZ1	Stomatin-like protein 2, mitochondrial OS=Homo sapiens GN=STOML2 PE=1 SV=1 - [STML2_HUMAN]	239.31	17.42	3	38.5	7.39	protein binding	cytoskeleton; membrane; mitochondrion	cell organization and biogenesis; cellular homeostasis; metabolic process; regulation of biological process; response to stimulus; transport
Q5JTH9	RRP12-like protein OS=Homo sapiens GN=RRP12 PE=1 SV=2 - [RRP12_HUMAN]	238.98	3.39	3	143.6	8.75	RNA binding	membrane; nucleus
P55884	Eukaryotic translation initiation factor 3 subunit B OS=Homo sapiens GN=EIF3B PE=1 SV=3 - [EIF3B_HUMAN]	236.23	11.18	6	92.4	5	nucleotide binding; protein binding; RNA binding; structural molecule activity	cytoplasm; cytosol	cell organization and biogenesis; metabolic process; regulation of biological process
Q99417	C-Myc-binding protein OS=Homo sapiens GN=MYCBP PE=1 SV=3 - [MYCBP_HUMAN]	236.07	34.95	3	12	5.91	protein binding	cytoplasm; mitochondrion; nucleus	metabolic process; regulation of biological process
O75431	Metaxin-2 OS=Homo sapiens GN=MTX2 PE=1 SV=1 - [MTX2_HUMAN]	235.73	28.14	4	29.7	6.29		membrane; mitochondrion	metabolic process; transport
P30048	Thioredoxin-dependent peroxide reductase, mitochondrial OS=Homo sapiens GN=PRDX3 PE=1 SV=3 - [PRDX3_HUMAN]	234.52	14.45	3	27.7	7.78	antioxidant activity; catalytic activity; enzyme regulator activity; protein binding	cytoplasm; cytosol; endosome; mitochondrion; organelle lumen	cell differentiation; cell organization and biogenesis; metabolic process; regulation of biological process; response to stimulus
Q9NQ55	Suppressor of SWI4 1 homolog OS=Homo sapiens GN=PPAN PE=1 SV=1 - [SSF1_HUMAN]	234.17	15.86	4	53.2	10.13	RNA binding	cytoplasm; nucleus	metabolic process
P33240	Cleavage stimulation factor subunit 2 OS=Homo sapiens GN=CSTF2 PE=1 SV=1 - [CSTF2_HUMAN]	233.82	11.27	3	60.9	6.83	nucleotide binding; protein binding; RNA binding	nucleus	metabolic process
P62318	Small nuclear ribonucleoprotein Sm D3 OS=Homo sapiens GN=SNRPD3 PE=1 SV=1 - [SMD3_HUMAN]	231.19	15.08	2	13.9	10.32	protein binding; RNA binding	cytoplasm; cytosol; nucleus; spliceosomal complex	cell organization and biogenesis; metabolic process
Q9H0S4	Probable ATP-dependent RNA helicase DDX47 OS=Homo sapiens GN=DDX47 PE=1 SV=1 - [DDX47_HUMAN]	228.57	9.01	3	50.6	9.1	catalytic activity; nucleotide binding; protein binding; RNA binding	membrane; nucleus	cell death; metabolic process; regulation of biological process; response to stimulus
P18124	60S ribosomal protein L7 OS=Homo sapiens GN=RPL7 PE=1 SV=1 - [RL7_HUMAN]	227.33	10.48	3	29.2	10.65	DNA binding; protein binding; RNA binding; structural molecule activity	cytosol; membrane; nucleus; ribosome	cell organization and biogenesis; metabolic process; transport
Q92600	Cell differentiation protein RCD1 homolog OS=Homo sapiens GN=RQCD1 PE=1 SV=1 - [RCD1_HUMAN]	227.1	24.08	5	33.6	8.03	protein binding	cytoplasm; cytosol; membrane; nucleus	metabolic process; regulation of biological process; response to stimulus
P15927	Replication protein A 32 kDa subunit OS=Homo sapiens GN=RPA2 PE=1 SV=1 - [RFA2_HUMAN]	227	27.78	3	29.2	6.15	DNA binding; protein binding	nucleus	cell organization and biogenesis; cellular homeostasis; metabolic process; regulation of biological process; response to stimulus
Q9UQE7	Structural maintenance of chromosomes protein 3 OS=Homo sapiens GN=SMC3 PE=1 SV=2 - [SMC3_HUMAN]	225.84	5.75	5	141.5	7.18	catalytic activity; motor activity; nucleotide binding; protein binding	chromosome; cytoplasm; cytosol; nucleus	cell division; cell organization and biogenesis; metabolic process; regulation of biological process; response to stimulus
Q13347	Eukaryotic translation initiation factor 3 subunit I OS=Homo sapiens GN=EIF3I PE=1 SV=1 - [EIF3I_HUMAN]	225.69	27.08	7	36.5	5.64	protein binding; RNA binding	cytoplasm; cytosol	cell organization and biogenesis; metabolic process; regulation of biological process
O95758	Polypyrimidine tract-binding protein 3 OS=Homo sapiens GN=PTBP3 PE=1 SV=2 - [PTBP3_HUMAN]	225.41	10.69	4	59.7	9.04	nucleotide binding; RNA binding	nucleus	cell differentiation; metabolic process; regulation of biological process
Q9NVI1	Fanconi anemia group I protein OS=Homo sapiens GN=FANCI PE=1 SV=4 - [FANCI_HUMAN]	223.79	0.83	1	149.2	6.74	DNA binding; protein binding	membrane; nucleus	metabolic process; regulation of biological process; response to stimulus
Q9Y3A2	Probable U3 small nucleolar RNA-associated protein 11 OS=Homo sapiens GN=UTP11L PE=1 SV=2 - [UTP11_HUMAN]	223.49	16.6	5	30.4	10.15	protein binding; RNA binding	cytoplasm; nucleus	metabolic process; regulation of biological process; response to stimulus
O60506	Heterogeneous nuclear ribonucleoprotein Q OS=Homo sapiens GN=SYNCRIP PE=1 SV=2 - [HNRPQ_HUMAN]	221.18	7.06	4	69.6	8.59	nucleotide binding; protein binding; RNA binding	cytoplasm; endoplasmic reticulum; membrane; nucleus; spliceosomal complex	cell differentiation; metabolic process; regulation of biological process; response to stimulus
Q8N668	COMM domain-containing protein 1 OS=Homo sapiens GN=COMMD1 PE=1 SV=1 - [COMD1_HUMAN]	220.6	29.47	2	21.2	6.2	metal ion binding; protein binding	cytoplasm; nucleus	regulation of biological process
Q9NRX2	39S ribosomal protein L17, mitochondrial OS=Homo sapiens GN=MRPL17 PE=1 SV=1 - [RM17_HUMAN]	219.79	9.14	2	20	10.11	protein binding; structural molecule activity	membrane; mitochondrion; ribosome	metabolic process
Q969Q0	60S ribosomal protein L36a-like OS=Homo sapiens GN=RPL36AL PE=1 SV=3 - [RL36L_HUMAN]	218.66	21.7	2	12.5	10.65	structural molecule activity	cytoplasm; ribosome	metabolic process
Q9GZR2	RNA exonuclease 4 OS=Homo sapiens GN=REXO4 PE=1 SV=2 - [REXO4_HUMAN]	217.12	18.48	7	46.6	9.77	catalytic activity; RNA binding	nucleus	metabolic process; regulation of biological process
Q9P013	Spliceosome-associated protein CWC15 homolog OS=Homo sapiens GN=CWC15 PE=1 SV=2 - [CWC15_HUMAN]	216.42	15.28	2	26.6	5.71	protein binding; RNA binding	nucleus; spliceosomal complex	metabolic process
Q9BQ39	ATP-dependent RNA helicase DDX50 OS=Homo sapiens GN=DDX50 PE=1 SV=1 - [DDX50_HUMAN]	215.12	9.09	5	82.5	9.17	catalytic activity; DNA binding; nucleotide binding; RNA binding	membrane; nucleus	metabolic process
P35232	Prohibitin OS=Homo sapiens GN=PHB PE=1 SV=1 - [PHB_HUMAN]	213.71	23.9	4	29.8	5.76	DNA binding; protein binding	cytoplasm; membrane; mitochondrion; nucleus	cell differentiation; cell organization and biogenesis; metabolic process; regulation of biological process; response to stimulus
P46060	Ran GTPase-activating protein 1 OS=Homo sapiens GN=RANGAP1 PE=1 SV=1 - [RAGP1_HUMAN]	212.4	6.64	3	63.5	4.68	enzyme regulator activity; protein binding	chromosome; cytoplasm; cytoskeleton; cytosol; membrane; nucleus	regulation of biological process; response to stimulus
P52948	Nuclear pore complex protein Nup98-Nup96 OS=Homo sapiens GN=NUP98 PE=1 SV=4 - [NUP98_HUMAN]	211.19	1.38	2	197.5	6.4	protein binding; structural molecule activity; transporter activity	chromosome; cytosol; membrane; nucleus	cell organization and biogenesis; metabolic process; regulation of biological process; response to stimulus; transport
A6NIZ1	Ras-related protein Rap-1b-like protein OS=Homo sapiens PE=2 SV=1 - [RP1BL_HUMAN]	210.96	14.67	2	20.9	5.48	catalytic activity; nucleotide binding	cytoplasm; cytosol; membrane	metabolic process; regulation of biological process; response to stimulus
P35579	Myosin-9 OS=Homo sapiens GN=MYH9 PE=1 SV=4 - [MYH9_HUMAN]	210.89	0.71	1	226.4	5.6	catalytic activity; motor activity; nucleotide binding; protein binding; RNA binding; transporter activity	cytoplasm; cytoskeleton; cytosol; membrane; nucleus	cell differentiation; cell organization and biogenesis; cellular component movement; metabolic process; regulation of biological process; response to stimulus; transport
P62995	Transformer-2 protein homolog beta OS=Homo sapiens GN=TRA2B PE=1 SV=1 - [TRA2B_HUMAN]	210.48	13.54	3	33.6	11.25	nucleotide binding; protein binding; RNA binding	nucleus	metabolic process; regulation of biological process; response to stimulus
Q8NDD1	Uncharacterized protein C1orf131 OS=Homo sapiens GN=C1orf131 PE=1 SV=3 - [CA131_HUMAN]	207.89	17.69	4	32.7	9.92	RNA binding
P13639	Elongation factor 2 OS=Homo sapiens GN=EEF2 PE=1 SV=4 - [EF2_HUMAN]	207.66	6.53	3	95.3	6.83	catalytic activity; nucleotide binding; protein binding; RNA binding; translation regulator activity	cytoplasm; cytosol; membrane; nucleus	cell death; metabolic process; regulation of biological process
Q13243	Serine/arginine-rich splicing factor 5 OS=Homo sapiens GN=SRSF5 PE=1 SV=1 - [SRSF5_HUMAN]	207.55	8.82	2	31.2	11.59	nucleotide binding; protein binding; RNA binding	cytoplasm; nucleus	cell organization and biogenesis; metabolic process; regulation of biological process; response to stimulus; transport
P23246	Splicing factor, proline- and glutamine-rich OS=Homo sapiens GN=SFPQ PE=1 SV=2 - [SFPQ_HUMAN]	207.05	9.76	5	76.1	9.44	DNA binding; nucleotide binding; protein binding; RNA binding	cytoplasm; nucleus	cell organization and biogenesis; metabolic process; regulation of biological process; response to stimulus
Q99865	Spindlin-2A OS=Homo sapiens GN=SPIN2A PE=1 SV=3 - [SPI2A_HUMAN]	206.91	22.09	4	29.2	7.23		nucleus	regulation of biological process
Q9UHX1	Poly(U)-binding-splicing factor PUF60 OS=Homo sapiens GN=PUF60 PE=1 SV=1 - [PUF60_HUMAN]	206.58	7.87	2	59.8	5.29	catalytic activity; DNA binding; nucleotide binding; protein binding; RNA binding	nucleus	cell death; cellular homeostasis; metabolic process; regulation of biological process
Q8N3U4	Cohesin subunit SA-2 OS=Homo sapiens GN=STAG2 PE=1 SV=3 - [STAG2_HUMAN]	206.51	7.55	5	141.2	5.43	protein binding	chromosome; cytoskeleton; cytosol; membrane; nucleus	cell division; cell organization and biogenesis; metabolic process; regulation of biological process
Q15428	Splicing factor 3A subunit 2 OS=Homo sapiens GN=SF3A2 PE=1 SV=2 - [SF3A2_HUMAN]	206.02	15.73	4	49.2	9.64	metal ion binding; protein binding; RNA binding	nucleus; spliceosomal complex	cell organization and biogenesis; metabolic process
Q9Y295	Developmentally-regulated GTP-binding protein 1 OS=Homo sapiens GN=DRG1 PE=1 SV=1 - [DRG1_HUMAN]	205.85	7.08	2	40.5	8.9	catalytic activity; nucleotide binding; protein binding; transporter activity	cytoplasm; cytoskeleton; membrane; nucleus	development; metabolic process; transport
P05386	60S acidic ribosomal protein P1 OS=Homo sapiens GN=RPLP1 PE=1 SV=1 - [RLA1_HUMAN]	205.56	28.95	2	11.5	4.32	protein binding; RNA binding; structural molecule activity	cytoplasm; cytosol; ribosome	cell organization and biogenesis; metabolic process; transport
Q96I24	Far upstream element-binding protein 3 OS=Homo sapiens GN=FUBP3 PE=1 SV=2 - [FUBP3_HUMAN]	203.06	16.78	6	61.6	8.38	DNA binding; RNA binding	cytoplasm; membrane; nucleus	metabolic process; regulation of biological process
Q15459	Splicing factor 3A subunit 1 OS=Homo sapiens GN=SF3A1 PE=1 SV=1 - [SF3A1_HUMAN]	202.08	9.08	4	88.8	5.22	protein binding; RNA binding	nucleus; spliceosomal complex	cell organization and biogenesis; metabolic process
P62910	60S ribosomal protein L32 OS=Homo sapiens GN=RPL32 PE=1 SV=2 - [RL32_HUMAN]	201.9	29.63	4	15.8	11.33	RNA binding; structural molecule activity	cytosol; membrane; ribosome	cell organization and biogenesis; metabolic process; transport
Q9H9J2	39S ribosomal protein L44, mitochondrial OS=Homo sapiens GN=MRPL44 PE=1 SV=1 - [RM44_HUMAN]	201.73	3.92	1	37.5	8.4	catalytic activity; RNA binding	mitochondrion; ribosome	metabolic process
P62857	40S ribosomal protein S28 OS=Homo sapiens GN=RPS28 PE=1 SV=1 - [RS28_HUMAN]	201.24	30.43	2	7.8	10.7	RNA binding; structural molecule activity	cytoplasm; cytosol; ribosome	cell organization and biogenesis; metabolic process; transport
P62136	Serine/threonine-protein phosphatase PP1-alpha catalytic subunit OS=Homo sapiens GN=PPP1CA PE=1 SV=1 - [PP1A_HUMAN]	201.04	11.21	3	37.5	6.33	catalytic activity; metal ion binding; protein binding	cytoplasm; cytosol; nucleus	cell division; metabolic process; regulation of biological process; response to stimulus
A8MWD9	Small nuclear ribonucleoprotein G-like protein OS=Homo sapiens PE=3 SV=2 - [RUXGL_HUMAN]	200.67	17.11	2	8.5	8.84	RNA binding	nucleus; spliceosomal complex	metabolic process
P61313	60S ribosomal protein L15 OS=Homo sapiens GN=RPL15 PE=1 SV=2 - [RL15_HUMAN]	200.51	21.57	4	24.1	11.62	protein binding; RNA binding; structural molecule activity	cytosol; nucleus; ribosome	cell organization and biogenesis; metabolic process; transport
Q9NU22	Midasin OS=Homo sapiens GN=MDN1 PE=1 SV=2 - [MDN1_HUMAN]	199.06	1.14	4	632.4	5.68	catalytic activity; nucleotide binding; protein binding	cytoplasm; cytoskeleton; membrane; nucleus	cell organization and biogenesis; metabolic process
P46821	Microtubule-associated protein 1B OS=Homo sapiens GN=MAP1B PE=1 SV=2 - [MAP1B_HUMAN]	198.72	0.97	2	270.5	4.81	catalytic activity; protein binding; structural molecule activity	cytoplasm; cytoskeleton; cytosol; membrane	cell growth; cell organization and biogenesis; cellular component movement; metabolic process; regulation of biological process; response to stimulus; transport
Q5SY16	Polynucleotide 5'-hydroxyl-kinase NOL9 OS=Homo sapiens GN=NOL9 PE=1 SV=1 - [NOL9_HUMAN]	198.67	3.56	1	79.3	9.13	catalytic activity; nucleotide binding; RNA binding	membrane; nucleus	metabolic process
Q9Y383	Putative RNA-binding protein Luc7-like 2 OS=Homo sapiens GN=LUC7L2 PE=1 SV=2 - [LC7L2_HUMAN]	198.47	5.1	2	46.5	10.01	metal ion binding; protein binding; RNA binding	nucleus	cell organization and biogenesis
Q8IXK0	Polyhomeotic-like protein 2 OS=Homo sapiens GN=PHC2 PE=1 SV=1 - [PHC2_HUMAN]	197.27	6.76	5	90.7	8.69	DNA binding; metal ion binding; protein binding	nucleus	development
O43447	Peptidyl-prolyl cis-trans isomerase H OS=Homo sapiens GN=PPIH PE=1 SV=1 - [PPIH_HUMAN]	196.37	10.73	2	19.2	8.07	catalytic activity; protein binding	cytoplasm; nucleus; spliceosomal complex	cell organization and biogenesis; metabolic process; regulation of biological process
Q9BU76	Multiple myeloma tumor-associated protein 2 OS=Homo sapiens GN=MMTAG2 PE=1 SV=1 - [MMTA2_HUMAN]	196.24	15.21	3	29.4	10.02	protein binding; RNA binding
Q13247	Serine/arginine-rich splicing factor 6 OS=Homo sapiens GN=SRSF6 PE=1 SV=2 - [SRSF6_HUMAN]	196.2	8.72	3	39.6	11.43	nucleotide binding; RNA binding	nucleus	cell organization and biogenesis; metabolic process; regulation of biological process; transport
O15514	DNA-directed RNA polymerase II subunit RPB4 OS=Homo sapiens GN=POLR2D PE=1 SV=1 - [RPB4_HUMAN]	195.44	25.35	2	16.3	4.79	catalytic activity; DNA binding; nucleotide binding; protein binding; RNA binding	nucleus	cell organization and biogenesis; metabolic process; regulation of biological process; response to stimulus; transport
Q92879	CUGBP Elav-like family member 1 OS=Homo sapiens GN=CELF1 PE=1 SV=2 - [CELF1_HUMAN]	195.39	9.05	2	52	8.46	nucleotide binding; protein binding; RNA binding; translation regulator activity	cytoplasm; membrane; nucleus	cell organization and biogenesis; metabolic process; regulation of biological process
Q9BQG2	Peroxisomal NADH pyrophosphatase NUDT12 OS=Homo sapiens GN=NUDT12 PE=1 SV=1 - [NUD12_HUMAN]	195.06	5.19	1	52	6.83	catalytic activity; metal ion binding; protein binding	cytoplasm; nucleus	metabolic process
P51531	Probable global transcription activator SNF2L2 OS=Homo sapiens GN=SMARCA2 PE=1 SV=2 - [SMCA2_HUMAN]	194.75	3.71	4	181.2	7.2	catalytic activity; DNA binding; nucleotide binding; protein binding	cytoskeleton; nucleus	cell differentiation; cell organization and biogenesis; metabolic process; regulation of biological process
Q14160	Protein scribble homolog OS=Homo sapiens GN=SCRIB PE=1 SV=4 - [SCRIB_HUMAN]	194.58	4.29	3	174.8	5.07	protein binding	cytoplasm; membrane	cell death; cell differentiation; cell proliferation; cellular component movement; development; regulation of biological process; response to stimulus; transport
Q9Y262	Eukaryotic translation initiation factor 3 subunit L OS=Homo sapiens GN=EIF3L PE=1 SV=1 - [EIF3L_HUMAN]	194.49	5.14	2	66.7	6.34	protein binding; RNA binding	cytoplasm; membrane	cell organization and biogenesis; metabolic process; regulation of biological process
Q7Z3K3	Pogo transposable element with ZNF domain OS=Homo sapiens GN=POGZ PE=1 SV=2 - [POGZ_HUMAN]	193.24	3.05	2	155.2	7.4	DNA binding; metal ion binding; protein binding	chromosome; cytoplasm; nucleus	cell division; cell organization and biogenesis
P62266	40S ribosomal protein S23 OS=Homo sapiens GN=RPS23 PE=1 SV=3 - [RS23_HUMAN]	193.13	16.08	2	15.8	10.49	protein binding; RNA binding; structural molecule activity	cytoplasm; cytosol; membrane; ribosome	cell organization and biogenesis; metabolic process; transport
Q8NFH5	Nucleoporin NUP53 OS=Homo sapiens GN=NUP35 PE=1 SV=1 - [NUP53_HUMAN]	192.25	13.8	3	34.8	9.09		cytoskeleton; membrane; nucleus	cell organization and biogenesis; metabolic process; regulation of biological process; response to stimulus; transport
Q6YHK3	CD109 antigen OS=Homo sapiens GN=CD109 PE=1 SV=2 - [CD109_HUMAN]	191.59	3.11	3	161.6	5.85	enzyme regulator activity; protein binding	extracellular; membrane	regulation of biological process
P82912	28S ribosomal protein S11, mitochondrial OS=Homo sapiens GN=MRPS11 PE=1 SV=2 - [RT11_HUMAN]	191.21	15.98	2	20.6	10.81	RNA binding; structural molecule activity	mitochondrion; ribosome	metabolic process; response to stimulus
Q14137	Ribosome biogenesis protein BOP1 OS=Homo sapiens GN=BOP1 PE=1 SV=2 - [BOP1_HUMAN]	191.08	4.96	2	83.6	6.19	protein binding; RNA binding	nucleus	cell proliferation; metabolic process; regulation of biological process
P78527	DNA-dependent protein kinase catalytic subunit OS=Homo sapiens GN=PRKDC PE=1 SV=3 - [PRKDC_HUMAN]	190.48	1.21	3	468.8	7.12	catalytic activity; DNA binding; nucleotide binding; protein binding; RNA binding	cytosol; membrane; nucleus	cell death; cell differentiation; cell organization and biogenesis; defense response; metabolic process; regulation of biological process; response to stimulus
P62304	Small nuclear ribonucleoprotein E OS=Homo sapiens GN=SNRPE PE=1 SV=1 - [RUXE_HUMAN]	189.47	38.04	3	10.8	9.44	protein binding; RNA binding	cytoplasm; cytosol; nucleus; spliceosomal complex	cell organization and biogenesis; metabolic process
Q9UIG0	Tyrosine-protein kinase BAZ1B OS=Homo sapiens GN=BAZ1B PE=1 SV=2 - [BAZ1B_HUMAN]	189.21	3.3	3	170.8	8.48	catalytic activity; metal ion binding; nucleotide binding; protein binding; structural molecule activity	chromosome; nucleus	cell organization and biogenesis; metabolic process; regulation of biological process; response to stimulus
Q8N567	Zinc finger CCHC domain-containing protein 9 OS=Homo sapiens GN=ZCCHC9 PE=2 SV=2 - [ZCHC9_HUMAN]	188.61	19.19	4	30.5	9.17	metal ion binding; RNA binding		regulation of biological process
P45973	Chromobox protein homolog 5 OS=Homo sapiens GN=CBX5 PE=1 SV=1 - [CBX5_HUMAN]	188.12	12.57	2	22.2	5.86	protein binding	chromosome; cytoplasm; nucleus	coagulation; regulation of biological process
Q8IY57	YY1-associated factor 2 OS=Homo sapiens GN=YAF2 PE=1 SV=3 - [YAF2_HUMAN]	184.81	13.89	1	19.9	9.72	metal ion binding; protein binding	cytoplasm; nucleus	metabolic process; regulation of biological process
P54289	Voltage-dependent calcium channel subunit alpha-2/delta-1 OS=Homo sapiens GN=CACNA2D1 PE=1 SV=3 - [CA2D1_HUMAN]	184.76	4.26	3	124.5	5.27	metal ion binding; protein binding; transporter activity	endoplasmic reticulum; membrane	regulation of biological process; transport
Q9H583	HEAT repeat-containing protein 1 OS=Homo sapiens GN=HEATR1 PE=1 SV=3 - [HEAT1_HUMAN]	183.81	3.26	4	242.2	6.54	protein binding; RNA binding	membrane; mitochondrion; nucleus	metabolic process
Q9UHB9	Signal recognition particle 68 kDa protein OS=Homo sapiens GN=SRP68 PE=1 SV=2 - [SRP68_HUMAN]	182.57	2.39	1	70.7	8.56	RNA binding	cytoplasm; cytosol; endoplasmic reticulum; nucleus; ribosome	cell organization and biogenesis; metabolic process; response to stimulus; transport
Q9H0A0	N-acetyltransferase 10 OS=Homo sapiens GN=NAT10 PE=1 SV=2 - [NAT10_HUMAN]	182.15	6.05	4	115.7	8.27	catalytic activity; nucleotide binding; RNA binding	membrane; nucleus	metabolic process
Q96ME7	Zinc finger protein 512 OS=Homo sapiens GN=ZNF512 PE=1 SV=2 - [ZN512_HUMAN]	182.08	10.41	4	64.6	9.76	DNA binding; metal ion binding	nucleus	metabolic process; regulation of biological process
Q8IXM3	39S ribosomal protein L41, mitochondrial OS=Homo sapiens GN=MRPL41 PE=1 SV=1 - [RM41_HUMAN]	180.04	42.34	3	15.4	9.57	protein binding; RNA binding; structural molecule activity	mitochondrion; ribosome	cell death; metabolic process
O75569	Interferon-inducible double-stranded RNA-dependent protein kinase activator A OS=Homo sapiens GN=PRKRA PE=1 SV=1 - [PRKRA_HUMAN]	178.05	18.21	4	34.4	8.41	enzyme regulator activity; protein binding; RNA binding	cytoplasm; cytosol; membrane	metabolic process; regulation of biological process; response to stimulus
Q16540	39S ribosomal protein L23, mitochondrial OS=Homo sapiens GN=MRPL23 PE=1 SV=1 - [RM23_HUMAN]	177.14	24.18	2	17.8	9.69	nucleotide binding; RNA binding; structural molecule activity	mitochondrion; ribosome	metabolic process
Q9UNP9	Peptidyl-prolyl cis-trans isomerase E OS=Homo sapiens GN=PPIE PE=1 SV=1 - [PPIE_HUMAN]	176.9	21.93	4	33.4	5.6	catalytic activity; metal ion binding; nucleotide binding; protein binding; RNA binding	nucleus; spliceosomal complex	metabolic process; regulation of biological process
P27635	60S ribosomal protein L10 OS=Homo sapiens GN=RPL10 PE=1 SV=4 - [RL10_HUMAN]	176.75	11.68	3	24.6	10.08	protein binding; RNA binding; structural molecule activity	cytosol; endoplasmic reticulum; membrane; ribosome	cell organization and biogenesis; metabolic process; transport
P67870	Casein kinase II subunit beta OS=Homo sapiens GN=CSNK2B PE=1 SV=1 - [CSK2B_HUMAN]	176.42	7.91	1	24.9	5.55	catalytic activity; enzyme regulator activity; metal ion binding; protein binding	cytoplasm; cytosol; membrane; nucleus	cell organization and biogenesis; cellular component movement; metabolic process; regulation of biological process; response to stimulus
Q96EU6	Ribosomal RNA processing protein 36 homolog OS=Homo sapiens GN=RRP36 PE=1 SV=1 - [RRP36_HUMAN]	176.3	13.51	2	29.8	10.17	RNA binding	nucleus	metabolic process
Q5T9A4	ATPase family AAA domain-containing protein 3B OS=Homo sapiens GN=ATAD3B PE=1 SV=1 - [ATD3B_HUMAN]	175.16	3.4	2	72.5	9.2	catalytic activity; nucleotide binding; RNA binding	membrane; mitochondrion	metabolic process
P46776	60S ribosomal protein L27a OS=Homo sapiens GN=RPL27A PE=1 SV=2 - [RL27A_HUMAN]	174.15	14.19	2	16.6	11	protein binding; RNA binding; structural molecule activity	cytosol; membrane; ribosome	cell organization and biogenesis; metabolic process; transport
P14625	Endoplasmin OS=Homo sapiens GN=HSP90B1 PE=1 SV=1 - [ENPL_HUMAN]	170.86	5.35	3	92.4	4.84	metal ion binding; nucleotide binding; protein binding; RNA binding	cytosol; endoplasmic reticulum; extracellular; membrane; nucleus; organelle lumen	cell organization and biogenesis; defense response; metabolic process; regulation of biological process; response to stimulus; transport
Q86XN7	Proline and serine-rich protein 1 OS=Homo sapiens GN=PROSER1 PE=1 SV=2 - [PRSR1_HUMAN]	170.01	2.65	1	95.6	8.88	catalytic activity		metabolic process
P62851	40S ribosomal protein S25 OS=Homo sapiens GN=RPS25 PE=1 SV=1 - [RS25_HUMAN]	168.79	24	4	13.7	10.11	catalytic activity; nucleotide binding; protein binding; RNA binding; structural molecule activity	cytoplasm; cytosol; nucleus; ribosome	cell organization and biogenesis; metabolic process; transport
P79522	Proline-rich protein 3 OS=Homo sapiens GN=PRR3 PE=2 SV=2 - [PRR3_HUMAN]	166.99	9.04	1	20.6	9.83	metal ion binding; RNA binding
Q14676	Mediator of DNA damage checkpoint protein 1 OS=Homo sapiens GN=MDC1 PE=1 SV=3 - [MDC1_HUMAN]	166.91	2.2	2	226.5	5.47	protein binding	chromosome; nucleus	metabolic process; regulation of biological process; response to stimulus
P61011	Signal recognition particle 54 kDa protein OS=Homo sapiens GN=SRP54 PE=1 SV=1 - [SRP54_HUMAN]	166.28	8.53	3	55.7	8.75	catalytic activity; nucleotide binding; RNA binding	cytoplasm; cytosol; nucleus	cell organization and biogenesis; metabolic process; response to stimulus; transport
Q92667	A-kinase anchor protein 1, mitochondrial OS=Homo sapiens GN=AKAP1 PE=1 SV=1 - [AKAP1_HUMAN]	166.03	2.66	1	97.3	4.94	protein binding; RNA binding; structural molecule activity	cytosol; membrane; mitochondrion; organelle lumen	coagulation; regulation of biological process; response to stimulus
Q12830	Nucleosome-remodeling factor subunit BPTF OS=Homo sapiens GN=BPTF PE=1 SV=3 - [BPTF_HUMAN]	165.37	1.64	3	338.1	6.54	catalytic activity; DNA binding; metal ion binding; protein binding	cytoplasm; cytoskeleton; nucleus	cell organization and biogenesis; metabolic process; regulation of biological process
Q9NV56	MRG/MORF4L-binding protein OS=Homo sapiens GN=MRGBP PE=1 SV=1 - [MRGBP_HUMAN]	165.18	13.73	2	22.4	5.83		nucleus	cell organization and biogenesis; metabolic process; regulation of biological process
P35659	Protein DEK OS=Homo sapiens GN=DEK PE=1 SV=1 - [DEK_HUMAN]	164.83	5.87	2	42.6	8.56	DNA binding; protein binding; RNA binding	nucleus	cell organization and biogenesis; metabolic process; regulation of biological process; response to stimulus
Q99729	Heterogeneous nuclear ribonucleoprotein A/B OS=Homo sapiens GN=HNRNPAB PE=1 SV=2 - [ROAA_HUMAN]	164.15	10.54	3	36.2	8.21	DNA binding; nucleotide binding; RNA binding	cytoplasm; nucleus	cell organization and biogenesis; regulation of biological process
Q6P1L8	39S ribosomal protein L14, mitochondrial OS=Homo sapiens GN=MRPL14 PE=1 SV=1 - [RM14_HUMAN]	164.07	13.1	2	15.9	10.24	RNA binding; structural molecule activity	mitochondrion; ribosome	metabolic process
P11182	Lipoamide acyltransferase component of branched-chain alpha-keto acid dehydrogenase complex, mitochondrial OS=Homo sapiens GN=DBT PE=1 SV=3 - [ODB2_HUMAN]	163.84	7.26	3	53.5	8.51	catalytic activity	cytoplasm; cytoskeleton; mitochondrion; organelle lumen	metabolic process
Q7L014	Probable ATP-dependent RNA helicase DDX46 OS=Homo sapiens GN=DDX46 PE=1 SV=2 - [DDX46_HUMAN]	163.76	2.13	2	117.3	9.29	catalytic activity; nucleotide binding; RNA binding	nucleus	metabolic process
Q92665	28S ribosomal protein S31, mitochondrial OS=Homo sapiens GN=MRPS31 PE=1 SV=3 - [RT31_HUMAN]	163.17	10.38	3	45.3	9.29	protein binding; RNA binding; structural molecule activity	mitochondrion; ribosome
Q6PK04	Coiled-coil domain-containing protein 137 OS=Homo sapiens GN=CCDC137 PE=1 SV=1 - [CC137_HUMAN]	162.88	9.69	2	33.2	10.93	RNA binding
Q5T2N8	ATPase family AAA domain-containing protein 3C OS=Homo sapiens GN=ATAD3C PE=2 SV=2 - [ATD3C_HUMAN]	161.53	5.35	2	46.4	9.31	catalytic activity; nucleotide binding; RNA binding		metabolic process
Q15084	Protein disulfide-isomerase A6 OS=Homo sapiens GN=PDIA6 PE=1 SV=1 - [PDIA6_HUMAN]	161.48	6.59	2	48.1	5.08	catalytic activity; protein binding	endoplasmic reticulum; membrane; organelle lumen	cellular homeostasis; metabolic process; regulation of biological process; response to stimulus
Q9HBM6	Transcription initiation factor TFIID subunit 9B OS=Homo sapiens GN=TAF9B PE=1 SV=1 - [TAF9B_HUMAN]	160.62	12.35	2	27.6	9.55	protein binding	nucleus	cell death; metabolic process; regulation of biological process; response to stimulus
Q9BZE4	Nucleolar GTP-binding protein 1 OS=Homo sapiens GN=GTPBP4 PE=1 SV=3 - [NOG1_HUMAN]	160.51	5.99	3	73.9	9.5	catalytic activity; nucleotide binding; protein binding; RNA binding; transporter activity	cytoplasm; Golgi; membrane; nucleus	cell differentiation; metabolic process; regulation of biological process; response to stimulus; transport
Q9Y5B6	PAX3- and PAX7-binding protein 1 OS=Homo sapiens GN=PAXBP1 PE=1 SV=2 - [PAXB1_HUMAN]	160.14	1.74	1	104.7	5.68	DNA binding; protein binding	cytosol; nucleus	metabolic process; regulation of biological process
P49750	YLP motif-containing protein 1 OS=Homo sapiens GN=YLPM1 PE=1 SV=3 - [YLPM1_HUMAN]	159.57	2.72	3	219.8	6.57	protein binding; RNA binding	nucleus	metabolic process; regulation of biological process
Q9Y5B9	FACT complex subunit SPT16 OS=Homo sapiens GN=SUPT16H PE=1 SV=1 - [SP16H_HUMAN]	157.38	6.11	3	119.8	5.66	nucleotide binding; protein binding; RNA binding	chromosome; nucleus	cell organization and biogenesis; metabolic process; regulation of biological process; response to stimulus
Q92797	Symplekin OS=Homo sapiens GN=SYMPK PE=1 SV=2 - [SYMPK_HUMAN]	156.64	3.53	3	141.1	6.13	protein binding	cytoplasm; cytoskeleton; membrane; nucleus	metabolic process; regulation of biological process
Q8IVH2	Forkhead box protein P4 OS=Homo sapiens GN=FOXP4 PE=1 SV=1 - [FOXP4_HUMAN]	156.62	7.65	3	73.4	6.4	DNA binding; metal ion binding; protein binding	cytoplasm; nucleus	cell differentiation; metabolic process; regulation of biological process
P62701	40S ribosomal protein S4, X isoform OS=Homo sapiens GN=RPS4X PE=1 SV=2 - [RS4X_HUMAN]	156.26	14.83	3	29.6	10.15	RNA binding; structural molecule activity	cytoplasm; cytosol; membrane; ribosome	cell organization and biogenesis; development; metabolic process; regulation of biological process; transport
P62306	Small nuclear ribonucleoprotein F OS=Homo sapiens GN=SNRPF PE=1 SV=1 - [RUXF_HUMAN]	155.7	40.7	1	9.7	4.67	protein binding; RNA binding	cytoplasm; cytosol; nucleus; spliceosomal complex	cell organization and biogenesis; metabolic process
Q12824	SWI/SNF-related matrix-associated actin-dependent regulator of chromatin subfamily B member 1 OS=Homo sapiens GN=SMARCB1 PE=1 SV=2 - [SNF5_HUMAN]	155.4	11.95	3	44.1	6.23	DNA binding; protein binding	chromosome; nucleus	cell differentiation; cell organization and biogenesis; metabolic process; regulation of biological process
Q9H334	Forkhead box protein P1 OS=Homo sapiens GN=FOXP1 PE=1 SV=1 - [FOXP1_HUMAN]	154.83	6.2	3	75.3	6.67	DNA binding; metal ion binding; protein binding	cytoplasm; nucleus	cell differentiation; cell organization and biogenesis; metabolic process; regulation of biological process
P35527	Keratin, type I cytoskeletal 9 OS=Homo sapiens GN=KRT9 PE=1 SV=3 - [K1C9_HUMAN]	153.76	6.9	2	62	5.24	structural molecule activity	membrane; nucleus	cell organization and biogenesis
P52701	DNA mismatch repair protein Msh6 OS=Homo sapiens GN=MSH6 PE=1 SV=2 - [MSH6_HUMAN]	153.33	0.88	1	152.7	6.9	catalytic activity; DNA binding; metal ion binding; nucleotide binding; protein binding	chromosome; cytoplasm; Golgi; membrane; nucleus	cell organization and biogenesis; metabolic process; regulation of biological process; response to stimulus
Q9P275	Ubiquitin carboxyl-terminal hydrolase 36 OS=Homo sapiens GN=USP36 PE=1 SV=3 - [UBP36_HUMAN]	152.95	1.16	1	122.6	9.67	catalytic activity; RNA binding	nucleus	metabolic process
P35250	Replication factor C subunit 2 OS=Homo sapiens GN=RFC2 PE=1 SV=3 - [RFC2_HUMAN]	150.75	8.47	2	39.1	6.44	catalytic activity; DNA binding; nucleotide binding; protein binding	nucleus	cell organization and biogenesis; cellular homeostasis; metabolic process; response to stimulus
O95251	Histone acetyltransferase KAT7 OS=Homo sapiens GN=KAT7 PE=1 SV=1 - [KAT7_HUMAN]	150.55	5.73	3	70.6	8.85	catalytic activity; metal ion binding; protein binding	cytoplasm; nucleus	cell organization and biogenesis; metabolic process; regulation of biological process
P26641	Elongation factor 1-gamma OS=Homo sapiens GN=EEF1G PE=1 SV=3 - [EF1G_HUMAN]	149.71	2.29	1	50.1	6.67	protein binding; RNA binding	cytosol; membrane; nucleus	metabolic process; response to stimulus
Q6ZN17	Protein lin-28 homolog B OS=Homo sapiens GN=LIN28B PE=1 SV=1 - [LN28B_HUMAN]	149.13	9.2	2	27.1	8.91	DNA binding; metal ion binding; protein binding; RNA binding	cytoplasm; mitochondrion; nucleus	metabolic process; regulation of biological process
Q9Y5L4	Mitochondrial import inner membrane translocase subunit Tim13 OS=Homo sapiens GN=TIMM13 PE=1 SV=1 - [TIM13_HUMAN]	149.1	26.32	2	10.5	8.18	metal ion binding	membrane; mitochondrion	cell organization and biogenesis; metabolic process; transport
Q16718	NADH dehydrogenase [ubiquinone] 1 alpha subcomplex subunit 5 OS=Homo sapiens GN=NDUFA5 PE=1 SV=3 - [NDUA5_HUMAN]	148.73	43.97	3	13.5	5.99	catalytic activity	membrane; mitochondrion	metabolic process; transport
Q96SY0	von Willebrand factor A domain-containing protein 9 OS=Homo sapiens GN=VWA9 PE=1 SV=2 - [VWA9_HUMAN]	148.73	2.32	1	57.4	5.12
O43324	Eukaryotic translation elongation factor 1 epsilon-1 OS=Homo sapiens GN=EEF1E1 PE=1 SV=1 - [MCA3_HUMAN]	148.54	12.07	2	19.8	8.54	protein binding	cytoplasm; cytosol; nucleus	metabolic process; regulation of biological process
Q8WUD4	Coiled-coil domain-containing protein 12 OS=Homo sapiens GN=CCDC12 PE=1 SV=1 - [CCD12_HUMAN]	147.62	32.53	3	19.2	7.34	protein binding
Q9BSC4	Nucleolar protein 10 OS=Homo sapiens GN=NOL10 PE=1 SV=1 - [NOL10_HUMAN]	147.5	2.47	1	80.3	8.46	protein binding; RNA binding	nucleus
Q8WXX5	DnaJ homolog subfamily C member 9 OS=Homo sapiens GN=DNAJC9 PE=1 SV=1 - [DNJC9_HUMAN]	147	11.92	2	29.9	5.73	protein binding	nucleus	metabolic process; response to stimulus
Q14919	Dr1-associated corepressor OS=Homo sapiens GN=DRAP1 PE=1 SV=3 - [NC2A_HUMAN]	146.62	5.37	1	22.3	5.17	DNA binding; protein binding	nucleus	metabolic process; regulation of biological process
P61923	Coatomer subunit zeta-1 OS=Homo sapiens GN=COPZ1 PE=1 SV=1 - [COPZ1_HUMAN]	146.29	18.64	2	20.2	4.81		cytoplasm; cytosol; Golgi; membrane	cell organization and biogenesis; transport
Q9H4L4	Sentrin-specific protease 3 OS=Homo sapiens GN=SENP3 PE=1 SV=2 - [SENP3_HUMAN]	146.29	2.44	1	65	8.56	catalytic activity; protein binding	cytoplasm; nucleus	metabolic process
Q5VZL5	Zinc finger MYM-type protein 4 OS=Homo sapiens GN=ZMYM4 PE=1 SV=1 - [ZMYM4_HUMAN]	145.73	0.84	1	172.7	6.84	DNA binding; metal ion binding	cytoplasm; nucleus	cell organization and biogenesis; development; regulation of biological process
P40429	60S ribosomal protein L13a OS=Homo sapiens GN=RPL13A PE=1 SV=2 - [RL13A_HUMAN]	145.3	13.79	3	23.6	10.93	RNA binding; structural molecule activity	cytoplasm; cytosol; membrane; nucleus; ribosome	cell organization and biogenesis; metabolic process; regulation of biological process; response to stimulus; transport
P82673	28S ribosomal protein S35, mitochondrial OS=Homo sapiens GN=MRPS35 PE=1 SV=1 - [RT35_HUMAN]	144.59	15.48	3	36.8	8.24	RNA binding	cytoplasm; mitochondrion; ribosome	metabolic process; response to stimulus
Q96HR3	Mediator of RNA polymerase II transcription subunit 30 OS=Homo sapiens GN=MED30 PE=1 SV=1 - [MED30_HUMAN]	144.42	12.36	2	20.3	8.27	protein binding; receptor activity	nucleus	metabolic process; regulation of biological process; response to stimulus
Q8IXM2	Chromatin complexes subunit BAP18 OS=Homo sapiens GN=BAP18 PE=1 SV=1 - [BAP18_HUMAN]	144.04	25.58	3	17.9	7.33	DNA binding	nucleus	cell organization and biogenesis
Q12996	Cleavage stimulation factor subunit 3 OS=Homo sapiens GN=CSTF3 PE=1 SV=1 - [CSTF3_HUMAN]	143.95	4.6	2	82.9	8.12	RNA binding	nucleus	metabolic process
Q9Y294	Histone chaperone ASF1A OS=Homo sapiens GN=ASF1A PE=1 SV=1 - [ASF1A_HUMAN]	143.15	7.35	1	23	4.41	protein binding	nucleus	cell differentiation; cell organization and biogenesis; metabolic process; regulation of biological process; response to stimulus
P50402	Emerin OS=Homo sapiens GN=EMD PE=1 SV=1 - [EMD_HUMAN]	142.76	12.2	2	29	5.5	protein binding	endoplasmic reticulum; membrane; nucleus	cell differentiation; cell organization and biogenesis; regulation of biological process; response to stimulus
Q1ED39	Lysine-rich nucleolar protein 1 OS=Homo sapiens GN=KNOP1 PE=1 SV=1 - [KNOP1_HUMAN]	142.68	9.17	3	51.6	9.86	RNA binding	nucleus
Q02543	60S ribosomal protein L18a OS=Homo sapiens GN=RPL18A PE=1 SV=2 - [RL18A_HUMAN]	142.09	19.89	5	20.7	10.71	RNA binding; structural molecule activity	cytosol; membrane; ribosome	cell organization and biogenesis; metabolic process; transport
P54819	Adenylate kinase 2, mitochondrial OS=Homo sapiens GN=AK2 PE=1 SV=2 - [KAD2_HUMAN]	142.08	10.46	1	26.5	7.81	catalytic activity; nucleotide binding	cytosol; membrane; mitochondrion	metabolic process; response to stimulus
Q99575	Ribonucleases P/MRP protein subunit POP1 OS=Homo sapiens GN=POP1 PE=1 SV=2 - [POP1_HUMAN]	141.49	2.44	2	114.6	9.22	catalytic activity; protein binding; RNA binding	nucleus	metabolic process
O60832	H/ACA ribonucleoprotein complex subunit 4 OS=Homo sapiens GN=DKC1 PE=1 SV=3 - [DKC1_HUMAN]	141.47	10.31	3	57.6	9.42	catalytic activity; protein binding; RNA binding	cytoplasm; nucleus	cell organization and biogenesis; cell proliferation; metabolic process
Q8IYL3	UPF0688 protein C1orf174 OS=Homo sapiens GN=C1orf174 PE=1 SV=2 - [CA174_HUMAN]	141.21	5.76	1	26	6.9		nucleus
Q96QC0	Serine/threonine-protein phosphatase 1 regulatory subunit 10 OS=Homo sapiens GN=PPP1R10 PE=1 SV=1 - [PP1RA_HUMAN]	140.42	2.55	2	99	9.17	DNA binding; enzyme regulator activity; metal ion binding; protein binding; RNA binding	chromosome; nucleus	metabolic process; regulation of biological process; transport
Q9BYD6	39S ribosomal protein L1, mitochondrial OS=Homo sapiens GN=MRPL1 PE=1 SV=2 - [RM01_HUMAN]	139.39	15.08	3	36.9	8.78	RNA binding; structural molecule activity	mitochondrion; nucleus; ribosome	metabolic process
P51608	Methyl-CpG-binding protein 2 OS=Homo sapiens GN=MECP2 PE=1 SV=1 - [MECP2_HUMAN]	138.85	8.64	3	52.4	9.95	DNA binding; nucleotide binding; protein binding; RNA binding	cytoplasm; cytosol; nucleus	cell communication; cell differentiation; cell organization and biogenesis; defense response; metabolic process; regulation of biological process; response to stimulus; transport
Q9BQ67	Glutamate-rich WD repeat-containing protein 1 OS=Homo sapiens GN=GRWD1 PE=1 SV=1 - [GRWD1_HUMAN]	138.08	5.61	2	49.4	4.92	protein binding; RNA binding	cytoplasm; nucleus
Q96DA6	Mitochondrial import inner membrane translocase subunit TIM14 OS=Homo sapiens GN=DNAJC19 PE=1 SV=3 - [TIM14_HUMAN]	137.98	16.38	1	12.5	10.1	protein binding	membrane; mitochondrion	metabolic process; transport
P49368	T-complex protein 1 subunit gamma OS=Homo sapiens GN=CCT3 PE=1 SV=4 - [TCPG_HUMAN]	137.9	8.81	3	60.5	6.49	nucleotide binding; protein binding; RNA binding	cytoplasm; cytoskeleton; cytosol; membrane	metabolic process
P49207	60S ribosomal protein L34 OS=Homo sapiens GN=RPL34 PE=1 SV=3 - [RL34_HUMAN]	137.51	15.38	3	13.3	11.47	RNA binding; structural molecule activity	cytoplasm; cytosol; ribosome	cell organization and biogenesis; metabolic process; transport
Q8N1F7	Nuclear pore complex protein Nup93 OS=Homo sapiens GN=NUP93 PE=1 SV=2 - [NUP93_HUMAN]	137.42	5.98	3	93.4	5.72	structural molecule activity	membrane; nucleus	cell organization and biogenesis; metabolic process; regulation of biological process; response to stimulus; transport
Q9Y2Q3	Glutathione S-transferase kappa 1 OS=Homo sapiens GN=GSTK1 PE=1 SV=3 - [GSTK1_HUMAN]	135.04	11.06	2	25.5	8.41	antioxidant activity; catalytic activity; protein binding	membrane; mitochondrion; organelle lumen	cell differentiation; metabolic process
Q13895	Bystin OS=Homo sapiens GN=BYSL PE=1 SV=3 - [BYST_HUMAN]	134.86	7.55	2	49.6	8.12	protein binding; RNA binding	cytoplasm; membrane; nucleus	cell differentiation; cell proliferation; metabolic process
Q04637	Eukaryotic translation initiation factor 4 gamma 1 OS=Homo sapiens GN=EIF4G1 PE=1 SV=4 - [IF4G1_HUMAN]	134.72	1.31	2	175.4	5.33	DNA binding; enzyme regulator activity; protein binding; RNA binding	cytoplasm; cytosol; membrane	cell death; metabolic process; regulation of biological process; response to stimulus
Q9GZS3	WD repeat-containing protein 61 OS=Homo sapiens GN=WDR61 PE=1 SV=1 - [WDR61_HUMAN]	134.48	9.18	2	33.6	5.47	protein binding	cytoplasm; nucleus	cell organization and biogenesis; metabolic process; regulation of biological process; response to stimulus
Q15007	Pre-mRNA-splicing regulator WTAP OS=Homo sapiens GN=WTAP PE=1 SV=2 - [FL2D_HUMAN]	134.37	9.85	3	44.2	5.19		membrane; nucleus	metabolic process; regulation of biological process
P36542	ATP synthase subunit gamma, mitochondrial OS=Homo sapiens GN=ATP5C1 PE=1 SV=1 - [ATPG_HUMAN]	134.25	10.4	1	33	9.22	catalytic activity; RNA binding; transporter activity	membrane; mitochondrion; organelle lumen	metabolic process; transport
Q7Z417	Nuclear fragile X mental retardation-interacting protein 2 OS=Homo sapiens GN=NUFIP2 PE=1 SV=1 - [NUFP2_HUMAN]	134.08	3.74	2	76.1	8.7	protein binding; RNA binding	cytoplasm; membrane; nucleus; ribosome
Q9NX24	H/ACA ribonucleoprotein complex subunit 2 OS=Homo sapiens GN=NHP2 PE=1 SV=1 - [NHP2_HUMAN]	133.68	25.49	3	17.2	8.22	RNA binding	cytoplasm; nucleus	metabolic process
P60953	Cell division control protein 42 homolog OS=Homo sapiens GN=CDC42 PE=1 SV=2 - [CDC42_HUMAN]	132.6	15.71	2	21.2	6.55	catalytic activity; nucleotide binding; protein binding	cytoplasm; cytoskeleton; cytosol; membrane	cell communication; cell differentiation; cell division; cell organization and biogenesis; cellular component movement; coagulation; defense response; metabolic process; regulation of biological process; response to stimulus; transport
Q9Y221	60S ribosome subunit biogenesis protein NIP7 homolog OS=Homo sapiens GN=NIP7 PE=1 SV=1 - [NIP7_HUMAN]	132.27	13.33	2	20.4	8.51	protein binding; RNA binding	nucleus	cell organization and biogenesis
Q96KQ7	Histone-lysine N-methyltransferase EHMT2 OS=Homo sapiens GN=EHMT2 PE=1 SV=3 - [EHMT2_HUMAN]	132.11	2.23	1	132.3	5.45	catalytic activity; metal ion binding; protein binding	chromosome; nucleus	cell organization and biogenesis; metabolic process; regulation of biological process
P05204	Non-histone chromosomal protein HMG-17 OS=Homo sapiens GN=HMGN2 PE=1 SV=3 - [HMGN2_HUMAN]	131.56	37.78	3	9.4	9.99	DNA binding; protein binding; RNA binding	chromosome; cytoplasm; nucleus	cell organization and biogenesis; regulation of biological process
P82663	28S ribosomal protein S25, mitochondrial OS=Homo sapiens GN=MRPS25 PE=1 SV=1 - [RT25_HUMAN]	130.98	22.54	3	20.1	8.82	structural molecule activity	cytoplasm; mitochondrion; ribosome	metabolic process
P61962	DDB1- and CUL4-associated factor 7 OS=Homo sapiens GN=DCAF7 PE=1 SV=1 - [DCAF7_HUMAN]	130.54	3.8	1	38.9	5.52	protein binding	cytoplasm; nucleus	development; metabolic process
P21333	Filamin-A OS=Homo sapiens GN=FLNA PE=1 SV=4 - [FLNA_HUMAN]	130.43	2.19	4	280.6	6.06	protein binding; RNA binding; signal transducer activity	cytoplasm; cytoskeleton; cytosol; extracellular; membrane; nucleus	cell organization and biogenesis; coagulation; metabolic process; regulation of biological process; response to stimulus; transport
P98179	Putative RNA-binding protein 3 OS=Homo sapiens GN=RBM3 PE=1 SV=1 - [RBM3_HUMAN]	130.16	20.38	1	17.2	8.91	nucleotide binding; protein binding; RNA binding	cytoplasm; nucleus	metabolic process; regulation of biological process; response to stimulus
Q00325	Phosphate carrier protein, mitochondrial OS=Homo sapiens GN=SLC25A3 PE=1 SV=2 - [MPCP_HUMAN]	129.86	6.35	2	40.1	9.38	protein binding; transporter activity	membrane; mitochondrion	metabolic process; transport
P82932	28S ribosomal protein S6, mitochondrial OS=Homo sapiens GN=MRPS6 PE=1 SV=3 - [RT06_HUMAN]	129.66	27.2	3	14.2	9.26	RNA binding; structural molecule activity	mitochondrion; ribosome	metabolic process
Q969X6	Cirhin OS=Homo sapiens GN=CIRH1A PE=1 SV=1 - [CIR1A_HUMAN]	129.13	7.58	3	76.8	8.85	protein binding; RNA binding	nucleus	metabolic process; regulation of biological process
Q9H944	Mediator of RNA polymerase II transcription subunit 20 OS=Homo sapiens GN=MED20 PE=1 SV=1 - [MED20_HUMAN]	128.53	14.62	2	23.2	6.87	catalytic activity; protein binding	nucleus	cell differentiation; metabolic process; regulation of biological process
Q7L2E3	Putative ATP-dependent RNA helicase DHX30 OS=Homo sapiens GN=DHX30 PE=1 SV=1 - [DHX30_HUMAN]	127.75	1.51	1	133.9	8.78	catalytic activity; nucleotide binding; protein binding; RNA binding	cytoplasm; mitochondrion	metabolic process
Q6UB35	Monofunctional C1-tetrahydrofolate synthase, mitochondrial OS=Homo sapiens GN=MTHFD1L PE=1 SV=1 - [C1TM_HUMAN]	127.58	3.68	2	105.7	8.06	catalytic activity; nucleotide binding; protein binding	membrane; mitochondrion	metabolic process
Q9UHA3	Probable ribosome biogenesis protein RLP24 OS=Homo sapiens GN=RSL24D1 PE=1 SV=1 - [RLP24_HUMAN]	127.54	7.36	1	19.6	9.98		nucleus
Q13523	Serine/threonine-protein kinase PRP4 homolog OS=Homo sapiens GN=PRPF4B PE=1 SV=3 - [PRP4B_HUMAN]	127.17	1.29	1	116.9	10.26	catalytic activity; nucleotide binding; protein binding; RNA binding	chromosome; nucleus; spliceosomal complex	metabolic process
P19387	DNA-directed RNA polymerase II subunit RPB3 OS=Homo sapiens GN=POLR2C PE=1 SV=2 - [RPB3_HUMAN]	127.15	10.55	2	31.4	4.92	catalytic activity; DNA binding; protein binding	cytoplasm; cytoskeleton; nucleus	metabolic process; regulation of biological process; response to stimulus
Q9NY93	Probable ATP-dependent RNA helicase DDX56 OS=Homo sapiens GN=DDX56 PE=1 SV=1 - [DDX56_HUMAN]	127.07	11.88	4	61.6	9.26	catalytic activity; nucleotide binding; RNA binding	membrane; nucleus	metabolic process
Q9H5H4	Zinc finger protein 768 OS=Homo sapiens GN=ZNF768 PE=1 SV=2 - [ZN768_HUMAN]	126.33	3.7	2	60.2	7.97	DNA binding; metal ion binding; RNA binding	nucleus	metabolic process; regulation of biological process
P47914	60S ribosomal protein L29 OS=Homo sapiens GN=RPL29 PE=1 SV=2 - [RL29_HUMAN]	125.66	9.43	1	17.7	11.66	RNA binding; structural molecule activity	cytosol; membrane; ribosome	cell organization and biogenesis; metabolic process; transport
Q13610	Periodic tryptophan protein 1 homolog OS=Homo sapiens GN=PWP1 PE=1 SV=1 - [PWP1_HUMAN]	125.34	4.19	1	55.8	4.77	protein binding	Golgi; nucleus	metabolic process
Q5T3I0	G patch domain-containing protein 4 OS=Homo sapiens GN=GPATCH4 PE=1 SV=2 - [GPTC4_HUMAN]	125.02	2.47	1	50.4	9.63	RNA binding
O95400	CD2 antigen cytoplasmic tail-binding protein 2 OS=Homo sapiens GN=CD2BP2 PE=1 SV=1 - [CD2B2_HUMAN]	124.72	7.33	2	37.6	4.61	protein binding	cytoplasm; nucleus	cell organization and biogenesis; metabolic process; regulation of biological process
Q6PL18	ATPase family AAA domain-containing protein 2 OS=Homo sapiens GN=ATAD2 PE=1 SV=1 - [ATAD2_HUMAN]	123.04	1.08	1	158.5	6.32	catalytic activity; nucleotide binding; protein binding	nucleus	metabolic process; regulation of biological process
P42285	Superkiller viralicidic activity 2-like 2 OS=Homo sapiens GN=SKIV2L2 PE=1 SV=3 - [SK2L2_HUMAN]	122.81	4.99	3	117.7	6.52	catalytic activity; DNA binding; nucleotide binding; protein binding; RNA binding	nucleus; spliceosomal complex	metabolic process
Q13823	Nucleolar GTP-binding protein 2 OS=Homo sapiens GN=GNL2 PE=1 SV=1 - [NOG2_HUMAN]	122.75	5.61	3	83.6	9.25	catalytic activity; nucleotide binding; RNA binding	membrane; nucleus	metabolic process
Q5JUX0	Spindlin-3 OS=Homo sapiens GN=SPIN3 PE=1 SV=1 - [SPIN3_HUMAN]	122.01	21.71	3	29.2	6.8
Q9NXF1	Testis-expressed sequence 10 protein OS=Homo sapiens GN=TEX10 PE=1 SV=2 - [TEX10_HUMAN]	121.79	3.34	2	105.6	9.36	protein binding	cytoplasm; membrane; nucleus
Q96T37	Putative RNA-binding protein 15 OS=Homo sapiens GN=RBM15 PE=1 SV=2 - [RBM15_HUMAN]	121.56	5.73	3	107.1	10.08	nucleotide binding; protein binding; RNA binding	membrane; nucleus	regulation of biological process
Q9HB71	Calcyclin-binding protein OS=Homo sapiens GN=CACYBP PE=1 SV=2 - [CYBP_HUMAN]	121.51	8.77	2	26.2	8.25	protein binding	cytoplasm; nucleus	cell differentiation; regulation of biological process; response to stimulus
O75494	Serine/arginine-rich splicing factor 10 OS=Homo sapiens GN=SRSF10 PE=1 SV=1 - [SRS10_HUMAN]	119.53	10.31	2	31.3	11.27	nucleotide binding; protein binding; RNA binding	cytoplasm; nucleus	cell organization and biogenesis; metabolic process; regulation of biological process; transport
O94864	STAGA complex 65 subunit gamma OS=Homo sapiens GN=SUPT7L PE=1 SV=1 - [ST65G_HUMAN]	119.29	6.52	1	46.2	5.12	catalytic activity; protein binding	nucleus	cell organization and biogenesis; metabolic process; regulation of biological process
Q15120	[Pyruvate dehydrogenase (acetyl-transferring)] kinase isozyme 3, mitochondrial OS=Homo sapiens GN=PDK3 PE=1 SV=1 - [PDK3_HUMAN]	119.2	4.19	1	46.9	8.37	catalytic activity; nucleotide binding; protein binding	mitochondrion; organelle lumen	cell death; cellular homeostasis; metabolic process; regulation of biological process; response to stimulus
Q86VP6	Cullin-associated NEDD8-dissociated protein 1 OS=Homo sapiens GN=CAND1 PE=1 SV=2 - [CAND1_HUMAN]	119.19	1.54	1	136.3	5.78	protein binding	cytoplasm; membrane; nucleus	cell differentiation; cell organization and biogenesis; metabolic process; regulation of biological process; transport
Q9GZS1	DNA-directed RNA polymerase I subunit RPA49 OS=Homo sapiens GN=POLR1E PE=1 SV=2 - [RPA49_HUMAN]	118.82	2.91	1	53.9	8.56	catalytic activity; DNA binding	cytoplasm; nucleus	metabolic process
Q9NUP9	Protein lin-7 homolog C OS=Homo sapiens GN=LIN7C PE=1 SV=1 - [LIN7C_HUMAN]	118.81	24.37	3	21.8	8.43	protein binding	cytoplasm; membrane	transport
Q8IYB3	Serine/arginine repetitive matrix protein 1 OS=Homo sapiens GN=SRRM1 PE=1 SV=2 - [SRRM1_HUMAN]	118.64	1.44	1	102.3	11.84	DNA binding; RNA binding	cytosol; nucleus; spliceosomal complex	metabolic process; transport
Q14152	Eukaryotic translation initiation factor 3 subunit A OS=Homo sapiens GN=EIF3A PE=1 SV=1 - [EIF3A_HUMAN]	118.06	3.11	3	166.5	6.79	protein binding; RNA binding; structural molecule activity	cytoplasm; cytosol; membrane; nucleus	cell organization and biogenesis; metabolic process; regulation of biological process
Q9GZT3	SRA stem-loop-interacting RNA-binding protein, mitochondrial OS=Homo sapiens GN=SLIRP PE=1 SV=1 - [SLIRP_HUMAN]	118	23.85	2	12.3	10.24	nucleotide binding; RNA binding	mitochondrion; nucleus	metabolic process; regulation of biological process
Q9NUU7	ATP-dependent RNA helicase DDX19A OS=Homo sapiens GN=DDX19A PE=1 SV=1 - [DD19A_HUMAN]	117.92	2.3	1	53.9	6.58	catalytic activity; nucleotide binding; RNA binding	cytoplasm; membrane; nucleus	metabolic process; regulation of biological process; response to stimulus; transport
P35268	60S ribosomal protein L22 OS=Homo sapiens GN=RPL22 PE=1 SV=2 - [RL22_HUMAN]	117.51	18.75	2	14.8	9.19	protein binding; RNA binding; structural molecule activity	cytoplasm; cytosol; nucleus; ribosome	cell differentiation; cell organization and biogenesis; metabolic process; transport
Q6NZ67	Mitotic-spindle organizing protein 2B OS=Homo sapiens GN=MZT2B PE=1 SV=1 - [MZT2B_HUMAN]	117.49	29.11	3	16.2	10.15	protein binding	cytoplasm; cytoskeleton
Q06787	Fragile X mental retardation protein 1 OS=Homo sapiens GN=FMR1 PE=1 SV=1 - [FMR1_HUMAN]	116.86	2.22	1	71.1	7.42	protein binding; RNA binding	cytoplasm; membrane; nucleus; ribosome	regulation of biological process; transport
Q9NPA8	Transcription and mRNA export factor ENY2 OS=Homo sapiens GN=ENY2 PE=1 SV=1 - [ENY2_HUMAN]	116.11	25.74	2	11.5	9.33		nucleus	cell organization and biogenesis; metabolic process; regulation of biological process; transport
O00566	U3 small nucleolar ribonucleoprotein protein MPP10 OS=Homo sapiens GN=MPHOSPH10 PE=1 SV=2 - [MPP10_HUMAN]	116.01	2.94	1	78.8	4.86	protein binding; RNA binding	chromosome; nucleus	metabolic process; regulation of biological process
O95104	Splicing factor, arginine/serine-rich 15 OS=Homo sapiens GN=SCAF4 PE=1 SV=3 - [SFR15_HUMAN]	115.45	2.44	2	125.8	9.55	nucleotide binding; protein binding; RNA binding	nucleus	metabolic process
P31949	Protein S100-A11 OS=Homo sapiens GN=S100A11 PE=1 SV=2 - [S10AB_HUMAN]	114.94	15.24	1	11.7	7.12	metal ion binding; protein binding	cytoplasm; nucleus	regulation of biological process; response to stimulus
P40937	Replication factor C subunit 5 OS=Homo sapiens GN=RFC5 PE=1 SV=1 - [RFC5_HUMAN]	114.68	12.35	3	38.5	7.2	catalytic activity; DNA binding; nucleotide binding; protein binding	nucleus	cell organization and biogenesis; cellular homeostasis; metabolic process; response to stimulus
Q8NI36	WD repeat-containing protein 36 OS=Homo sapiens GN=WDR36 PE=1 SV=1 - [WDR36_HUMAN]	113.79	4.73	2	105.3	7.53	protein binding; RNA binding	nucleus	metabolic process; regulation of biological process; response to stimulus
P48047	ATP synthase subunit O, mitochondrial OS=Homo sapiens GN=ATP5O PE=1 SV=1 - [ATPO_HUMAN]	113.74	25.82	4	23.3	9.96	catalytic activity; protein binding; transporter activity	membrane; mitochondrion; nucleus	metabolic process; transport
Q9Y2R5	28S ribosomal protein S17, mitochondrial OS=Homo sapiens GN=MRPS17 PE=2 SV=1 - [RT17_HUMAN]	113.55	13.85	2	14.5	9.85	RNA binding; structural molecule activity	mitochondrion; ribosome	metabolic process
O75152	Zinc finger CCCH domain-containing protein 11A OS=Homo sapiens GN=ZC3H11A PE=1 SV=3 - [ZC11A_HUMAN]	113.49	2.72	1	89.1	8.37	metal ion binding; protein binding; RNA binding		transport
O75691	Small subunit processome component 20 homolog OS=Homo sapiens GN=UTP20 PE=1 SV=3 - [UTP20_HUMAN]	112.98	1.72	3	318.2	7.39	protein binding; RNA binding	cytoplasm; nucleus	metabolic process; regulation of biological process
P14406	Cytochrome c oxidase subunit 7A2, mitochondrial OS=Homo sapiens GN=COX7A2 PE=1 SV=1 - [CX7A2_HUMAN]	112.56	44.58	2	9.4	9.76	catalytic activity; transporter activity	membrane; mitochondrion	transport
Q9UK61	Protein FAM208A OS=Homo sapiens GN=FAM208A PE=1 SV=3 - [F208A_HUMAN]	112.23	2.1	2	188.9	5.8	RNA binding
Q9BT17	Mitochondrial GTPase 1 OS=Homo sapiens GN=MTG1 PE=1 SV=2 - [MTG1_HUMAN]	111.22	4.19	1	37.2	9.47	catalytic activity; nucleotide binding; transporter activity	membrane; mitochondrion; nucleus; organelle lumen; ribosome	metabolic process; regulation of biological process; transport
Q8TED0	U3 small nucleolar RNA-associated protein 15 homolog OS=Homo sapiens GN=UTP15 PE=1 SV=3 - [UTP15_HUMAN]	110.85	5.21	2	58.4	9.11	protein binding; RNA binding	cytoplasm; nucleus	metabolic process
Q96KM6	Zinc finger protein 512B OS=Homo sapiens GN=ZNF512B PE=1 SV=1 - [Z512B_HUMAN]	110.47	2.24	1	97.2	9.83	DNA binding; metal ion binding	nucleus	metabolic process; regulation of biological process
P46779	60S ribosomal protein L28 OS=Homo sapiens GN=RPL28 PE=1 SV=3 - [RL28_HUMAN]	109.09	21.9	3	15.7	12.02	protein binding; RNA binding; structural molecule activity	cytoplasm; cytosol; membrane; ribosome	cell organization and biogenesis; metabolic process; transport
Q9UBQ5	Eukaryotic translation initiation factor 3 subunit K OS=Homo sapiens GN=EIF3K PE=1 SV=1 - [EIF3K_HUMAN]	108.25	9.17	1	25	4.93	protein binding; RNA binding	cytoplasm; cytosol; membrane; nucleus	cell organization and biogenesis; metabolic process; regulation of biological process
P62273	40S ribosomal protein S29 OS=Homo sapiens GN=RPS29 PE=1 SV=2 - [RS29_HUMAN]	108.16	33.93	2	6.7	10.13	metal ion binding; structural molecule activity	cytoplasm; cytosol; ribosome	cell organization and biogenesis; metabolic process; transport
O75486	Transcription initiation protein SPT3 homolog OS=Homo sapiens GN=SUPT3H PE=1 SV=2 - [SUPT3_HUMAN]	107.94	3.01	1	44.3	8.48	catalytic activity; protein binding	cytoplasm; nucleus	cell organization and biogenesis; metabolic process; regulation of biological process
Q13595	Transformer-2 protein homolog alpha OS=Homo sapiens GN=TRA2A PE=1 SV=1 - [TRA2A_HUMAN]	107.33	11.35	3	32.7	11.27	nucleotide binding; RNA binding	nucleus	metabolic process
P62854	40S ribosomal protein S26 OS=Homo sapiens GN=RPS26 PE=1 SV=3 - [RS26_HUMAN]	107.15	20.87	2	13	11	protein binding; RNA binding; structural molecule activity	cytoplasm; cytosol; membrane; ribosome	cell organization and biogenesis; metabolic process; regulation of biological process; transport
Q69YN4	Protein virilizer homolog OS=Homo sapiens GN=KIAA1429 PE=1 SV=2 - [VIR_HUMAN]	107.07	1.6	2	201.9	5.01	RNA binding	nucleus	metabolic process
Q68DK7	Male-specific lethal 1 homolog OS=Homo sapiens GN=MSL1 PE=1 SV=3 - [MSL1_HUMAN]	106.87	2.12	1	67.1	8.92		nucleus	cell organization and biogenesis; metabolic process
Q9UBU8	Mortality factor 4-like protein 1 OS=Homo sapiens GN=MORF4L1 PE=1 SV=2 - [MO4L1_HUMAN]	106.77	4.97	1	41.4	9.28	protein binding	nucleus	cell organization and biogenesis; cell proliferation; metabolic process; regulation of biological process; response to stimulus
O60716	Catenin delta-1 OS=Homo sapiens GN=CTNND1 PE=1 SV=1 - [CTND1_HUMAN]	106.76	3.72	2	108.1	6.23	protein binding	cytoplasm; cytosol; membrane; nucleus	cell differentiation; cell organization and biogenesis; metabolic process; regulation of biological process; response to stimulus
Q9NXS2	Glutaminyl-peptide cyclotransferase-like protein OS=Homo sapiens GN=QPCTL PE=1 SV=2 - [QPCTL_HUMAN]	106.5	15.71	2	42.9	9.82	catalytic activity; metal ion binding	Golgi; membrane	metabolic process
Q9GZL7	Ribosome biogenesis protein WDR12 OS=Homo sapiens GN=WDR12 PE=1 SV=2 - [WDR12_HUMAN]	105.98	5.91	1	47.7	5.9	protein binding	nucleus	cell proliferation; metabolic process; regulation of biological process; response to stimulus
Q5T653	39S ribosomal protein L2, mitochondrial OS=Homo sapiens GN=MRPL2 PE=1 SV=2 - [RM02_HUMAN]	105.76	15.41	2	33.3	11.3	RNA binding; structural molecule activity	mitochondrion; ribosome	metabolic process
Q13405	39S ribosomal protein L49, mitochondrial OS=Homo sapiens GN=MRPL49 PE=1 SV=1 - [RM49_HUMAN]	104.6	7.23	1	19.2	9.45	protein binding; structural molecule activity	mitochondrion; ribosome	metabolic process
O43809	Cleavage and polyadenylation specificity factor subunit 5 OS=Homo sapiens GN=NUDT21 PE=1 SV=1 - [CPSF5_HUMAN]	104.27	19.38	2	26.2	8.82	catalytic activity; protein binding; RNA binding	nucleus	cell organization and biogenesis; metabolic process
Q8NFH3	Nucleoporin Nup43 OS=Homo sapiens GN=NUP43 PE=1 SV=1 - [NUP43_HUMAN]	104.07	6.32	2	42.1	5.63	protein binding	chromosome; cytosol; nucleus	cell division; cell organization and biogenesis; metabolic process; regulation of biological process; response to stimulus; transport
Q9NUD5	Zinc finger CCHC domain-containing protein 3 OS=Homo sapiens GN=ZCCHC3 PE=1 SV=1 - [ZCHC3_HUMAN]	103.43	7.67	3	43.6	8.53	metal ion binding; RNA binding
Q9ULC4	Malignant T-cell-amplified sequence 1 OS=Homo sapiens GN=MCTS1 PE=1 SV=1 - [MCTS1_HUMAN]	103.27	9.39	1	20.5	8.82	RNA binding	cytoplasm; membrane	cell organization and biogenesis; metabolic process; regulation of biological process; response to stimulus
Q9NY61	Protein AATF OS=Homo sapiens GN=AATF PE=1 SV=1 - [AATF_HUMAN]	103.27	5.71	2	63.1	4.94	protein binding; RNA binding	cytoplasm; Golgi; nucleus	cell death; cell division; metabolic process; regulation of biological process; response to stimulus
Q9Y3B9	RRP15-like protein OS=Homo sapiens GN=RRP15 PE=1 SV=2 - [RRP15_HUMAN]	103.11	8.51	2	31.5	5.52		mitochondrion; nucleus
Q9BV38	WD repeat-containing protein 18 OS=Homo sapiens GN=WDR18 PE=1 SV=2 - [WDR18_HUMAN]	103.08	6.25	2	47.4	6.7	protein binding	cytoplasm; nucleus	development
Q96AE4	Far upstream element-binding protein 1 OS=Homo sapiens GN=FUBP1 PE=1 SV=3 - [FUBP1_HUMAN]	102.36	1.86	1	67.5	7.61	DNA binding; protein binding; RNA binding	nucleus	metabolic process; regulation of biological process
Q68E01	Integrator complex subunit 3 OS=Homo sapiens GN=INTS3 PE=1 SV=1 - [INT3_HUMAN]	102.01	1.63	1	118	5.8	protein binding	nucleus	metabolic process; regulation of biological process; response to stimulus
Q9BUJ2	Heterogeneous nuclear ribonucleoprotein U-like protein 1 OS=Homo sapiens GN=HNRNPUL1 PE=1 SV=2 - [HNRL1_HUMAN]	101.97	1.75	1	95.7	6.92	protein binding; RNA binding	nucleus	metabolic process; regulation of biological process; response to stimulus
P32119	Peroxiredoxin-2 OS=Homo sapiens GN=PRDX2 PE=1 SV=5 - [PRDX2_HUMAN]	101.6	14.65	2	21.9	5.97	antioxidant activity; catalytic activity	cytoplasm; cytosol	metabolic process; regulation of biological process; response to stimulus
Q5JTV8	Torsin-1A-interacting protein 1 OS=Homo sapiens GN=TOR1AIP1 PE=1 SV=2 - [TOIP1_HUMAN]	101.45	5.32	2	66.2	8.18	enzyme regulator activity; protein binding	membrane; nucleus	cell organization and biogenesis; regulation of biological process
Q29RF7	Sister chromatid cohesion protein PDS5 homolog A OS=Homo sapiens GN=PDS5A PE=1 SV=1 - [PDS5A_HUMAN]	101.37	3.44	2	150.7	7.91	protein binding	chromosome; cytosol; membrane; nucleus	cell division; cell organization and biogenesis; regulation of biological process
O00217	NADH dehydrogenase [ubiquinone] iron-sulfur protein 8, mitochondrial OS=Homo sapiens GN=NDUFS8 PE=1 SV=1 - [NDUS8_HUMAN]	100.6	5.24	1	23.7	6.34	catalytic activity; metal ion binding	membrane; mitochondrion	cell organization and biogenesis; metabolic process; response to stimulus; transport
P05549	Transcription factor AP-2-alpha OS=Homo sapiens GN=TFAP2A PE=1 SV=1 - [AP2A_HUMAN]	99.9	4.58	1	48	8.02	DNA binding; protein binding	cytoplasm; Golgi; nucleus	cell communication; cell organization and biogenesis; metabolic process; regulation of biological process; response to stimulus
Q01780	Exosome component 10 OS=Homo sapiens GN=EXOSC10 PE=1 SV=2 - [EXOSX_HUMAN]	99.27	3.95	3	100.8	8.46	catalytic activity; nucleotide binding; protein binding; RNA binding	cytoplasm; membrane; nucleus	metabolic process; regulation of biological process
Q05519	Serine/arginine-rich splicing factor 11 OS=Homo sapiens GN=SRSF11 PE=1 SV=1 - [SRS11_HUMAN]	98.83	5.17	2	53.5	10.52	nucleotide binding; protein binding; RNA binding	nucleus	metabolic process; transport
A6NHR9	Structural maintenance of chromosomes flexible hinge domain-containing protein 1 OS=Homo sapiens GN=SMCHD1 PE=1 SV=2 - [SMHD1_HUMAN]	98.33	1.6	3	226.2	7.3	nucleotide binding; protein binding	chromosome	cell organization and biogenesis; regulation of biological process
O15182	Centrin-3 OS=Homo sapiens GN=CETN3 PE=2 SV=2 - [CETN3_HUMAN]	97.92	22.16	2	19.5	4.74	metal ion binding; protein binding	cytoplasm; cytoskeleton	cell division; cell organization and biogenesis
P40938	Replication factor C subunit 3 OS=Homo sapiens GN=RFC3 PE=1 SV=2 - [RFC3_HUMAN]	97.68	3.93	1	40.5	8.34	catalytic activity; DNA binding; nucleotide binding; protein binding	nucleus	cell organization and biogenesis; cellular homeostasis; metabolic process; response to stimulus
P30044	Peroxiredoxin-5, mitochondrial OS=Homo sapiens GN=PRDX5 PE=1 SV=4 - [PRDX5_HUMAN]	97.58	11.68	2	22.1	8.7	antioxidant activity; catalytic activity; DNA binding; enzyme regulator activity; protein binding	cytoplasm; cytosol; mitochondrion; nucleus; organelle lumen	defense response; metabolic process; regulation of biological process; response to stimulus
P10599	Thioredoxin OS=Homo sapiens GN=TXN PE=1 SV=3 - [THIO_HUMAN]	97.16	12.38	1	11.7	4.92	catalytic activity; protein binding; RNA binding	cytoplasm; cytosol; extracellular; mitochondrion; nucleus	cell communication; cell proliferation; cellular component movement; cellular homeostasis; defense response; metabolic process; regulation of biological process; response to stimulus; transport
P63173	60S ribosomal protein L38 OS=Homo sapiens GN=RPL38 PE=1 SV=2 - [RL38_HUMAN]	96.92	35.71	3	8.2	10.1	RNA binding; structural molecule activity	cytosol; ribosome	cell organization and biogenesis; metabolic process; regulation of biological process; transport
P31040	Succinate dehydrogenase [ubiquinone] flavoprotein subunit, mitochondrial OS=Homo sapiens GN=SDHA PE=1 SV=2 - [DHSA_HUMAN]	96.68	2.11	1	72.6	7.39	catalytic activity; nucleotide binding; protein binding	membrane; mitochondrion	metabolic process; transport
P51970	NADH dehydrogenase [ubiquinone] 1 alpha subcomplex subunit 8 OS=Homo sapiens GN=NDUFA8 PE=1 SV=3 - [NDUA8_HUMAN]	96.38	10.47	1	20.1	7.65	catalytic activity; protein binding	membrane; mitochondrion	metabolic process; transport
O75489	NADH dehydrogenase [ubiquinone] iron-sulfur protein 3, mitochondrial OS=Homo sapiens GN=NDUFS3 PE=1 SV=1 - [NDUS3_HUMAN]	95.83	11.36	2	30.2	7.5	catalytic activity; protein binding	membrane; mitochondrion; nucleus	metabolic process; regulation of biological process; transport
Q13557	Calcium/calmodulin-dependent protein kinase type II subunit delta OS=Homo sapiens GN=CAMK2D PE=1 SV=3 - [KCC2D_HUMAN]	95.74	6.41	3	56.3	7.25	catalytic activity; nucleotide binding; protein binding	cytoplasm; cytosol; endoplasmic reticulum; membrane; nucleus	cell communication; cellular component movement; metabolic process; regulation of biological process; response to stimulus; transport
Q7L0Y3	Mitochondrial ribonuclease P protein 1 OS=Homo sapiens GN=TRMT10C PE=1 SV=2 - [MRRP1_HUMAN]	95.67	5.46	1	47.3	9.36	catalytic activity; protein binding; RNA binding	mitochondrion; nucleus	cell organization and biogenesis; metabolic process
Q8NEM7	Transcription factor SPT20 homolog OS=Homo sapiens GN=SUPT20H PE=1 SV=2 - [SP20H_HUMAN]	95.54	1.41	1	85.7	8.48	protein binding	nucleus	cell organization and biogenesis; development; metabolic process; regulation of biological process
Q9BWF3	RNA-binding protein 4 OS=Homo sapiens GN=RBM4 PE=1 SV=1 - [RBM4_HUMAN]	94.8	13.19	2	40.3	7.08	metal ion binding; nucleotide binding; protein binding; RNA binding	cytoplasm; nucleus	cell differentiation; metabolic process; regulation of biological process; response to stimulus
Q8N1G0	Zinc finger protein 687 OS=Homo sapiens GN=ZNF687 PE=1 SV=1 - [ZN687_HUMAN]	94.44	1.94	1	129.4	8.19	DNA binding; metal ion binding	nucleus	metabolic process; regulation of biological process
O95478	Ribosome biogenesis protein NSA2 homolog OS=Homo sapiens GN=NSA2 PE=1 SV=1 - [NSA2_HUMAN]	94.31	13.46	2	30	10.27	RNA binding	nucleus	metabolic process
Q9BYD3	39S ribosomal protein L4, mitochondrial OS=Homo sapiens GN=MRPL4 PE=1 SV=1 - [RM04_HUMAN]	94.05	9	2	34.9	9.72	RNA binding; structural molecule activity	mitochondrion; ribosome	metabolic process
Q12788	Transducin beta-like protein 3 OS=Homo sapiens GN=TBL3 PE=1 SV=2 - [TBL3_HUMAN]	94.03	1.98	1	89	6.9	protein binding; RNA binding; signal transducer activity	nucleus	metabolic process; regulation of biological process; response to stimulus
Q8WUA4	General transcription factor 3C polypeptide 2 OS=Homo sapiens GN=GTF3C2 PE=1 SV=2 - [TF3C2_HUMAN]	93.72	4.83	2	100.6	7.31	DNA binding; protein binding	nucleus	metabolic process
P60228	Eukaryotic translation initiation factor 3 subunit E OS=Homo sapiens GN=EIF3E PE=1 SV=1 - [EIF3E_HUMAN]	93.6	2.92	1	52.2	6.04	protein binding; RNA binding	chromosome; cytoplasm; cytosol; membrane; nucleus	cell organization and biogenesis; metabolic process; regulation of biological process
P17987	T-complex protein 1 subunit alpha OS=Homo sapiens GN=TCP1 PE=1 SV=1 - [TCPA_HUMAN]	93.32	4.68	2	60.3	6.11	nucleotide binding; protein binding; RNA binding	cytoplasm; cytoskeleton; cytosol; Golgi; membrane; nucleus	cell organization and biogenesis; metabolic process
P52294	Importin subunit alpha-5 OS=Homo sapiens GN=KPNA1 PE=1 SV=3 - [IMA5_HUMAN]	92.67	9.29	3	60.2	5.01	protein binding; transporter activity	cytoplasm; cytosol; nucleus	cell death; cell organization and biogenesis; metabolic process; regulation of biological process; response to stimulus; transport
Q9BU61	NADH dehydrogenase [ubiquinone] 1 alpha subcomplex assembly factor 3 OS=Homo sapiens GN=NDUFAF3 PE=1 SV=1 - [NDUF3_HUMAN]	92.52	11.41	2	20.3	8.22	protein binding	membrane; mitochondrion; nucleus	cell organization and biogenesis
Q15906	Vacuolar protein sorting-associated protein 72 homolog OS=Homo sapiens GN=VPS72 PE=1 SV=1 - [VPS72_HUMAN]	92.19	5.49	2	40.6	6.48	DNA binding; protein binding	nucleus	cell organization and biogenesis; metabolic process; regulation of biological process
Q9HAV7	GrpE protein homolog 1, mitochondrial OS=Homo sapiens GN=GRPEL1 PE=1 SV=2 - [GRPE1_HUMAN]	92.03	5.07	1	24.3	8.12	enzyme regulator activity; nucleotide binding; protein binding	mitochondrion; organelle lumen	metabolic process; regulation of biological process; transport
P42677	40S ribosomal protein S27 OS=Homo sapiens GN=RPS27 PE=1 SV=3 - [RS27_HUMAN]	91.44	15.48	1	9.5	9.45	DNA binding; metal ion binding; protein binding; RNA binding; structural molecule activity	cytosol; nucleus; ribosome	cell organization and biogenesis; cell proliferation; metabolic process; transport
Q9NQT4	Exosome complex component RRP46 OS=Homo sapiens GN=EXOSC5 PE=1 SV=1 - [EXOS5_HUMAN]	91.06	9.36	2	25.2	7.59	catalytic activity; protein binding; RNA binding	cytoplasm; cytosol; nucleus	defense response; metabolic process; response to stimulus
P30041	Peroxiredoxin-6 OS=Homo sapiens GN=PRDX6 PE=1 SV=3 - [PRDX6_HUMAN]	90.61	19.2	3	25	6.38	antioxidant activity; catalytic activity; protein binding	cytoplasm; cytosol; membrane; vacuole	metabolic process; response to stimulus
Q86U86	Protein polybromo-1 OS=Homo sapiens GN=PBRM1 PE=1 SV=1 - [PB1_HUMAN]	90.37	1.72	2	192.8	6.89	DNA binding; protein binding	chromosome; nucleus	cell organization and biogenesis; metabolic process; regulation of biological process
Q9UMS4	Pre-mRNA-processing factor 19 OS=Homo sapiens GN=PRPF19 PE=1 SV=1 - [PRP19_HUMAN]	90.22	3.37	1	55.1	6.61	catalytic activity; DNA binding; protein binding	cytoplasm; cytoskeleton; membrane; nucleus; spliceosomal complex	cell organization and biogenesis; cell proliferation; metabolic process; regulation of biological process; response to stimulus
Q06830	Peroxiredoxin-1 OS=Homo sapiens GN=PRDX1 PE=1 SV=1 - [PRDX1_HUMAN]	90.19	11.06	2	22.1	8.13	antioxidant activity; catalytic activity; protein binding; RNA binding	cytoplasm; cytosol; mitochondrion; nucleus; organelle lumen	cell proliferation; defense response; metabolic process; regulation of biological process; response to stimulus
P02042	Hemoglobin subunit delta OS=Homo sapiens GN=HBD PE=1 SV=2 - [HBD_HUMAN]	89.72	6.8	1	16	8.05	metal ion binding; transporter activity	cytosol	coagulation; transport
Q15269	Periodic tryptophan protein 2 homolog OS=Homo sapiens GN=PWP2 PE=1 SV=2 - [PWP2_HUMAN]	89.71	2.5	2	102.4	6.15	protein binding; RNA binding; signal transducer activity	cytoplasm; nucleus	regulation of biological process; response to stimulus
Q8NAV1	Pre-mRNA-splicing factor 38A OS=Homo sapiens GN=PRPF38A PE=1 SV=1 - [PR38A_HUMAN]	89.65	6.73	1	37.5	9.96	protein binding; RNA binding	nucleus; spliceosomal complex	metabolic process
Q5EBL8	PDZ domain-containing protein 11 OS=Homo sapiens GN=PDZD11 PE=1 SV=2 - [PDZ11_HUMAN]	89.34	24.29	2	16.1	7.21	protein binding	cytoplasm; cytosol; extracellular; membrane
O43795	Unconventional myosin-Ib OS=Homo sapiens GN=MYO1B PE=1 SV=3 - [MYO1B_HUMAN]	89.33	1.67	1	131.9	9.38	catalytic activity; motor activity; nucleotide binding; protein binding	cytoplasm; endosome; membrane	cell organization and biogenesis; cellular component movement; metabolic process; transport
Q13112	Chromatin assembly factor 1 subunit B OS=Homo sapiens GN=CHAF1B PE=1 SV=1 - [CAF1B_HUMAN]	89.32	4.65	2	61.5	7.5	protein binding	cytoplasm; cytosol; nucleus	cell organization and biogenesis; metabolic process; regulation of biological process; response to stimulus
P01605	Ig kappa chain V-I region Lay OS=Homo sapiens PE=1 SV=1 - [KV113_HUMAN]	89.18	16.67	1	11.8	7.96	protein binding	extracellular; membrane	defense response; metabolic process; regulation of biological process; response to stimulus
Q9NZN8	CCR4-NOT transcription complex subunit 2 OS=Homo sapiens GN=CNOT2 PE=1 SV=1 - [CNOT2_HUMAN]	88.99	4.26	1	59.7	7.66	catalytic activity; protein binding	cytoplasm; cytosol; membrane; nucleus	cell differentiation; development; metabolic process; regulation of biological process
Q9BYN8	28S ribosomal protein S26, mitochondrial OS=Homo sapiens GN=MRPS26 PE=1 SV=1 - [RT26_HUMAN]	88.08	8.78	1	24.2	10.39	RNA binding	mitochondrion; nucleus; ribosome	metabolic process; response to stimulus
Q9NW64	Pre-mRNA-splicing factor RBM22 OS=Homo sapiens GN=RBM22 PE=1 SV=1 - [RBM22_HUMAN]	88.07	5	2	46.9	8.54	metal ion binding; nucleotide binding; protein binding; RNA binding; transporter activity	cytoplasm; nucleus; spliceosomal complex	metabolic process; regulation of biological process; response to stimulus; transport
Q01081	Splicing factor U2AF 35 kDa subunit OS=Homo sapiens GN=U2AF1 PE=1 SV=3 - [U2AF1_HUMAN]	87.97	12.5	2	27.9	8.81	metal ion binding; nucleotide binding; protein binding; RNA binding	nucleus; spliceosomal complex	metabolic process; transport
Q9Y5V3	Melanoma-associated antigen D1 OS=Homo sapiens GN=MAGED1 PE=1 SV=3 - [MAGD1_HUMAN]	87.83	1.93	1	86.1	5.83	protein binding	chromosome; cytoplasm; membrane; nucleus	cell death; regulation of biological process; response to stimulus
Q15014	Mortality factor 4-like protein 2 OS=Homo sapiens GN=MORF4L2 PE=1 SV=1 - [MO4L2_HUMAN]	87.7	6.25	1	32.3	9.72	protein binding	nucleus	cell organization and biogenesis; metabolic process; regulation of biological process; response to stimulus
Q9NV31	U3 small nucleolar ribonucleoprotein protein IMP3 OS=Homo sapiens GN=IMP3 PE=1 SV=1 - [IMP3_HUMAN]	87.52	8.15	1	21.8	9.5	protein binding; RNA binding	nucleus	metabolic process
Q96MG7	Melanoma-associated antigen G1 OS=Homo sapiens GN=NDNL2 PE=1 SV=1 - [MAGG1_HUMAN]	87.51	5.59	1	34.3	9.28	protein binding	chromosome; cytoplasm; nucleus	metabolic process; regulation of biological process; response to stimulus
Q96BK5	PIN2/TERF1-interacting telomerase inhibitor 1 OS=Homo sapiens GN=PINX1 PE=1 SV=2 - [PINX1_HUMAN]	87.47	8.54	2	37	9.6	enzyme regulator activity; protein binding; RNA binding	chromosome; cytoplasm; mitochondrion; nucleus	cell organization and biogenesis; metabolic process; regulation of biological process
Q13242	Serine/arginine-rich splicing factor 9 OS=Homo sapiens GN=SRSF9 PE=1 SV=1 - [SRSF9_HUMAN]	86.35	16.29	3	25.5	8.65	nucleotide binding; protein binding; RNA binding	nucleus	cell organization and biogenesis; metabolic process; regulation of biological process; transport
P31689	DnaJ homolog subfamily A member 1 OS=Homo sapiens GN=DNAJA1 PE=1 SV=2 - [DNJA1_HUMAN]	86.31	9.57	3	44.8	7.08	metal ion binding; nucleotide binding; protein binding	cytosol; membrane	cellular component movement; metabolic process; regulation of biological process; response to stimulus
Q15208	Serine/threonine-protein kinase 38 OS=Homo sapiens GN=STK38 PE=1 SV=1 - [STK38_HUMAN]	85.86	5.81	2	54.2	7.15	catalytic activity; metal ion binding; nucleotide binding; protein binding	cytoplasm; membrane; nucleus	metabolic process; regulation of biological process; response to stimulus
Q8TDD1	ATP-dependent RNA helicase DDX54 OS=Homo sapiens GN=DDX54 PE=1 SV=2 - [DDX54_HUMAN]	85.6	4.54	2	98.5	10.02	catalytic activity; nucleotide binding; protein binding; RNA binding	membrane; nucleus	metabolic process; regulation of biological process; response to stimulus
Q9BYI3	Hyccin OS=Homo sapiens GN=FAM126A PE=1 SV=2 - [HYCCI_HUMAN]	85.54	2.11	1	57.6	8.16	signal transducer activity	cytoplasm; membrane	regulation of biological process; response to stimulus
Q03701	CCAAT/enhancer-binding protein zeta OS=Homo sapiens GN=CEBPZ PE=1 SV=3 - [CEBPZ_HUMAN]	85.07	3.42	2	120.9	5.94	DNA binding; RNA binding	nucleus	metabolic process; regulation of biological process
Q5RKV6	Exosome complex component MTR3 OS=Homo sapiens GN=EXOSC6 PE=1 SV=1 - [EXOS6_HUMAN]	84.97	5.88	1	28.2	6.28	catalytic activity; RNA binding	cytoplasm; cytosol; nucleus	metabolic process
Q96DG6	Carboxymethylenebutenolidase homolog OS=Homo sapiens GN=CMBL PE=1 SV=1 - [CMBL_HUMAN]	84.83	20.41	3	28	7.18	catalytic activity	cytoplasm; cytosol	metabolic process
P13645	Keratin, type I cytoskeletal 10 OS=Homo sapiens GN=KRT10 PE=1 SV=6 - [K1C10_HUMAN]	84.74	2.05	1	58.8	5.21	structural molecule activity	cytoplasm; membrane; nucleus	cell differentiation; response to stimulus
Q9NVX2	Notchless protein homolog 1 OS=Homo sapiens GN=NLE1 PE=1 SV=4 - [NLE1_HUMAN]	83.94	2.68	1	53.3	7.34	protein binding	nucleus	cell differentiation; regulation of biological process; response to stimulus
Q9UKL0	REST corepressor 1 OS=Homo sapiens GN=RCOR1 PE=1 SV=1 - [RCOR1_HUMAN]	83.64	5.81	2	53	7.03	DNA binding; protein binding	nucleus	cell organization and biogenesis; coagulation; metabolic process; regulation of biological process
Q9ULL5	Proline-rich protein 12 OS=Homo sapiens GN=PRR12 PE=1 SV=2 - [PRR12_HUMAN]	83.59	0.99	1	129.9	8	DNA binding
Q9HCN8	Stromal cell-derived factor 2-like protein 1 OS=Homo sapiens GN=SDF2L1 PE=1 SV=2 - [SDF2L_HUMAN]	82.71	19	2	23.6	7.03		endoplasmic reticulum; membrane; organelle lumen
Q9UNQ2	Probable dimethyladenosine transferase OS=Homo sapiens GN=DIMT1 PE=1 SV=1 - [DIM1_HUMAN]	82.65	3.51	1	35.2	9.99	catalytic activity; RNA binding	cytoplasm; nucleus	metabolic process
Q13084	39S ribosomal protein L28, mitochondrial OS=Homo sapiens GN=MRPL28 PE=1 SV=4 - [RM28_HUMAN]	82.49	15.63	2	30.1	8.29	protein binding; RNA binding; structural molecule activity	cytoplasm; mitochondrion; nucleus; ribosome	metabolic process
P80723	Brain acid soluble protein 1 OS=Homo sapiens GN=BASP1 PE=1 SV=2 - [BASP1_HUMAN]	82.1	15.42	2	22.7	4.63	DNA binding; protein binding	cytoplasm; cytoskeleton; membrane; nucleus	cell differentiation; cell organization and biogenesis; regulation of biological process
Q96NB1	LisH domain-containing protein FOPNL OS=Homo sapiens GN=FOPNL PE=1 SV=1 - [FOPNL_HUMAN]	82.08	8.05	1	19.8	7.15	protein binding	cytoplasm; cytoskeleton; nucleus	cell organization and biogenesis
Q99856	AT-rich interactive domain-containing protein 3A OS=Homo sapiens GN=ARID3A PE=1 SV=2 - [ARI3A_HUMAN]	82	3.04	1	62.9	4.91	DNA binding; protein binding	cytoplasm; Golgi; membrane; nucleus	metabolic process; regulation of biological process
Q9NRY2	SOSS complex subunit C OS=Homo sapiens GN=INIP PE=1 SV=1 - [SOSSC_HUMAN]	81.69	12.5	1	11.4	9.25	protein binding	nucleus	metabolic process; response to stimulus
Q96DH6	RNA-binding protein Musashi homolog 2 OS=Homo sapiens GN=MSI2 PE=1 SV=1 - [MSI2H_HUMAN]	81.11	9.45	2	35.2	8.48	nucleotide binding; RNA binding	cytoplasm
P24534	Elongation factor 1-beta OS=Homo sapiens GN=EEF1B2 PE=1 SV=3 - [EF1B_HUMAN]	80.5	6.67	1	24.7	4.67	protein binding; RNA binding	cytosol	metabolic process
P21796	Voltage-dependent anion-selective channel protein 1 OS=Homo sapiens GN=VDAC1 PE=1 SV=2 - [VDAC1_HUMAN]	80.3	3.53	1	30.8	8.54	protein binding; transporter activity	membrane; mitochondrion; nucleus	cell communication; cell death; cell differentiation; defense response; regulation of biological process; response to stimulus; transport
Q92621	Nuclear pore complex protein Nup205 OS=Homo sapiens GN=NUP205 PE=1 SV=3 - [NU205_HUMAN]	80.29	0.94	2	227.8	6.19	protein binding; structural molecule activity	membrane; nucleus	cell organization and biogenesis; metabolic process; regulation of biological process; response to stimulus; transport
Q9NVD7	Alpha-parvin OS=Homo sapiens GN=PARVA PE=1 SV=1 - [PARVA_HUMAN]	79.99	3.76	1	42.2	5.95	protein binding	cytoplasm; cytoskeleton; cytosol; membrane; nucleus	cell organization and biogenesis; cellular component movement; regulation of biological process; response to stimulus
Q01085	Nucleolysin TIAR OS=Homo sapiens GN=TIAL1 PE=1 SV=1 - [TIAR_HUMAN]	79.83	4.8	1	41.6	7.74	nucleotide binding; RNA binding	cytoplasm; nucleus; vacuole	cell death; cell division; defense response; regulation of biological process; response to stimulus
O15504	Nucleoporin-like protein 2 OS=Homo sapiens GN=NUPL2 PE=1 SV=1 - [NUPL2_HUMAN]	79.33	8.04	2	44.8	9.19	metal ion binding; RNA binding; transporter activity	cytosol; membrane; nucleus	cell organization and biogenesis; metabolic process; regulation of biological process; response to stimulus; transport
O95639	Cleavage and polyadenylation specificity factor subunit 4 OS=Homo sapiens GN=CPSF4 PE=1 SV=1 - [CPSF4_HUMAN]	79.21	4.46	1	30.2	8.31	metal ion binding; RNA binding	mitochondrion; nucleus	metabolic process; regulation of biological process
Q13427	Peptidyl-prolyl cis-trans isomerase G OS=Homo sapiens GN=PPIG PE=1 SV=2 - [PPIG_HUMAN]	79.19	1.19	1	88.6	10.29	catalytic activity; protein binding; RNA binding	cytoplasm; nucleus	metabolic process
P14923	Junction plakoglobin OS=Homo sapiens GN=JUP PE=1 SV=3 - [PLAK_HUMAN]	79.15	2.42	1	81.7	6.14	protein binding; structural molecule activity	cytoplasm; cytoskeleton; cytosol; membrane; nucleus	cell communication; cell organization and biogenesis; cellular component movement; regulation of biological process; response to stimulus
P38432	Coilin OS=Homo sapiens GN=COIL PE=1 SV=1 - [COIL_HUMAN]	78.89	1.74	1	62.6	9.07	catalytic activity; protein binding	cytoplasm; membrane; nucleus	metabolic process
P09669	Cytochrome c oxidase subunit 6C OS=Homo sapiens GN=COX6C PE=1 SV=2 - [COX6C_HUMAN]	78.68	24	1	8.8	10.39	catalytic activity; transporter activity	membrane; mitochondrion	metabolic process; transport
P01859	Ig gamma-2 chain C region OS=Homo sapiens GN=IGHG2 PE=1 SV=2 - [IGHG2_HUMAN]	77.67	2.15	1	35.9	7.59	protein binding	extracellular; membrane	defense response; metabolic process; regulation of biological process; response to stimulus
Q96B26	Exosome complex component RRP43 OS=Homo sapiens GN=EXOSC8 PE=1 SV=1 - [EXOS8_HUMAN]	77.64	6.88	1	30	5.3	catalytic activity; protein binding; RNA binding	cytoplasm; cytosol; nucleus	metabolic process
Q9NPJ6	Mediator of RNA polymerase II transcription subunit 4 OS=Homo sapiens GN=MED4 PE=1 SV=1 - [MED4_HUMAN]	77.34	4.81	1	29.7	5.1	protein binding; receptor activity	membrane; nucleus	metabolic process; regulation of biological process; response to stimulus
Q9BQ75	Protein CMSS1 OS=Homo sapiens GN=CMSS1 PE=1 SV=2 - [CMS1_HUMAN]	77.28	3.23	1	31.9	9.19	catalytic activity; nucleotide binding; RNA binding
P46100	Transcriptional regulator ATRX OS=Homo sapiens GN=ATRX PE=1 SV=5 - [ATRX_HUMAN]	76.62	0.36	1	282.4	6.58	catalytic activity; DNA binding; metal ion binding; nucleotide binding; protein binding	chromosome; cytoplasm; mitochondrion; nucleus	cell organization and biogenesis; metabolic process; regulation of biological process; response to stimulus
Q9Y3D7	Mitochondrial import inner membrane translocase subunit TIM16 OS=Homo sapiens GN=PAM16 PE=1 SV=2 - [TIM16_HUMAN]	76.56	12	1	13.8	9.7		membrane; mitochondrion	metabolic process; transport
Q9NYK5	39S ribosomal protein L39, mitochondrial OS=Homo sapiens GN=MRPL39 PE=1 SV=3 - [RM39_HUMAN]	76.51	4.44	1	38.7	7.65	nucleotide binding; RNA binding	mitochondrion; ribosome
P00492	Hypoxanthine-guanine phosphoribosyltransferase OS=Homo sapiens GN=HPRT1 PE=1 SV=2 - [HPRT_HUMAN]	76.29	4.59	1	24.6	6.68	catalytic activity; metal ion binding; nucleotide binding; protein binding	cytoplasm; cytosol	cell differentiation; cell organization and biogenesis; cell proliferation; metabolic process; regulation of biological process; response to stimulus
Q7Z7H8	39S ribosomal protein L10, mitochondrial OS=Homo sapiens GN=MRPL10 PE=1 SV=3 - [RM10_HUMAN]	76.23	11.88	2	29.3	9.58	RNA binding; structural molecule activity	mitochondrion; ribosome	metabolic process
Q15370	Transcription elongation factor B polypeptide 2 OS=Homo sapiens GN=TCEB2 PE=1 SV=1 - [ELOB_HUMAN]	76	6.78	1	13.1	4.88	protein binding	cytosol; nucleus	cell organization and biogenesis; metabolic process; regulation of biological process; response to stimulus
O60306	Intron-binding protein aquarius OS=Homo sapiens GN=AQR PE=1 SV=4 - [AQR_HUMAN]	75.83	3.23	2	171.2	6.37	catalytic activity; DNA binding; nucleotide binding; protein binding; RNA binding	membrane; nucleus; spliceosomal complex	metabolic process
Q9NRZ9	Lymphoid-specific helicase OS=Homo sapiens GN=HELLS PE=1 SV=1 - [HELLS_HUMAN]	75.74	2.63	2	97	7.93	catalytic activity; DNA binding; nucleotide binding; protein binding	nucleus	cell division; cell organization and biogenesis; cell proliferation; development; metabolic process; regulation of biological process
P55084	Trifunctional enzyme subunit beta, mitochondrial OS=Homo sapiens GN=HADHB PE=1 SV=3 - [ECHB_HUMAN]	75.63	3.38	1	51.3	9.41	catalytic activity; nucleotide binding; protein binding; RNA binding	endoplasmic reticulum; membrane; mitochondrion	metabolic process
Q8N5L8	Ribonuclease P protein subunit p25-like protein OS=Homo sapiens GN=RPP25L PE=1 SV=1 - [RP25L_HUMAN]	75.47	5.52	1	17.6	10.3	RNA binding	nucleus
Q86UV5	Ubiquitin carboxyl-terminal hydrolase 48 OS=Homo sapiens GN=USP48 PE=1 SV=1 - [UBP48_HUMAN]	75.35	1.16	1	119	6.05	catalytic activity; protein binding	cytoplasm; mitochondrion; nucleus	metabolic process
Q96CB8	Integrator complex subunit 12 OS=Homo sapiens GN=INTS12 PE=1 SV=1 - [INT12_HUMAN]	75.34	3.03	1	48.8	9.69	metal ion binding; protein binding	nucleus	metabolic process; regulation of biological process; response to stimulus
P54105	Methylosome subunit pICln OS=Homo sapiens GN=CLNS1A PE=1 SV=1 - [ICLN_HUMAN]	75.16	10.55	1	26.2	4.11	protein binding; RNA binding	cytoplasm; cytoskeleton; cytosol; membrane; nucleus	cell organization and biogenesis; cellular homeostasis; metabolic process; transport
P51148	Ras-related protein Rab-5C OS=Homo sapiens GN=RAB5C PE=1 SV=2 - [RAB5C_HUMAN]	75.1	6.48	1	23.5	8.41	catalytic activity; nucleotide binding	cytoplasm; endosome; membrane; nucleus	cell organization and biogenesis; metabolic process; regulation of biological process; response to stimulus; transport
O75947	ATP synthase subunit d, mitochondrial OS=Homo sapiens GN=ATP5H PE=1 SV=3 - [ATP5H_HUMAN]	75.09	23.6	2	18.5	5.3	catalytic activity; transporter activity	membrane; mitochondrion	metabolic process; transport
P09622	Dihydrolipoyl dehydrogenase, mitochondrial OS=Homo sapiens GN=DLD PE=1 SV=2 - [DLDH_HUMAN]	74.7	3.73	1	54.1	7.85	catalytic activity; nucleotide binding	cytoplasm; mitochondrion; nucleus; organelle lumen	cellular homeostasis; metabolic process; regulation of biological process
Q92974	Rho guanine nucleotide exchange factor 2 OS=Homo sapiens GN=ARHGEF2 PE=1 SV=4 - [ARHG2_HUMAN]	74.54	2.54	1	111.5	7.27	metal ion binding; protein binding	cytoplasm; cytoskeleton; cytosol; Golgi; membrane	cell death; cell division; cell organization and biogenesis; defense response; regulation of biological process; response to stimulus; transport
Q9NYH9	U3 small nucleolar RNA-associated protein 6 homolog OS=Homo sapiens GN=UTP6 PE=1 SV=2 - [UTP6_HUMAN]	74.44	5.36	2	70.1	7.28	protein binding	nucleus	metabolic process
P62487	DNA-directed RNA polymerase II subunit RPB7 OS=Homo sapiens GN=POLR2G PE=1 SV=1 - [RPB7_HUMAN]	74.39	12.21	1	19.3	5.54	catalytic activity; DNA binding; protein binding; RNA binding	nucleus	cell death; metabolic process; regulation of biological process; response to stimulus
P48444	Coatomer subunit delta OS=Homo sapiens GN=ARCN1 PE=1 SV=1 - [COPD_HUMAN]	74.34	4.7	2	57.2	6.21	protein binding; RNA binding	cytoplasm; cytosol; endoplasmic reticulum; Golgi; membrane	cell organization and biogenesis; response to stimulus; transport
Q7Z5K2	Wings apart-like protein homolog OS=Homo sapiens GN=WAPAL PE=1 SV=1 - [WAPL_HUMAN]	74.07	1.51	1	132.9	5.44	protein binding	chromosome; cytoplasm; cytoskeleton; cytosol; nucleus	cell division; cell organization and biogenesis; regulation of biological process; response to stimulus
Q9H8H2	Probable ATP-dependent RNA helicase DDX31 OS=Homo sapiens GN=DDX31 PE=1 SV=2 - [DDX31_HUMAN]	73.74	2	1	94	9.99	catalytic activity; nucleotide binding; RNA binding	nucleus	metabolic process
Q9BXY0	Protein MAK16 homolog OS=Homo sapiens GN=MAK16 PE=1 SV=2 - [MAK16_HUMAN]	73.02	10.67	2	35.3	5.38	RNA binding	nucleus
Q14739	Lamin-B receptor OS=Homo sapiens GN=LBR PE=1 SV=2 - [LBR_HUMAN]	72.88	5.37	2	70.7	9.36	catalytic activity; DNA binding; protein binding; RNA binding	membrane; mitochondrion; nucleus	metabolic process
P09001	39S ribosomal protein L3, mitochondrial OS=Homo sapiens GN=MRPL3 PE=1 SV=1 - [RM03_HUMAN]	72.87	2.59	1	38.6	9.48	RNA binding; structural molecule activity	mitochondrion; ribosome	metabolic process
Q9BWJ5	Splicing factor 3B subunit 5 OS=Homo sapiens GN=SF3B5 PE=1 SV=1 - [SF3B5_HUMAN]	72.47	25.58	2	10.1	6.35		nucleus; spliceosomal complex	metabolic process
P08865	40S ribosomal protein SA OS=Homo sapiens GN=RPSA PE=1 SV=4 - [RSSA_HUMAN]	72.33	5.08	1	32.8	4.87	protein binding; receptor activity; RNA binding; structural molecule activity	cytoplasm; cytosol; membrane; nucleus; ribosome	cell organization and biogenesis; metabolic process; transport
P18887	DNA repair protein XRCC1 OS=Homo sapiens GN=XRCC1 PE=1 SV=2 - [XRCC1_HUMAN]	71.98	2.69	1	69.4	6.39	DNA binding; protein binding	nucleus	metabolic process; response to stimulus
P35611	Alpha-adducin OS=Homo sapiens GN=ADD1 PE=1 SV=2 - [ADDA_HUMAN]	70.96	3.8	2	80.9	5.83	metal ion binding; protein binding; RNA binding; structural molecule activity	cytoplasm; cytoskeleton; cytosol; membrane; nucleus	cell death; cell differentiation; cell organization and biogenesis; cellular homeostasis; metabolic process; regulation of biological process; response to stimulus
Q00610	Clathrin heavy chain 1 OS=Homo sapiens GN=CLTC PE=1 SV=5 - [CLH1_HUMAN]	70.96	1.25	2	191.5	5.69	protein binding; RNA binding; structural molecule activity	cytosol; membrane; mitochondrion	cell differentiation; cell organization and biogenesis; cellular component movement; metabolic process; regulation of biological process; response to stimulus; transport
P62937	Peptidyl-prolyl cis-trans isomerase A OS=Homo sapiens GN=PPIA PE=1 SV=2 - [PPIA_HUMAN]	70.81	5.45	1	18	7.81	catalytic activity; protein binding; RNA binding	cytoplasm; cytosol; extracellular; membrane; nucleus	cell organization and biogenesis; cellular component movement; coagulation; metabolic process; regulation of biological process; transport
O95785	Protein Wiz OS=Homo sapiens GN=WIZ PE=1 SV=2 - [WIZ_HUMAN]	70.78	1.39	2	178.6	6.86	metal ion binding; protein binding	nucleus	cell organization and biogenesis; regulation of biological process
O43504	Ragulator complex protein LAMTOR5 OS=Homo sapiens GN=LAMTOR5 PE=1 SV=1 - [LTOR5_HUMAN]	70.54	15.38	1	9.6	4.87	protein binding; structural molecule activity	cytoplasm; cytosol; vacuole	cell organization and biogenesis; regulation of biological process; response to stimulus
Q96N64	PWWP domain-containing protein 2A OS=Homo sapiens GN=PWWP2A PE=1 SV=2 - [PWP2A_HUMAN]	70.33	1.46	1	81.9	9	protein binding
Q9NZR1	Tropomodulin-2 OS=Homo sapiens GN=TMOD2 PE=1 SV=1 - [TMOD2_HUMAN]	70.31	6.55	2	39.6	5.27	protein binding	cytoplasm; cytoskeleton	cell communication; regulation of biological process; response to stimulus
P17707	S-adenosylmethionine decarboxylase proenzyme OS=Homo sapiens GN=AMD1 PE=1 SV=2 - [DCAM_HUMAN]	70.05	2.4	1	38.3	6	catalytic activity	cytosol	metabolic process
Q9GZR7	ATP-dependent RNA helicase DDX24 OS=Homo sapiens GN=DDX24 PE=1 SV=1 - [DDX24_HUMAN]	69.93	1.28	1	96.3	9.06	catalytic activity; nucleotide binding; RNA binding	cytoplasm; membrane	metabolic process
Q9NWT1	p21-activated protein kinase-interacting protein 1 OS=Homo sapiens GN=PAK1IP1 PE=1 SV=2 - [PK1IP_HUMAN]	69.07	4.34	1	43.9	8.91	protein binding	membrane; nucleus	regulation of biological process
Q92576	PHD finger protein 3 OS=Homo sapiens GN=PHF3 PE=1 SV=3 - [PHF3_HUMAN]	68.86	0.93	1	229.3	6.96	metal ion binding; protein binding	nucleus	development; metabolic process
P37198	Nuclear pore glycoprotein p62 OS=Homo sapiens GN=NUP62 PE=1 SV=3 - [NUP62_HUMAN]	68.37	2.68	1	53.2	5.31	protein binding; structural molecule activity; transporter activity	cytoplasm; cytoskeleton; membrane; nucleus	cell death; cell organization and biogenesis; metabolic process; regulation of biological process; response to stimulus; transport
O14646	Chromodomain-helicase-DNA-binding protein 1 OS=Homo sapiens GN=CHD1 PE=1 SV=2 - [CHD1_HUMAN]	68.17	1.11	2	196.6	7.14	catalytic activity; DNA binding; nucleotide binding; protein binding	cytoplasm; nucleus	cell organization and biogenesis; metabolic process; regulation of biological process
P35580	Myosin-10 OS=Homo sapiens GN=MYH10 PE=1 SV=3 - [MYH10_HUMAN]	67.72	0.91	1	228.9	5.54	catalytic activity; motor activity; nucleotide binding; protein binding; transporter activity	cytoplasm; membrane; nucleus	cell organization and biogenesis; cell proliferation; cellular component movement; metabolic process; regulation of biological process; transport
P57740	Nuclear pore complex protein Nup107 OS=Homo sapiens GN=NUP107 PE=1 SV=1 - [NU107_HUMAN]	67.16	1.08	1	106.3	5.43	protein binding; structural molecule activity; transporter activity	chromosome; cytosol; membrane; nucleus	cell organization and biogenesis; metabolic process; regulation of biological process; response to stimulus; transport
Q96I25	Splicing factor 45 OS=Homo sapiens GN=RBM17 PE=1 SV=1 - [SPF45_HUMAN]	67.03	2.24	1	44.9	5.97	nucleotide binding; protein binding; RNA binding	cytoplasm; nucleus; spliceosomal complex	metabolic process
Q5C9Z4	Nucleolar MIF4G domain-containing protein 1 OS=Homo sapiens GN=NOM1 PE=1 SV=1 - [NOM1_HUMAN]	66.32	1.63	1	96.2	8.1	DNA binding; protein binding; RNA binding	nucleus	metabolic process
Q15648	Mediator of RNA polymerase II transcription subunit 1 OS=Homo sapiens GN=MED1 PE=1 SV=4 - [MED1_HUMAN]	66.25	0.57	1	168.4	8.73	DNA binding; protein binding; receptor activity	chromosome; membrane; nucleus	cell differentiation; cell organization and biogenesis; cell proliferation; development; metabolic process; regulation of biological process; response to stimulus; transport
P42771	Cyclin-dependent kinase inhibitor 2A, isoforms 1/2/3 OS=Homo sapiens GN=CDKN2A PE=1 SV=2 - [CD2A1_HUMAN]	65.9	15.38	2	16.5	5.81	catalytic activity; DNA binding; enzyme regulator activity; protein binding; RNA binding	cytoplasm; cytosol; mitochondrion; nucleus	cell division; cell organization and biogenesis; metabolic process; regulation of biological process; response to stimulus
Q9UN86	Ras GTPase-activating protein-binding protein 2 OS=Homo sapiens GN=G3BP2 PE=1 SV=2 - [G3BP2_HUMAN]	65.89	3.32	1	54.1	5.55	nucleotide binding; protein binding; RNA binding; structural molecule activity	cytoplasm; cytosol	regulation of biological process; response to stimulus; transport
P06733	Alpha-enolase OS=Homo sapiens GN=ENO1 PE=1 SV=2 - [ENOA_HUMAN]	65.84	3.92	1	47.1	7.39	catalytic activity; DNA binding; metal ion binding; protein binding; RNA binding	cytoplasm; cytosol; membrane; nucleus	metabolic process; regulation of biological process; response to stimulus
P12814	Alpha-actinin-1 OS=Homo sapiens GN=ACTN1 PE=1 SV=2 - [ACTN1_HUMAN]	65.77	1.35	1	103	5.41	metal ion binding; protein binding; RNA binding	cytoplasm; cytoskeleton; cytosol; extracellular; membrane; nucleus; organelle lumen	cell organization and biogenesis; coagulation; regulation of biological process; transport
Q15046	Lysine--tRNA ligase OS=Homo sapiens GN=KARS PE=1 SV=3 - [SYK_HUMAN]	65.62	3.02	2	68	6.35	catalytic activity; metal ion binding; nucleotide binding; protein binding; RNA binding	cytoplasm; cytoskeleton; cytosol; extracellular; membrane; mitochondrion; nucleus; organelle lumen	cell death; metabolic process
Q9NY12	H/ACA ribonucleoprotein complex subunit 1 OS=Homo sapiens GN=GAR1 PE=1 SV=1 - [GAR1_HUMAN]	65.54	7.37	2	22.3	10.92	catalytic activity; RNA binding; transporter activity	nucleus	metabolic process; transport
Q13257	Mitotic spindle assembly checkpoint protein MAD2A OS=Homo sapiens GN=MAD2L1 PE=1 SV=1 - [MD2L1_HUMAN]	65.49	10.24	1	23.5	5.08	protein binding	chromosome; cytoplasm; cytoskeleton; cytosol; nucleus	cell division; cell organization and biogenesis; metabolic process; regulation of biological process
Q9Y3D3	28S ribosomal protein S16, mitochondrial OS=Homo sapiens GN=MRPS16 PE=1 SV=1 - [RT16_HUMAN]	65.43	27.74	2	15.3	9.5	protein binding; structural molecule activity	mitochondrion; ribosome	metabolic process
O94905	Erlin-2 OS=Homo sapiens GN=ERLIN2 PE=1 SV=1 - [ERLN2_HUMAN]	65.13	3.54	1	37.8	5.62	protein binding	cytoplasm; endoplasmic reticulum; membrane	cell death; metabolic process
Q8N3Z3	GTP-binding protein 8 OS=Homo sapiens GN=GTPBP8 PE=2 SV=1 - [GTPB8_HUMAN]	64.84	4.93	1	32.1	9.42	catalytic activity; metal ion binding; nucleotide binding; transporter activity	membrane; mitochondrion	cell organization and biogenesis; transport
P50213	Isocitrate dehydrogenase [NAD] subunit alpha, mitochondrial OS=Homo sapiens GN=IDH3A PE=1 SV=1 - [IDH3A_HUMAN]	64.57	4.64	1	39.6	6.92	catalytic activity; metal ion binding; nucleotide binding	mitochondrion; nucleus; organelle lumen	metabolic process
Q15024	Exosome complex component RRP42 OS=Homo sapiens GN=EXOSC7 PE=1 SV=3 - [EXOS7_HUMAN]	64.17	5.5	1	31.8	5.19	catalytic activity; protein binding; RNA binding	cytoplasm; cytosol; nucleus	metabolic process
Q7Z7F7	39S ribosomal protein L55, mitochondrial OS=Homo sapiens GN=MRPL55 PE=1 SV=1 - [RM55_HUMAN]	63.71	12.5	1	15.1	11.15	structural molecule activity	mitochondrion; ribosome	metabolic process
Q8IZ40	REST corepressor 2 OS=Homo sapiens GN=RCOR2 PE=1 SV=2 - [RCOR2_HUMAN]	63.46	3.06	1	58	9.01	DNA binding	chromosome; nucleus	metabolic process; regulation of biological process
Q9Y625	Glypican-6 OS=Homo sapiens GN=GPC6 PE=1 SV=1 - [GPC6_HUMAN]	63.42	3.06	1	62.7	5.41	protein binding	extracellular; membrane; nucleus; organelle lumen	cellular component movement; metabolic process; regulation of biological process; response to stimulus
P09211	Glutathione S-transferase P OS=Homo sapiens GN=GSTP1 PE=1 SV=2 - [GSTP1_HUMAN]	63	5.24	1	23.3	5.64	catalytic activity; enzyme regulator activity; protein binding	cytoplasm; cytosol; membrane; mitochondrion; nucleus	cell proliferation; metabolic process; regulation of biological process; response to stimulus
Q9Y2H1	Serine/threonine-protein kinase 38-like OS=Homo sapiens GN=STK38L PE=1 SV=3 - [ST38L_HUMAN]	61.94	2.16	1	54	6.81	catalytic activity; metal ion binding; nucleotide binding; protein binding	cytoplasm; cytoskeleton; membrane; nucleus	metabolic process; regulation of biological process; response to stimulus
Q9NQS7	Inner centromere protein OS=Homo sapiens GN=INCENP PE=1 SV=3 - [INCE_HUMAN]	61.74	1.85	1	105.4	9.44	protein binding	chromosome; cytoplasm; cytoskeleton; cytosol; nucleus	cell division; cell organization and biogenesis
P63279	SUMO-conjugating enzyme UBC9 OS=Homo sapiens GN=UBE2I PE=1 SV=1 - [UBC9_HUMAN]	61.7	8.23	1	18	8.66	catalytic activity; nucleotide binding; protein binding; RNA binding	cytoplasm; nucleus	cell division; cell organization and biogenesis; metabolic process; regulation of biological process
P23258	Tubulin gamma-1 chain OS=Homo sapiens GN=TUBG1 PE=1 SV=2 - [TBG1_HUMAN]	61.31	5.99	1	51.1	6.14	catalytic activity; nucleotide binding; protein binding; structural molecule activity	chromosome; cytoplasm; cytoskeleton; cytosol	cell organization and biogenesis; metabolic process
Q86XP3	ATP-dependent RNA helicase DDX42 OS=Homo sapiens GN=DDX42 PE=1 SV=1 - [DDX42_HUMAN]	61.3	1.39	1	102.9	7.02	catalytic activity; nucleotide binding; protein binding; RNA binding	cytoplasm; membrane; nucleus	metabolic process
P82933	28S ribosomal protein S9, mitochondrial OS=Homo sapiens GN=MRPS9 PE=1 SV=2 - [RT09_HUMAN]	61.24	3.28	1	45.8	9.51	protein binding; RNA binding; structural molecule activity	mitochondrion; ribosome	metabolic process; response to stimulus
P07339	Cathepsin D OS=Homo sapiens GN=CTSD PE=1 SV=1 - [CATD_HUMAN]	61.19	2.67	1	44.5	6.54	catalytic activity; protein binding	extracellular; mitochondrion; organelle lumen; vacuole	cell death; cell organization and biogenesis; metabolic process
P18859	ATP synthase-coupling factor 6, mitochondrial OS=Homo sapiens GN=ATP5J PE=1 SV=1 - [ATP5J_HUMAN]	60.86	13.89	1	12.6	9.52	catalytic activity; transporter activity	membrane; mitochondrion	metabolic process; transport
P30084	Enoyl-CoA hydratase, mitochondrial OS=Homo sapiens GN=ECHS1 PE=1 SV=4 - [ECHM_HUMAN]	60.76	4.14	1	31.4	8.07	catalytic activity; protein binding	mitochondrion; organelle lumen	metabolic process
Q96EE3	Nucleoporin SEH1 OS=Homo sapiens GN=SEH1L PE=1 SV=3 - [SEH1_HUMAN]	59.95	6.67	2	39.6	8.09	protein binding	chromosome; cytosol; nucleus	cell division; cell organization and biogenesis; metabolic process; regulation of biological process; response to stimulus; transport
Q92794	Histone acetyltransferase KAT6A OS=Homo sapiens GN=KAT6A PE=1 SV=2 - [KAT6A_HUMAN]	59.74	0.75	1	224.9	5.68	catalytic activity; DNA binding; metal ion binding; protein binding	chromosome; Golgi; nucleus	cell differentiation; cell organization and biogenesis; metabolic process; regulation of biological process; response to stimulus
Q8IX01	SURP and G-patch domain-containing protein 2 OS=Homo sapiens GN=SUGP2 PE=1 SV=2 - [SUGP2_HUMAN]	59.67	1.11	1	120.1	7.28	RNA binding	nucleus	metabolic process
Q96AV8	Transcription factor E2F7 OS=Homo sapiens GN=E2F7 PE=1 SV=3 - [E2F7_HUMAN]	59.42	1.76	1	99.8	8.16	DNA binding; protein binding	nucleus	cell differentiation; metabolic process; regulation of biological process; response to stimulus
P28289	Tropomodulin-1 OS=Homo sapiens GN=TMOD1 PE=1 SV=1 - [TMOD1_HUMAN]	59.41	8.36	2	40.5	5.1	protein binding	cytoplasm; cytoskeleton; cytosol; membrane	cell organization and biogenesis; cellular component movement; response to stimulus
O15160	DNA-directed RNA polymerases I and III subunit RPAC1 OS=Homo sapiens GN=POLR1C PE=1 SV=1 - [RPAC1_HUMAN]	59.4	8.96	2	39.2	5.5	catalytic activity; DNA binding; protein binding	cytosol; nucleus	defense response; metabolic process; regulation of biological process; response to stimulus
Q99959	Plakophilin-2 OS=Homo sapiens GN=PKP2 PE=1 SV=2 - [PKP2_HUMAN]	59.01	1.25	1	97.4	9.33	protein binding; structural molecule activity	membrane; nucleus	cell communication; cell organization and biogenesis; regulation of biological process
P62330	ADP-ribosylation factor 6 OS=Homo sapiens GN=ARF6 PE=1 SV=2 - [ARF6_HUMAN]	59	5.71	1	20.1	8.95	catalytic activity; enzyme regulator activity; metal ion binding; nucleotide binding; protein binding; signal transducer activity	cytoplasm; endosome; Golgi; membrane; nucleus	cell death; cell differentiation; cell division; cell organization and biogenesis; cellular component movement; metabolic process; regulation of biological process; response to stimulus; transport
Q7Z3B4	Nucleoporin p54 OS=Homo sapiens GN=NUP54 PE=1 SV=2 - [NUP54_HUMAN]	58.88	4.14	1	55.4	7.02	transporter activity	cytoplasm; membrane; nucleus	cell organization and biogenesis; metabolic process; regulation of biological process; response to stimulus; transport
Q9UIL1	Short coiled-coil protein OS=Homo sapiens GN=SCOC PE=1 SV=2 - [SCOC_HUMAN]	58.86	11.32	1	18	8.85	protein binding	cytoplasm; cytosol; endosome; Golgi; membrane	regulation of biological process
P84085	ADP-ribosylation factor 5 OS=Homo sapiens GN=ARF5 PE=1 SV=2 - [ARF5_HUMAN]	58.79	5.56	1	20.5	6.79	catalytic activity; nucleotide binding; protein binding; signal transducer activity	cytoplasm; Golgi; membrane; nucleus	metabolic process; regulation of biological process; response to stimulus; transport
Q9NWU2	Glucose-induced degradation protein 8 homolog OS=Homo sapiens GN=GID8 PE=1 SV=1 - [GID8_HUMAN]	58.69	20.18	2	26.7	4.97	protein binding	nucleus
Q9BSJ2	Gamma-tubulin complex component 2 OS=Homo sapiens GN=TUBGCP2 PE=1 SV=2 - [GCP2_HUMAN]	58.36	1.22	1	102.5	6.84	protein binding	cytoplasm; cytoskeleton; cytosol; membrane; nucleus	cell organization and biogenesis
P22695	Cytochrome b-c1 complex subunit 2, mitochondrial OS=Homo sapiens GN=UQCRC2 PE=1 SV=3 - [QCR2_HUMAN]	58.33	3.53	1	48.4	8.63	catalytic activity; metal ion binding; protein binding	membrane; mitochondrion	metabolic process; transport
P20226	TATA-box-binding protein OS=Homo sapiens GN=TBP PE=1 SV=2 - [TBP_HUMAN]	58.26	10.32	2	37.7	9.79	DNA binding; protein binding	cytoplasm; nucleus	cell death; metabolic process; regulation of biological process
O75467	Zinc finger protein 324A OS=Homo sapiens GN=ZNF324 PE=2 SV=1 - [Z324A_HUMAN]	58.21	2.35	1	61.1	9.57	DNA binding; metal ion binding	nucleus	metabolic process; regulation of biological process
Q9Y3F4	Serine-threonine kinase receptor-associated protein OS=Homo sapiens GN=STRAP PE=1 SV=1 - [STRAP_HUMAN]	57.47	4.29	1	38.4	5.12	protein binding; RNA binding	cytoplasm; cytosol; membrane; mitochondrion; nucleus; spliceosomal complex	cell organization and biogenesis; metabolic process; regulation of biological process; response to stimulus
P35226	Polycomb complex protein BMI-1 OS=Homo sapiens GN=BMI1 PE=1 SV=2 - [BMI1_HUMAN]	57.35	8.28	2	36.9	8.63	catalytic activity; DNA binding; metal ion binding; protein binding	cytoplasm; nucleus	cell division; cell organization and biogenesis; metabolic process; regulation of biological process; response to stimulus
Q8TBC3	SH3KBP1-binding protein 1 OS=Homo sapiens GN=SHKBP1 PE=1 SV=2 - [SHKB1_HUMAN]	57.34	2.26	1	76.3	8.28	protein binding		cell organization and biogenesis
Q9BX68	Histidine triad nucleotide-binding protein 2, mitochondrial OS=Homo sapiens GN=HINT2 PE=1 SV=1 - [HINT2_HUMAN]	57.16	12.27	1	17.2	9.16	catalytic activity; nucleotide binding	mitochondrion	cell death; metabolic process
Q99613	Eukaryotic translation initiation factor 3 subunit C OS=Homo sapiens GN=EIF3C PE=1 SV=1 - [EIF3C_HUMAN]	57.08	3.07	2	105.3	5.68	protein binding; RNA binding	cytoplasm; cytosol	cell organization and biogenesis; metabolic process; regulation of biological process
P12270	Nucleoprotein TPR OS=Homo sapiens GN=TPR PE=1 SV=3 - [TPR_HUMAN]	56.79	0.76	1	267.1	5.02	catalytic activity; motor activity; nucleotide binding; protein binding; RNA binding; transporter activity	chromosome; cytoplasm; cytoskeleton; membrane; nucleus	cell division; cell organization and biogenesis; metabolic process; regulation of biological process; response to stimulus; transport
P49327	Fatty acid synthase OS=Homo sapiens GN=FASN PE=1 SV=3 - [FAS_HUMAN]	56.67	1.04	1	273.3	6.44	catalytic activity; metal ion binding; nucleotide binding; protein binding; RNA binding	cytoplasm; cytosol; Golgi; membrane; mitochondrion	cell differentiation; metabolic process; regulation of biological process; response to stimulus
Q9UHB6	LIM domain and actin-binding protein 1 OS=Homo sapiens GN=LIMA1 PE=1 SV=1 - [LIMA1_HUMAN]	56.63	3.43	2	85.2	6.84	metal ion binding; protein binding	cytoplasm; cytoskeleton; membrane	cell organization and biogenesis; regulation of biological process
P20340	Ras-related protein Rab-6A OS=Homo sapiens GN=RAB6A PE=1 SV=3 - [RAB6A_HUMAN]	56.52	5.77	1	23.6	5.54	catalytic activity; nucleotide binding; protein binding; transporter activity	cytoplasm; cytosol; Golgi; membrane; nucleus	cellular component movement; metabolic process; regulation of biological process; response to stimulus; transport
Q9H840	Gem-associated protein 7 OS=Homo sapiens GN=GEMIN7 PE=1 SV=1 - [GEMI7_HUMAN]	56.51	14.5	1	14.5	7.4	protein binding	cytoplasm; cytosol; nucleus; spliceosomal complex	cell organization and biogenesis; metabolic process
Q9H9A5	CCR4-NOT transcription complex subunit 10 OS=Homo sapiens GN=CNOT10 PE=1 SV=1 - [CNOTA_HUMAN]	56.43	1.61	1	82.3	7.78	protein binding	cytoplasm; cytosol; membrane; nucleus	metabolic process; regulation of biological process
O95816	BAG family molecular chaperone regulator 2 OS=Homo sapiens GN=BAG2 PE=1 SV=1 - [BAG2_HUMAN]	56.38	12.32	2	23.8	6.7	protein binding		metabolic process
Q96ES7	SAGA-associated factor 29 homolog OS=Homo sapiens GN=CCDC101 PE=1 SV=1 - [SGF29_HUMAN]	56.06	4.44	1	33.2	8.1	protein binding	nucleus	cell organization and biogenesis; metabolic process; regulation of biological process
Q9HD42	Charged multivesicular body protein 1a OS=Homo sapiens GN=CHMP1A PE=1 SV=1 - [CHM1A_HUMAN]	55.83	4.59	1	21.7	8.06	catalytic activity; metal ion binding; protein binding	chromosome; cytoplasm; endosome; membrane; nucleus	cell communication; cell division; cell organization and biogenesis; metabolic process; regulation of biological process; response to stimulus; transport
Q9Y2Q5	Ragulator complex protein LAMTOR2 OS=Homo sapiens GN=LAMTOR2 PE=1 SV=1 - [LTOR2_HUMAN]	55.57	12	1	13.5	5.4	protein binding; structural molecule activity	endosome; membrane; vacuole	cell growth; regulation of biological process; response to stimulus
Q99459	Cell division cycle 5-like protein OS=Homo sapiens GN=CDC5L PE=1 SV=2 - [CDC5L_HUMAN]	55.32	1.25	1	92.2	8.18	DNA binding; protein binding; RNA binding	cytoplasm; membrane; nucleus; spliceosomal complex	metabolic process; regulation of biological process
Q16891	Mitochondrial inner membrane protein OS=Homo sapiens GN=IMMT PE=1 SV=1 - [IMMT_HUMAN]	55.2	2.77	1	83.6	6.48	protein binding; RNA binding	membrane; mitochondrion	cellular homeostasis; response to stimulus
Q9UFC0	Leucine-rich repeat and WD repeat-containing protein 1 OS=Homo sapiens GN=LRWD1 PE=1 SV=2 - [LRWD1_HUMAN]	55.07	1.39	1	70.8	7.21	DNA binding; nucleotide binding; protein binding	chromosome; cytoplasm; cytoskeleton; nucleus	cell organization and biogenesis; metabolic process
P04844	Dolichyl-diphosphooligosaccharide--protein glycosyltransferase subunit 2 OS=Homo sapiens GN=RPN2 PE=1 SV=3 - [RPN2_HUMAN]	55.02	6.81	2	69.2	5.69	catalytic activity	endoplasmic reticulum; membrane; nucleus	cell organization and biogenesis; metabolic process; response to stimulus; transport
Q8WUB8	PHD finger protein 10 OS=Homo sapiens GN=PHF10 PE=1 SV=3 - [PHF10_HUMAN]	54.79	2.41	1	56	6.62	metal ion binding; protein binding	nucleus	metabolic process; regulation of biological process
Q9UJV9	Probable ATP-dependent RNA helicase DDX41 OS=Homo sapiens GN=DDX41 PE=1 SV=2 - [DDX41_HUMAN]	54.75	5.31	2	69.8	6.84	catalytic activity; DNA binding; metal ion binding; nucleotide binding; protein binding; RNA binding	cytosol; endoplasmic reticulum; membrane; nucleus; spliceosomal complex	cell death; defense response; development; metabolic process; regulation of biological process; response to stimulus
Q9Y3B2	Exosome complex component CSL4 OS=Homo sapiens GN=EXOSC1 PE=1 SV=1 - [EXOS1_HUMAN]	54.51	5.64	1	21.4	8.24	catalytic activity; protein binding; RNA binding; structural molecule activity	cytoplasm; cytosol; nucleus; ribosome	metabolic process
Q08380	Galectin-3-binding protein OS=Homo sapiens GN=LGALS3BP PE=1 SV=1 - [LG3BP_HUMAN]	54.31	1.88	1	65.3	5.27	protein binding; receptor activity	extracellular; membrane	defense response; regulation of biological process; response to stimulus; transport
Q86WJ1	Chromodomain-helicase-DNA-binding protein 1-like OS=Homo sapiens GN=CHD1L PE=1 SV=2 - [CHD1L_HUMAN]	53.66	2.9	2	100.9	6.9	catalytic activity; DNA binding; nucleotide binding; protein binding	cytoplasm; membrane; nucleus	cell organization and biogenesis; metabolic process; response to stimulus
Q13206	Probable ATP-dependent RNA helicase DDX10 OS=Homo sapiens GN=DDX10 PE=1 SV=2 - [DDX10_HUMAN]	53.62	2.17	1	100.8	8.63	catalytic activity; nucleotide binding; RNA binding		metabolic process
O15371	Eukaryotic translation initiation factor 3 subunit D OS=Homo sapiens GN=EIF3D PE=1 SV=1 - [EIF3D_HUMAN]	53.51	2.19	1	63.9	6.05	protein binding; RNA binding	cytoplasm; cytosol; membrane	cell organization and biogenesis; metabolic process; regulation of biological process
Q9H3P2	Negative elongation factor A OS=Homo sapiens GN=NELFA PE=1 SV=3 - [NELFA_HUMAN]	53.5	2.08	1	57.2	9.03	protein binding	cytoplasm; nucleus	development; metabolic process; regulation of biological process
Q9BXP5	Serrate RNA effector molecule homolog OS=Homo sapiens GN=SRRT PE=1 SV=1 - [SRRT_HUMAN]	53.35	1.48	1	100.6	5.96	DNA binding; protein binding; RNA binding	cytoplasm; nucleus	cell proliferation; metabolic process; regulation of biological process; response to stimulus
Q16527	Cysteine and glycine-rich protein 2 OS=Homo sapiens GN=CSRP2 PE=1 SV=3 - [CSRP2_HUMAN]	53.08	7.77	1	20.9	8.62	metal ion binding	nucleus	cell differentiation; development
Q15042	Rab3 GTPase-activating protein catalytic subunit OS=Homo sapiens GN=RAB3GAP1 PE=1 SV=3 - [RB3GP_HUMAN]	52.77	1.83	1	110.5	5.55	enzyme regulator activity; protein binding	cytoplasm; nucleus	cell organization and biogenesis; regulation of biological process
O00712	Nuclear factor 1 B-type OS=Homo sapiens GN=NFIB PE=1 SV=2 - [NFIB_HUMAN]	52.65	2.38	1	47.4	8.87	DNA binding	nucleus	cell differentiation; cell organization and biogenesis; cellular component movement; metabolic process; regulation of biological process
O75940	Survival of motor neuron-related-splicing factor 30 OS=Homo sapiens GN=SMNDC1 PE=1 SV=1 - [SPF30_HUMAN]	52.57	4.2	1	26.7	7.24	protein binding; RNA binding	cytoplasm; cytoskeleton; nucleus; spliceosomal complex	cell death; metabolic process
P18077	60S ribosomal protein L35a OS=Homo sapiens GN=RPL35A PE=1 SV=2 - [RL35A_HUMAN]	52.34	14.55	2	12.5	11.06	RNA binding; structural molecule activity	cytosol; membrane; ribosome	cell organization and biogenesis; metabolic process; transport
Q9BS16	Centromere protein K OS=Homo sapiens GN=CENPK PE=1 SV=1 - [CENPK_HUMAN]	52.15	8.18	1	31.6	4.89		chromosome; cytosol; nucleus	cell organization and biogenesis; regulation of biological process
P49959	Double-strand break repair protein MRE11A OS=Homo sapiens GN=MRE11A PE=1 SV=3 - [MRE11_HUMAN]	51.9	1.84	1	80.5	5.9	catalytic activity; DNA binding; metal ion binding; protein binding	chromosome; cytosol; nucleus	cell organization and biogenesis; cell proliferation; defense response; metabolic process; regulation of biological process; response to stimulus
P35637	RNA-binding protein FUS OS=Homo sapiens GN=FUS PE=1 SV=1 - [FUS_HUMAN]	51.9	2.66	1	53.4	9.36	DNA binding; metal ion binding; nucleotide binding; protein binding; RNA binding	cytoplasm; nucleus	cell death; metabolic process
Q8N983	39S ribosomal protein L43, mitochondrial OS=Homo sapiens GN=MRPL43 PE=1 SV=1 - [RM43_HUMAN]	51.89	5.12	1	23.4	8.65	RNA binding; structural molecule activity	mitochondrion; ribosome	metabolic process
Q9H9L3	Interferon-stimulated 20 kDa exonuclease-like 2 OS=Homo sapiens GN=ISG20L2 PE=1 SV=1 - [I20L2_HUMAN]	51.81	3.68	1	39.1	9.94	catalytic activity; protein binding; RNA binding	nucleus	metabolic process
P50395	Rab GDP dissociation inhibitor beta OS=Homo sapiens GN=GDI2 PE=1 SV=2 - [GDIB_HUMAN]	51.47	4.27	1	50.6	6.47	enzyme regulator activity; protein binding; RNA binding	cell surface; cytoplasm; cytosol; Golgi; membrane	regulation of biological process; response to stimulus; transport
Q96EY8	Cob(I)yrinic acid a,c-diamide adenosyltransferase, mitochondrial OS=Homo sapiens GN=MMAB PE=1 SV=1 - [MMAB_HUMAN]	51.29	4	1	27.4	8.6	catalytic activity; nucleotide binding	mitochondrion; organelle lumen	metabolic process
Q9Y2L1	Exosome complex exonuclease RRP44 OS=Homo sapiens GN=DIS3 PE=1 SV=2 - [RRP44_HUMAN]	51.22	1.36	1	108.9	7.14	catalytic activity; protein binding; RNA binding	cytoplasm; cytosol; membrane; nucleus	metabolic process; regulation of biological process
Q96HY6	DDRGK domain-containing protein 1 OS=Homo sapiens GN=DDRGK1 PE=1 SV=2 - [DDRGK_HUMAN]	50.35	5.41	1	35.6	5.12	protein binding	endoplasmic reticulum
Q3ZCQ8	Mitochondrial import inner membrane translocase subunit TIM50 OS=Homo sapiens GN=TIMM50 PE=1 SV=2 - [TIM50_HUMAN]	49.45	2.83	1	39.6	8.37	catalytic activity; protein binding; RNA binding	membrane; mitochondrion; nucleus	cell organization and biogenesis; metabolic process; transport
O75934	Pre-mRNA-splicing factor SPF27 OS=Homo sapiens GN=BCAS2 PE=1 SV=1 - [SPF27_HUMAN]	49.44	5.78	1	26.1	5.66	protein binding	nucleus; spliceosomal complex	metabolic process
Q9BYC8	39S ribosomal protein L32, mitochondrial OS=Homo sapiens GN=MRPL32 PE=1 SV=1 - [RM32_HUMAN]	49.3	12.23	1	21.4	9.73	RNA binding; structural molecule activity	mitochondrion; ribosome	metabolic process
P13861	cAMP-dependent protein kinase type II-alpha regulatory subunit OS=Homo sapiens GN=PRKAR2A PE=1 SV=2 - [KAP2_HUMAN]	49.26	5.45	1	45.5	5.07	catalytic activity; enzyme regulator activity; nucleotide binding; protein binding	cytoplasm; cytosol; membrane	cell organization and biogenesis; coagulation; defense response; metabolic process; regulation of biological process; response to stimulus; transport
P56270	Myc-associated zinc finger protein OS=Homo sapiens GN=MAZ PE=1 SV=1 - [MAZ_HUMAN]	49.04	2.52	1	48.6	8.95	DNA binding; metal ion binding; protein binding; RNA binding	cytoplasm; nucleus	metabolic process; regulation of biological process
P09543	2',3'-cyclic-nucleotide 3'-phosphodiesterase OS=Homo sapiens GN=CNP PE=1 SV=2 - [CN37_HUMAN]	49.01	3.09	1	47.5	9.07	catalytic activity; nucleotide binding; RNA binding	cytoplasm; membrane; nucleus	cell communication; cell organization and biogenesis; metabolic process; response to stimulus
Q9BXB4	Oxysterol-binding protein-related protein 11 OS=Homo sapiens GN=OSBPL11 PE=1 SV=2 - [OSB11_HUMAN]	48.79	2.68	1	83.6	7.06	protein binding	endosome; Golgi; membrane	cell differentiation; regulation of biological process; transport
O96028	Histone-lysine N-methyltransferase NSD2 OS=Homo sapiens GN=WHSC1 PE=1 SV=1 - [NSD2_HUMAN]	48.75	1.32	1	152.2	8.69	catalytic activity; DNA binding; metal ion binding; protein binding	chromosome; cytoplasm; membrane; nucleus	cell organization and biogenesis; metabolic process; regulation of biological process
Q9UL40	Zinc finger protein 346 OS=Homo sapiens GN=ZNF346 PE=1 SV=1 - [ZN346_HUMAN]	48.65	4.42	1	32.9	9.09	metal ion binding; protein binding; RNA binding	cytoplasm; nucleus	cell death; regulation of biological process
Q99470	Stromal cell-derived factor 2 OS=Homo sapiens GN=SDF2 PE=1 SV=2 - [SDF2_HUMAN]	48.41	10.9	1	23	7.33	catalytic activity	extracellular; membrane	metabolic process
P26358	DNA (cytosine-5)-methyltransferase 1 OS=Homo sapiens GN=DNMT1 PE=1 SV=2 - [DNMT1_HUMAN]	48.39	0.8	1	183	7.75	catalytic activity; DNA binding; metal ion binding; nucleotide binding; protein binding; RNA binding	nucleus	cell organization and biogenesis; metabolic process; regulation of biological process; response to stimulus
Q08945	FACT complex subunit SSRP1 OS=Homo sapiens GN=SSRP1 PE=1 SV=1 - [SSRP1_HUMAN]	48.02	1.97	1	81	6.87	DNA binding; protein binding; RNA binding	chromosome; cytoplasm; nucleus	metabolic process; regulation of biological process; response to stimulus
Q14197	Peptidyl-tRNA hydrolase ICT1, mitochondrial OS=Homo sapiens GN=ICT1 PE=1 SV=1 - [ICT1_HUMAN]	48.01	5.34	1	23.6	10.07	catalytic activity; RNA binding	mitochondrion	cell organization and biogenesis; metabolic process
Q92878	DNA repair protein RAD50 OS=Homo sapiens GN=RAD50 PE=1 SV=1 - [RAD50_HUMAN]	47.72	1.37	1	153.8	6.89	catalytic activity; DNA binding; metal ion binding; nucleotide binding; protein binding; structural molecule activity	chromosome; membrane; nucleus	cell organization and biogenesis; metabolic process; regulation of biological process; response to stimulus
Q92973	Transportin-1 OS=Homo sapiens GN=TNPO1 PE=1 SV=2 - [TNPO1_HUMAN]	47.34	1.11	1	102.3	4.98	protein binding; RNA binding; transporter activity	cytoplasm; cytosol; nucleus	metabolic process; transport
Q14684	Ribosomal RNA processing protein 1 homolog B OS=Homo sapiens GN=RRP1B PE=1 SV=3 - [RRP1B_HUMAN]	47.3	1.85	1	84.4	9.76	RNA binding	cytosol; nucleus	metabolic process; regulation of biological process
P60866	40S ribosomal protein S20 OS=Homo sapiens GN=RPS20 PE=1 SV=1 - [RS20_HUMAN]	46.9	19.33	2	13.4	9.94	protein binding; RNA binding; structural molecule activity	cytoplasm; cytosol; membrane; ribosome	cell organization and biogenesis; metabolic process; transport
O60216	Double-strand-break repair protein rad21 homolog OS=Homo sapiens GN=RAD21 PE=1 SV=2 - [RAD21_HUMAN]	46.54	2.06	1	71.6	4.65	protein binding	chromosome; cytosol; membrane; nucleus	cell death; cell division; cell organization and biogenesis; metabolic process; regulation of biological process; response to stimulus
Q99986	Serine/threonine-protein kinase VRK1 OS=Homo sapiens GN=VRK1 PE=1 SV=1 - [VRK1_HUMAN]	46.05	4.29	1	45.4	8.91	catalytic activity; nucleotide binding; protein binding	cytoplasm; cytoskeleton; cytosol; nucleus	cell division; cell organization and biogenesis; metabolic process
O15381	Nuclear valosin-containing protein-like OS=Homo sapiens GN=NVL PE=1 SV=1 - [NVL_HUMAN]	45.95	1.99	1	95	6.48	catalytic activity; nucleotide binding; RNA binding	cytoplasm; membrane; nucleus	metabolic process; response to stimulus
Q2TAY7	WD40 repeat-containing protein SMU1 OS=Homo sapiens GN=SMU1 PE=1 SV=2 - [SMU1_HUMAN]	45.77	1.95	1	57.5	7.18	protein binding	cytoplasm; nucleus
P25789	Proteasome subunit alpha type-4 OS=Homo sapiens GN=PSMA4 PE=1 SV=1 - [PSA4_HUMAN]	45.63	3.83	1	29.5	7.72	catalytic activity; protein binding	cytoplasm; cytosol; nucleus; proteasome	cell death; metabolic process; regulation of biological process; response to stimulus
O75340	Programmed cell death protein 6 OS=Homo sapiens GN=PDCD6 PE=1 SV=1 - [PDCD6_HUMAN]	45.39	6.81	1	21.9	5.4	catalytic activity; metal ion binding; protein binding	cytoplasm; endoplasmic reticulum; endosome; membrane; nucleus	cell death; metabolic process; regulation of biological process; response to stimulus; transport
Q6PI48	Aspartate--tRNA ligase, mitochondrial OS=Homo sapiens GN=DARS2 PE=1 SV=1 - [SYDM_HUMAN]	45.09	1.4	1	73.5	8.02	catalytic activity; nucleotide binding; protein binding; RNA binding	cytoplasm; mitochondrion; nucleus; organelle lumen	metabolic process
Q56NI9	N-acetyltransferase ESCO2 OS=Homo sapiens GN=ESCO2 PE=1 SV=1 - [ESCO2_HUMAN]	44.66	1.16	1	68.3	9.39	catalytic activity; metal ion binding	chromosome; Golgi; nucleus	metabolic process; regulation of biological process
P27694	Replication protein A 70 kDa DNA-binding subunit OS=Homo sapiens GN=RPA1 PE=1 SV=2 - [RFA1_HUMAN]	44.47	2.27	1	68.1	7.21	DNA binding; metal ion binding; protein binding	chromosome; cytoplasm; cytoskeleton; nucleus	cell organization and biogenesis; cellular homeostasis; metabolic process; regulation of biological process; response to stimulus
Q96KR1	Zinc finger RNA-binding protein OS=Homo sapiens GN=ZFR PE=1 SV=2 - [ZFR_HUMAN]	44.4	2.05	1	116.9	9.04	DNA binding; metal ion binding; protein binding; RNA binding	chromosome; cytoplasm; nucleus	development
P36776	Lon protease homolog, mitochondrial OS=Homo sapiens GN=LONP1 PE=1 SV=2 - [LONM_HUMAN]	44.36	1.36	1	106.4	6.39	catalytic activity; DNA binding; nucleotide binding; protein binding; RNA binding	cytoplasm; membrane; mitochondrion; organelle lumen	cell organization and biogenesis; metabolic process; regulation of biological process; response to stimulus
O75400	Pre-mRNA-processing factor 40 homolog A OS=Homo sapiens GN=PRPF40A PE=1 SV=2 - [PR40A_HUMAN]	44.18	1.78	1	108.7	7.56	protein binding; RNA binding	cytoplasm; membrane; nucleus	cell division; cell organization and biogenesis; cellular component movement; metabolic process; regulation of biological process
Q9HD33	39S ribosomal protein L47, mitochondrial OS=Homo sapiens GN=MRPL47 PE=1 SV=2 - [RM47_HUMAN]	44.09	4.4	1	29.4	10.37	structural molecule activity	mitochondrion; ribosome	metabolic process
P19474	E3 ubiquitin-protein ligase TRIM21 OS=Homo sapiens GN=TRIM21 PE=1 SV=1 - [RO52_HUMAN]	43.98	1.89	1	54.1	6.38	catalytic activity; DNA binding; metal ion binding; protein binding; RNA binding	cytoplasm; cytosol; nucleus	cell organization and biogenesis; defense response; metabolic process; regulation of biological process; response to stimulus
Q86UP2	Kinectin OS=Homo sapiens GN=KTN1 PE=1 SV=1 - [KTN1_HUMAN]	43.93	0.88	1	156.2	5.64	protein binding; RNA binding	endoplasmic reticulum; membrane	cellular component movement
P42025	Beta-centractin OS=Homo sapiens GN=ACTR1B PE=1 SV=1 - [ACTY_HUMAN]	43.88	2.66	1	42.3	6.4	nucleotide binding; protein binding	cytoplasm; cytoskeleton; cytosol; membrane
P01625	Ig kappa chain V-IV region Len OS=Homo sapiens PE=1 SV=2 - [KV402_HUMAN]	43.35	7.89	1	12.6	7.93	protein binding	extracellular; membrane	defense response; metabolic process; regulation of biological process; response to stimulus
Q9NWH9	SAFB-like transcription modulator OS=Homo sapiens GN=SLTM PE=1 SV=2 - [SLTM_HUMAN]	43.23	1.84	1	117.1	7.87	nucleotide binding; RNA binding	nucleus	cell death; metabolic process; regulation of biological process
O95926	Pre-mRNA-splicing factor SYF2 OS=Homo sapiens GN=SYF2 PE=1 SV=1 - [SYF2_HUMAN]	42.77	11.93	1	28.7	8.4	RNA binding	nucleus; spliceosomal complex	metabolic process
Q9P270	SLAIN motif-containing protein 2 OS=Homo sapiens GN=SLAIN2 PE=1 SV=2 - [SLAI2_HUMAN]	42.6	2.07	1	62.5	9.45	protein binding	cytoplasm; cytoskeleton; nucleus	cell organization and biogenesis; regulation of biological process
Q07157	Tight junction protein ZO-1 OS=Homo sapiens GN=TJP1 PE=1 SV=3 - [ZO1_HUMAN]	42.59	0.69	1	195.3	6.7	protein binding	cytoplasm; cytosol; membrane; nucleus	cell communication; cell death; cell organization and biogenesis; cellular homeostasis; regulation of biological process; response to stimulus
P62875	DNA-directed RNA polymerases I, II, and III subunit RPABC5 OS=Homo sapiens GN=POLR2L PE=1 SV=1 - [RPAB5_HUMAN]	42.56	35.82	1	7.6	7.77	catalytic activity; DNA binding; metal ion binding	cytosol; nucleus	defense response; metabolic process; regulation of biological process; response to stimulus
Q9HC36	RNA methyltransferase-like protein 1 OS=Homo sapiens GN=RNMTL1 PE=1 SV=2 - [RMTL1_HUMAN]	42.47	6.19	1	47	8.73	catalytic activity; RNA binding	mitochondrion	metabolic process
P04196	Histidine-rich glycoprotein OS=Homo sapiens GN=HRG PE=1 SV=1 - [HRG_HUMAN]	42.14	1.71	1	59.5	7.5	enzyme regulator activity; metal ion binding; protein binding	extracellular; membrane; organelle lumen	coagulation; defense response; regulation of biological process; response to stimulus; transport
O00479	High mobility group nucleosome-binding domain-containing protein 4 OS=Homo sapiens GN=HMGN4 PE=1 SV=3 - [HMGN4_HUMAN]	42.02	10	1	9.5	10.48	DNA binding; protein binding	chromosome; nucleus
P27824	Calnexin OS=Homo sapiens GN=CANX PE=1 SV=2 - [CALX_HUMAN]	42.01	2.7	1	67.5	4.6	metal ion binding; protein binding; RNA binding	cytoplasm; endoplasmic reticulum; membrane; organelle lumen; ribosome	metabolic process; transport
Q92928	Putative Ras-related protein Rab-1C OS=Homo sapiens GN=RAB1C PE=5 SV=2 - [RAB1C_HUMAN]	41.76	8.46	1	22	5.43	catalytic activity; nucleotide binding	cytoplasm; membrane; nucleus	regulation of biological process; response to stimulus; transport
Q13555	Calcium/calmodulin-dependent protein kinase type II subunit gamma OS=Homo sapiens GN=CAMK2G PE=1 SV=3 - [KCC2G_HUMAN]	41.7	1.61	1	62.6	7.83	catalytic activity; nucleotide binding; protein binding	cytosol; endoplasmic reticulum; membrane	cell communication; cell differentiation; development; metabolic process; regulation of biological process; response to stimulus; transport
P52907	F-actin-capping protein subunit alpha-1 OS=Homo sapiens GN=CAPZA1 PE=1 SV=3 - [CAZA1_HUMAN]	41.66	12.94	2	32.9	5.69	protein binding	cytoplasm; cytoskeleton; cytosol; extracellular	cell organization and biogenesis; cellular component movement; coagulation; defense response; regulation of biological process; response to stimulus
Q9Y3T9	Nucleolar complex protein 2 homolog OS=Homo sapiens GN=NOC2L PE=1 SV=4 - [NOC2L_HUMAN]	41.56	1.6	1	84.9	5.62	protein binding; RNA binding	nucleus	cell death; cell organization and biogenesis; metabolic process; regulation of biological process; response to stimulus; transport
O94906	Pre-mRNA-processing factor 6 OS=Homo sapiens GN=PRPF6 PE=1 SV=1 - [PRP6_HUMAN]	41.51	1.06	1	106.9	8.25	protein binding; RNA binding	membrane; nucleus; spliceosomal complex	cell organization and biogenesis; metabolic process; regulation of biological process
Q9UBB4	Ataxin-10 OS=Homo sapiens GN=ATXN10 PE=1 SV=1 - [ATX10_HUMAN]	41.48	2.11	1	53.5	5.25	protein binding	cytoplasm; cytosol; membrane	cell death; cell organization and biogenesis
Q8NFW8	N-acylneuraminate cytidylyltransferase OS=Homo sapiens GN=CMAS PE=1 SV=2 - [NEUA_HUMAN]	41.43	3.46	1	48.3	7.93	catalytic activity	membrane; nucleus	metabolic process
Q13769	THO complex subunit 5 homolog OS=Homo sapiens GN=THOC5 PE=1 SV=2 - [THOC5_HUMAN]	41.27	3.22	1	78.5	6.87	protein binding; RNA binding	cytoplasm; cytoskeleton; nucleus	cell differentiation; metabolic process; regulation of biological process; transport
O43818	U3 small nucleolar RNA-interacting protein 2 OS=Homo sapiens GN=RRP9 PE=1 SV=1 - [U3IP2_HUMAN]	41.09	3.79	2	51.8	7.85	protein binding; RNA binding	nucleus	metabolic process
Q9GZM3	DNA-directed RNA polymerase II subunit RPB11-b1 OS=Homo sapiens GN=POLR2J2 PE=1 SV=2 - [RPB1B_HUMAN]	41.08	13.04	1	13.1	6.77	catalytic activity; DNA binding; protein binding	nucleus	metabolic process
P56192	Methionine--tRNA ligase, cytoplasmic OS=Homo sapiens GN=MARS PE=1 SV=2 - [SYMC_HUMAN]	40.8	1.22	1	101.1	6.16	catalytic activity; nucleotide binding; RNA binding	cytoplasm; cytosol; membrane; mitochondrion	metabolic process
Q8IYB8	ATP-dependent RNA helicase SUPV3L1, mitochondrial OS=Homo sapiens GN=SUPV3L1 PE=1 SV=1 - [SUV3_HUMAN]	40.73	1.65	1	87.9	7.99	catalytic activity; DNA binding; nucleotide binding; protein binding; RNA binding	mitochondrion; nucleus; organelle lumen	cell organization and biogenesis; metabolic process; regulation of biological process
Q9UHA4	Ragulator complex protein LAMTOR3 OS=Homo sapiens GN=LAMTOR3 PE=1 SV=1 - [LTOR3_HUMAN]	40.71	8.06	1	13.6	7.34	protein binding; structural molecule activity	endosome; membrane	regulation of biological process; response to stimulus
Q9Y676	28S ribosomal protein S18b, mitochondrial OS=Homo sapiens GN=MRPS18B PE=1 SV=1 - [RT18B_HUMAN]	40.57	8.53	1	29.4	9.38	structural molecule activity	mitochondrion; nucleus; ribosome	metabolic process
Q7Z589	Protein EMSY OS=Homo sapiens GN=EMSY PE=1 SV=2 - [EMSY_HUMAN]	40.21	0.91	1	141.4	9.33		nucleus	cell organization and biogenesis; metabolic process; regulation of biological process; response to stimulus
P48960	CD97 antigen OS=Homo sapiens GN=CD97 PE=1 SV=4 - [CD97_HUMAN]	40.15	1.92	1	91.8	6.87	metal ion binding; protein binding; receptor activity; signal transducer activity	cell surface; extracellular; membrane	cell communication; cellular component movement; defense response; regulation of biological process; response to stimulus
O15525	Transcription factor MafG OS=Homo sapiens GN=MAFG PE=1 SV=1 - [MAFG_HUMAN]	40.1	6.79	1	17.8	10.04	DNA binding; protein binding	nucleus	cellular homeostasis; coagulation; metabolic process; regulation of biological process; response to stimulus
Q13111	Chromatin assembly factor 1 subunit A OS=Homo sapiens GN=CHAF1A PE=1 SV=2 - [CAF1A_HUMAN]	39.98	1.88	1	106.9	5.94	protein binding	nucleus	cell organization and biogenesis; metabolic process; regulation of biological process; response to stimulus
Q9UIV1	CCR4-NOT transcription complex subunit 7 OS=Homo sapiens GN=CNOT7 PE=1 SV=3 - [CNOT7_HUMAN]	39.75	3.51	1	32.7	4.84	catalytic activity; metal ion binding; protein binding; RNA binding; signal transducer activity	cytoplasm; cytosol; membrane; nucleus	cell organization and biogenesis; metabolic process; regulation of biological process; response to stimulus
O00429	Dynamin-1-like protein OS=Homo sapiens GN=DNM1L PE=1 SV=2 - [DNM1L_HUMAN]	39.63	3.8	1	81.8	6.81	catalytic activity; nucleotide binding; protein binding	cytoplasm; cytosol; Golgi; membrane; mitochondrion	cell death; cell organization and biogenesis; metabolic process; regulation of biological process; transport
Q14181	DNA polymerase alpha subunit B OS=Homo sapiens GN=POLA2 PE=1 SV=2 - [DPOA2_HUMAN]	39.52	3.01	1	65.9	5.24	catalytic activity; DNA binding; protein binding	cytoplasm; nucleus	cell organization and biogenesis; cellular homeostasis; metabolic process; transport
O75448	Mediator of RNA polymerase II transcription subunit 24 OS=Homo sapiens GN=MED24 PE=1 SV=1 - [MED24_HUMAN]	39.24	1.62	1	110.2	6.95	catalytic activity; protein binding; receptor activity	nucleus	cell organization and biogenesis; metabolic process; regulation of biological process; response to stimulus
Q9H857	5'-nucleotidase domain-containing protein 2 OS=Homo sapiens GN=NT5DC2 PE=1 SV=1 - [NT5D2_HUMAN]	39.12	3.46	1	60.7	6.77	catalytic activity; metal ion binding		metabolic process
P49006	MARCKS-related protein OS=Homo sapiens GN=MARCKSL1 PE=1 SV=2 - [MRP_HUMAN]	39	6.67	1	19.5	4.67	protein binding	cytoplasm; membrane	regulation of biological process; transport
Q9NRL2	Bromodomain adjacent to zinc finger domain protein 1A OS=Homo sapiens GN=BAZ1A PE=1 SV=2 - [BAZ1A_HUMAN]	38.31	1.22	1	178.6	6.6	catalytic activity; metal ion binding; protein binding	chromosome; nucleus	cell organization and biogenesis; metabolic process; regulation of biological process
O75446	Histone deacetylase complex subunit SAP30 OS=Homo sapiens GN=SAP30 PE=1 SV=1 - [SAP30_HUMAN]	38.22	5	1	23.3	9.17	DNA binding; metal ion binding; protein binding	nucleus	cell differentiation; metabolic process; regulation of biological process
O75683	Surfeit locus protein 6 OS=Homo sapiens GN=SURF6 PE=1 SV=3 - [SURF6_HUMAN]	37.48	1.94	1	41.4	10.64	DNA binding; RNA binding	nucleus
P47985	Cytochrome b-c1 complex subunit Rieske, mitochondrial OS=Homo sapiens GN=UQCRFS1 PE=1 SV=2 - [UCRI_HUMAN]	36.95	7.66	1	29.6	8.32	catalytic activity; metal ion binding; protein binding; transporter activity	membrane; mitochondrion	metabolic process; response to stimulus; transport
Q6P161	39S ribosomal protein L54, mitochondrial OS=Homo sapiens GN=MRPL54 PE=1 SV=1 - [RM54_HUMAN]	36.79	7.25	1	15.8	9.6	RNA binding	mitochondrion; ribosome
P04792	Heat shock protein beta-1 OS=Homo sapiens GN=HSPB1 PE=1 SV=2 - [HSPB1_HUMAN]	36.7	8.29	1	22.8	6.4	enzyme regulator activity; protein binding; RNA binding	cell surface; cytoplasm; cytoskeleton; cytosol; membrane; nucleus; proteasome	cell death; cellular component movement; metabolic process; regulation of biological process; response to stimulus
O43491	Band 4.1-like protein 2 OS=Homo sapiens GN=EPB41L2 PE=1 SV=1 - [E41L2_HUMAN]	36.61	1.59	1	112.5	5.44	protein binding; structural molecule activity	cytoplasm; cytoskeleton; membrane; nucleus	cell organization and biogenesis
P29966	Myristoylated alanine-rich C-kinase substrate OS=Homo sapiens GN=MARCKS PE=1 SV=4 - [MARCS_HUMAN]	36.33	5.42	1	31.5	4.45	protein binding	cytoplasm; cytoskeleton; membrane; nucleus	metabolic process; regulation of biological process
Q6P1J9	Parafibromin OS=Homo sapiens GN=CDC73 PE=1 SV=1 - [CDC73_HUMAN]	36.29	3.77	1	60.5	9.61	protein binding	nucleus	cell organization and biogenesis; metabolic process; regulation of biological process; response to stimulus
Q6P087	RNA pseudouridylate synthase domain-containing protein 3 OS=Homo sapiens GN=RPUSD3 PE=1 SV=3 - [RUSD3_HUMAN]	36.14	4.27	1	38.4	10.32	catalytic activity; RNA binding		metabolic process
Q9Y3E1	Hepatoma-derived growth factor-related protein 3 OS=Homo sapiens GN=HDGFRP3 PE=1 SV=1 - [HDGR3_HUMAN]	36.1	8.37	1	22.6	7.99	protein binding	cytoplasm; nucleus	cell proliferation
Q9NZB2	Constitutive coactivator of PPAR-gamma-like protein 1 OS=Homo sapiens GN=FAM120A PE=1 SV=2 - [F120A_HUMAN]	36.01	1.16	1	121.8	8.88	RNA binding	cytoplasm; membrane
Q8N5N7	39S ribosomal protein L50, mitochondrial OS=Homo sapiens GN=MRPL50 PE=1 SV=2 - [RM50_HUMAN]	35.95	12.03	1	18.3	7.88		mitochondrion; ribosome
A0JLT2	Mediator of RNA polymerase II transcription subunit 19 OS=Homo sapiens GN=MED19 PE=1 SV=2 - [MED19_HUMAN]	35.9	10.25	1	26.3	9.82		nucleus	metabolic process; regulation of biological process
O00483	NADH dehydrogenase [ubiquinone] 1 alpha subcomplex subunit 4 OS=Homo sapiens GN=NDUFA4 PE=1 SV=1 - [NDUA4_HUMAN]	35.82	12.35	1	9.4	9.38	catalytic activity; protein binding; transporter activity	membrane; mitochondrion	metabolic process; transport
Q92759	General transcription factor IIH subunit 4 OS=Homo sapiens GN=GTF2H4 PE=2 SV=1 - [TF2H4_HUMAN]	35.49	4.55	1	52.2	9.04	catalytic activity; protein binding	nucleus	metabolic process; regulation of biological process; response to stimulus
Q6P3W7	SCY1-like protein 2 OS=Homo sapiens GN=SCYL2 PE=1 SV=1 - [SCYL2_HUMAN]	35.27	2.91	1	103.6	8.22	catalytic activity; nucleotide binding; protein binding	cytoplasm; endosome; Golgi; membrane	metabolic process; regulation of biological process; transport
Q96E29	mTERF domain-containing protein 1, mitochondrial OS=Homo sapiens GN=MTERFD1 PE=1 SV=2 - [MTER1_HUMAN]	35.24	2.4	1	47.9	8.53	DNA binding	mitochondrion	metabolic process; regulation of biological process
O95347	Structural maintenance of chromosomes protein 2 OS=Homo sapiens GN=SMC2 PE=1 SV=2 - [SMC2_HUMAN]	35.24	1.67	1	135.6	8.43	catalytic activity; motor activity; nucleotide binding; protein binding	chromosome; cytoplasm; cytosol; nucleus	cell division; cell organization and biogenesis; metabolic process; regulation of biological process; response to stimulus
Q16514	Transcription initiation factor TFIID subunit 12 OS=Homo sapiens GN=TAF12 PE=1 SV=1 - [TAF12_HUMAN]	35.16	11.18	1	17.9	7.99	catalytic activity; DNA binding; protein binding	nucleus	cell organization and biogenesis; metabolic process; regulation of biological process
Q9UGU5	HMG domain-containing protein 4 OS=Homo sapiens GN=HMGXB4 PE=1 SV=2 - [HMGX4_HUMAN]	35.1	2.83	1	65.7	9.32	DNA binding; protein binding	nucleus	regulation of biological process; response to stimulus; transport
P00403	Cytochrome c oxidase subunit 2 OS=Homo sapiens GN=MT-CO2 PE=1 SV=1 - [COX2_HUMAN]	35.09	8.81	1	25.5	4.82	catalytic activity; metal ion binding; transporter activity	membrane; mitochondrion	metabolic process; response to stimulus; transport
P56556	NADH dehydrogenase [ubiquinone] 1 alpha subcomplex subunit 6 OS=Homo sapiens GN=NDUFA6 PE=1 SV=3 - [NDUA6_HUMAN]	35.08	5.19	1	17.9	10.14	catalytic activity	membrane; mitochondrion	metabolic process; response to stimulus; transport
Q9NP97	Dynein light chain roadblock-type 1 OS=Homo sapiens GN=DYNLRB1 PE=1 SV=3 - [DLRB1_HUMAN]	35.04	16.67	1	10.9	7.25	catalytic activity; motor activity; protein binding	cytoplasm; cytoskeleton; membrane	cellular component movement; metabolic process; response to stimulus; transport
Q8WX92	Negative elongation factor B OS=Homo sapiens GN=NELFB PE=1 SV=1 - [NELFB_HUMAN]	34.83	1.72	1	65.7	6.13	protein binding	cytoplasm; nucleus	metabolic process; regulation of biological process
Q6QNY1	Biogenesis of lysosome-related organelles complex 1 subunit 2 OS=Homo sapiens GN=BLOC1S2 PE=1 SV=1 - [BL1S2_HUMAN]	34.79	19.01	1	16	4.86	protein binding	cytoplasm; cytoskeleton; endosome; mitochondrion; nucleus	cell organization and biogenesis; cellular component movement; regulation of biological process; response to stimulus; transport
P40227	T-complex protein 1 subunit zeta OS=Homo sapiens GN=CCT6A PE=1 SV=3 - [TCPZ_HUMAN]	34.78	3.95	1	58	6.68	nucleotide binding; protein binding; RNA binding	cytoplasm; cytosol; membrane	metabolic process
Q9H3R5	Centromere protein H OS=Homo sapiens GN=CENPH PE=1 SV=1 - [CENPH_HUMAN]	34.69	6.88	1	28.5	5.29	protein binding	chromosome; cytosol; nucleus	cell division; cell organization and biogenesis
P63172	Dynein light chain Tctex-type 1 OS=Homo sapiens GN=DYNLT1 PE=1 SV=1 - [DYLT1_HUMAN]	34.61	15.93	1	12.4	5.08	catalytic activity; motor activity; protein binding	cytoplasm; cytoskeleton; Golgi	cell division; cell organization and biogenesis; metabolic process; regulation of biological process; transport
Q9BY77	Polymerase delta-interacting protein 3 OS=Homo sapiens GN=POLDIP3 PE=1 SV=2 - [PDIP3_HUMAN]	34.52	3.09	1	46.1	9.99	nucleotide binding; protein binding; RNA binding	cytoplasm; nucleus	regulation of biological process; transport
Q8IVE3	Pleckstrin homology domain-containing family H member 2 OS=Homo sapiens GN=PLEKHH2 PE=2 SV=2 - [PKHH2_HUMAN]	34.52	0.94	1	168.1	7.56	protein binding	cytoplasm; cytoskeleton; membrane	cell organization and biogenesis; regulation of biological process
Q14593	Zinc finger protein 273 OS=Homo sapiens GN=ZNF273 PE=2 SV=3 - [ZN273_HUMAN]	34.47	3.51	1	64.9	9.54	DNA binding; metal ion binding	nucleus	metabolic process; regulation of biological process
P26583	High mobility group protein B2 OS=Homo sapiens GN=HMGB2 PE=1 SV=2 - [HMGB2_HUMAN]	34.45	6.7	1	24	7.81	DNA binding; protein binding; RNA binding	chromosome; cytoplasm; nucleus	cell death; cell organization and biogenesis; cellular component movement; metabolic process; regulation of biological process; response to stimulus
P62280	40S ribosomal protein S11 OS=Homo sapiens GN=RPS11 PE=1 SV=3 - [RS11_HUMAN]	34.43	6.96	1	18.4	10.3	protein binding; RNA binding; structural molecule activity	cytosol; membrane; ribosome	cell organization and biogenesis; metabolic process; transport
Q96FV9	THO complex subunit 1 OS=Homo sapiens GN=THOC1 PE=1 SV=1 - [THOC1_HUMAN]	34.25	1.83	1	75.6	4.98	DNA binding; protein binding; RNA binding	cytoplasm; nucleus	cell death; metabolic process; regulation of biological process; response to stimulus; transport
P10606	Cytochrome c oxidase subunit 5B, mitochondrial OS=Homo sapiens GN=COX5B PE=1 SV=2 - [COX5B_HUMAN]	34.07	9.3	1	13.7	8.81	catalytic activity; metal ion binding; transporter activity	membrane; mitochondrion	metabolic process; transport
Q7RTV0	PHD finger-like domain-containing protein 5A OS=Homo sapiens GN=PHF5A PE=1 SV=1 - [PHF5A_HUMAN]	33.99	6.36	1	12.4	8.41	DNA binding; RNA binding	nucleus; spliceosomal complex	metabolic process; regulation of biological process
Q07065	Cytoskeleton-associated protein 4 OS=Homo sapiens GN=CKAP4 PE=1 SV=2 - [CKAP4_HUMAN]	33.93	2.99	1	66	5.92	RNA binding	cytoplasm; cytoskeleton; endoplasmic reticulum; membrane
P62891	60S ribosomal protein L39 OS=Homo sapiens GN=RPL39 PE=1 SV=2 - [RL39_HUMAN]	33.89	19.61	1	6.4	12.56	RNA binding; structural molecule activity	cytosol; ribosome	cell organization and biogenesis; defense response; metabolic process; response to stimulus; transport
Q15397	Pumilio domain-containing protein KIAA0020 OS=Homo sapiens GN=KIAA0020 PE=1 SV=3 - [K0020_HUMAN]	33.25	1.85	1	73.5	9.64	RNA binding	endoplasmic reticulum; nucleus
Q9UL03	Integrator complex subunit 6 OS=Homo sapiens GN=INTS6 PE=1 SV=1 - [INT6_HUMAN]	33.17	1.01	1	100.3	8.62	protein binding; receptor activity; signal transducer activity	cytoskeleton; nucleus	metabolic process; regulation of biological process; response to stimulus
Q8WU76	Sec1 family domain-containing protein 2 OS=Homo sapiens GN=SCFD2 PE=1 SV=2 - [SCFD2_HUMAN]	33.04	2.34	1	75.1	6.68			transport
Q9H078	Caseinolytic peptidase B protein homolog OS=Homo sapiens GN=CLPB PE=1 SV=1 - [CLPB_HUMAN]	32.97	2.4	1	78.7	9.01	catalytic activity; nucleotide binding; protein binding	mitochondrion	metabolic process; response to stimulus
Q9Y2Z4	Tyrosine--tRNA ligase, mitochondrial OS=Homo sapiens GN=YARS2 PE=1 SV=2 - [SYYM_HUMAN]	32.96	3.14	1	53.2	8.98	catalytic activity; nucleotide binding; protein binding; RNA binding	cytoplasm; mitochondrion; organelle lumen	metabolic process
P48681	Nestin OS=Homo sapiens GN=NES PE=1 SV=2 - [NEST_HUMAN]	32.77	1.05	1	177.3	4.36	protein binding; structural molecule activity	cytoplasm; cytoskeleton	cell organization and biogenesis; cell proliferation; development; regulation of biological process; response to stimulus
Q96HE7	ERO1-like protein alpha OS=Homo sapiens GN=ERO1L PE=1 SV=2 - [ERO1A_HUMAN]	32.57	2.35	1	54.4	5.68	catalytic activity; nucleotide binding; protein binding	endoplasmic reticulum; membrane; organelle lumen	cell death; cell differentiation; cellular homeostasis; metabolic process; regulation of biological process; response to stimulus; transport
Q04760	Lactoylglutathione lyase OS=Homo sapiens GN=GLO1 PE=1 SV=4 - [LGUL_HUMAN]	32.53	5.43	1	20.8	5.31	catalytic activity; metal ion binding	cytoplasm	cell differentiation; metabolic process; regulation of biological process
P60468	Protein transport protein Sec61 subunit beta OS=Homo sapiens GN=SEC61B PE=1 SV=2 - [SC61B_HUMAN]	32.5	15.63	1	10	11.56	protein binding; RNA binding	endoplasmic reticulum; membrane	cell organization and biogenesis; metabolic process; transport
P69849	Nodal modulator 3 OS=Homo sapiens GN=NOMO3 PE=2 SV=2 - [NOMO3_HUMAN]	32.47	0.82	1	134	5.67	catalytic activity	membrane
Q9NPI1	Bromodomain-containing protein 7 OS=Homo sapiens GN=BRD7 PE=1 SV=1 - [BRD7_HUMAN]	32.36	3.69	1	74.1	6.39	DNA binding; protein binding	cytoplasm; nucleus	metabolic process; regulation of biological process; response to stimulus
Q75N03	E3 ubiquitin-protein ligase Hakai OS=Homo sapiens GN=CBLL1 PE=1 SV=1 - [HAKAI_HUMAN]	31.96	4.07	1	54.5	8.29	catalytic activity; metal ion binding; protein binding		metabolic process; regulation of biological process
Q5VTL8	Pre-mRNA-splicing factor 38B OS=Homo sapiens GN=PRPF38B PE=1 SV=1 - [PR38B_HUMAN]	31.88	1.83	1	64.4	10.54	RNA binding	nucleus; spliceosomal complex	metabolic process
Q8WYP5	Protein ELYS OS=Homo sapiens GN=AHCTF1 PE=1 SV=3 - [ELYS_HUMAN]	31.79	0.4	1	252.3	6.6	DNA binding	chromosome; cytoplasm; cytosol; membrane; nucleus	cell division; cell organization and biogenesis; regulation of biological process; transport
Q13492	Phosphatidylinositol-binding clathrin assembly protein OS=Homo sapiens GN=PICALM PE=1 SV=2 - [PICAL_HUMAN]	31.78	4.14	1	70.7	7.9	protein binding	Golgi; membrane; nucleus	cell organization and biogenesis; cell proliferation; metabolic process; regulation of biological process; transport
P53621	Coatomer subunit alpha OS=Homo sapiens GN=COPA PE=1 SV=2 - [COPA_HUMAN]	31.71	1.72	1	138.3	7.66	protein binding; structural molecule activity	cytoplasm; cytosol; extracellular; Golgi; membrane	cell organization and biogenesis; metabolic process; transport
Q9P032	NADH dehydrogenase [ubiquinone] 1 alpha subcomplex assembly factor 4 OS=Homo sapiens GN=NDUFAF4 PE=1 SV=1 - [NDUF4_HUMAN]	31.69	8	1	20.3	8.82	protein binding	membrane; mitochondrion	cell organization and biogenesis
Q00059	Transcription factor A, mitochondrial OS=Homo sapiens GN=TFAM PE=1 SV=1 - [TFAM_HUMAN]	31.67	6.1	1	29.1	9.72	DNA binding; protein binding; RNA binding	mitochondrion; nucleus; organelle lumen	cell organization and biogenesis; metabolic process; regulation of biological process
Q14966	Zinc finger protein 638 OS=Homo sapiens GN=ZNF638 PE=1 SV=2 - [ZN638_HUMAN]	31.38	0.81	1	220.5	6.38	DNA binding; metal ion binding; nucleotide binding; RNA binding	cytoplasm; nucleus	metabolic process; regulation of biological process
P62861	40S ribosomal protein S30 OS=Homo sapiens GN=FAU PE=1 SV=1 - [RS30_HUMAN]	31.33	16.95	1	6.6	12.15	RNA binding; structural molecule activity	cytosol; ribosome	cell organization and biogenesis; defense response; metabolic process; response to stimulus; transport
O60287	Nucleolar pre-ribosomal-associated protein 1 OS=Homo sapiens GN=URB1 PE=1 SV=4 - [NPA1P_HUMAN]	31.32	0.92	1	254.2	6.47	RNA binding	nucleus
P06730	Eukaryotic translation initiation factor 4E OS=Homo sapiens GN=EIF4E PE=1 SV=2 - [IF4E_HUMAN]	31.13	3.23	1	25.1	6.15	protein binding; RNA binding	cytoplasm; cytosol	metabolic process; regulation of biological process; response to stimulus; transport
P09429	High mobility group protein B1 OS=Homo sapiens GN=HMGB1 PE=1 SV=3 - [HMGB1_HUMAN]	31.11	6.51	1	24.9	5.74	DNA binding; enzyme regulator activity; protein binding; RNA binding	cell surface; chromosome; cytoplasm; extracellular; nucleus	cell death; cell organization and biogenesis; cellular component movement; defense response; metabolic process; regulation of biological process; response to stimulus
Q9H6S0	Probable ATP-dependent RNA helicase YTHDC2 OS=Homo sapiens GN=YTHDC2 PE=1 SV=2 - [YTDC2_HUMAN]	30.96	1.33	1	160.1	8.4	catalytic activity; nucleotide binding; protein binding; RNA binding	endoplasmic reticulum	metabolic process; regulation of biological process; response to stimulus
Q9H9Y2	Ribosome production factor 1 OS=Homo sapiens GN=RPF1 PE=1 SV=2 - [RPF1_HUMAN]	30.89	4.3	1	40.1	10.01	RNA binding	nucleus	metabolic process
P02768	Serum albumin OS=Homo sapiens GN=ALB PE=1 SV=2 - [ALBU_HUMAN]	30.84	1.48	1	69.3	6.28	antioxidant activity; catalytic activity; DNA binding; metal ion binding; protein binding	cytoplasm; extracellular; nucleus; organelle lumen	cell communication; coagulation; metabolic process; regulation of biological process; response to stimulus; transport
Q9ULM3	YEATS domain-containing protein 2 OS=Homo sapiens GN=YEATS2 PE=1 SV=2 - [YETS2_HUMAN]	30.82	0.77	1	150.7	8.98	protein binding	nucleus	cell organization and biogenesis; metabolic process; regulation of biological process
P58317	Zinc finger protein 121 OS=Homo sapiens GN=ZNF121 PE=2 SV=2 - [ZN121_HUMAN]	30.46	1.54	1	44.7	8.05	DNA binding; metal ion binding	nucleus	metabolic process; regulation of biological process
Q9Y399	28S ribosomal protein S2, mitochondrial OS=Homo sapiens GN=MRPS2 PE=1 SV=1 - [RT02_HUMAN]	30.38	3.38	1	33.2	9.26	structural molecule activity	mitochondrion; ribosome	metabolic process
Q9P2E9	Ribosome-binding protein 1 OS=Homo sapiens GN=RRBP1 PE=1 SV=4 - [RRBP1_HUMAN]	29.91	0.85	1	152.4	8.6	receptor activity; RNA binding	endoplasmic reticulum; membrane; ribosome	cell differentiation; metabolic process; regulation of biological process; response to stimulus; transport
P78344	Eukaryotic translation initiation factor 4 gamma 2 OS=Homo sapiens GN=EIF4G2 PE=1 SV=1 - [IF4G2_HUMAN]	29.74	1.1	1	102.3	7.14	DNA binding; protein binding; RNA binding	cytosol; membrane	cell death; metabolic process; regulation of biological process; response to stimulus
Q7KZF4	Staphylococcal nuclease domain-containing protein 1 OS=Homo sapiens GN=SND1 PE=1 SV=1 - [SND1_HUMAN]	29.67	1.54	1	101.9	7.17	catalytic activity; protein binding; RNA binding	cytoplasm; membrane; mitochondrion; nucleus	cell differentiation; metabolic process; regulation of biological process
Q9NPD3	Exosome complex component RRP41 OS=Homo sapiens GN=EXOSC4 PE=1 SV=3 - [EXOS4_HUMAN]	29.58	4.08	1	26.4	6.52	catalytic activity; protein binding; RNA binding	cytoplasm; cytosol; nucleus	defense response; metabolic process; regulation of biological process; response to stimulus
P24468	COUP transcription factor 2 OS=Homo sapiens GN=NR2F2 PE=1 SV=1 - [COT2_HUMAN]	29.56	3.38	1	45.5	8.28	DNA binding; metal ion binding; protein binding; receptor activity; signal transducer activity	nucleus	cell differentiation; cellular component movement; metabolic process; regulation of biological process; response to stimulus
Q99549	M-phase phosphoprotein 8 OS=Homo sapiens GN=MPHOSPH8 PE=1 SV=2 - [MPP8_HUMAN]	29.27	1.98	1	97.1	6.06	protein binding	cytoplasm; membrane; nucleus	metabolic process; regulation of biological process
Q9BW66	Cyclin-dependent kinase 2-interacting protein OS=Homo sapiens GN=CINP PE=1 SV=1 - [CINP_HUMAN]	29.2	6.13	1	24.3	6.28	catalytic activity; protein binding	nucleus	cell division; metabolic process; response to stimulus
Q8WVV9	Heterogeneous nuclear ribonucleoprotein L-like OS=Homo sapiens GN=HNRNPLL PE=1 SV=1 - [HNRLL_HUMAN]	29.2	2.95	1	60	7.72	nucleotide binding; protein binding; RNA binding	membrane; nucleus	metabolic process; regulation of biological process
Q8NDT2	Putative RNA-binding protein 15B OS=Homo sapiens GN=RBM15B PE=1 SV=3 - [RB15B_HUMAN]	29.19	2.13	1	97.1	9.85	nucleotide binding; protein binding; RNA binding	nucleus	metabolic process; regulation of biological process; transport
Q9H0D6	5'-3' exoribonuclease 2 OS=Homo sapiens GN=XRN2 PE=1 SV=1 - [XRN2_HUMAN]	29.19	1.26	1	108.5	7.47	catalytic activity; metal ion binding; RNA binding	membrane; nucleus	cell growth; metabolic process; regulation of biological process
P49406	39S ribosomal protein L19, mitochondrial OS=Homo sapiens GN=MRPL19 PE=1 SV=2 - [RM19_HUMAN]	29.15	3.08	1	33.5	9.5	structural molecule activity	membrane; mitochondrion; nucleus; ribosome	metabolic process
