# Supplementary material for: Cell cycle-dependent gene networks for cell proliferation activated by nuclear CK2α complexes
Source: Life Sci Alliance. 2023 Oct 31;7(1):e202302077. doi: 10.26508/lsa.202302077 (PMC10618106; doi:10.26508/lsa.202302077)
Supplement: Supplementary file 6 [file LSA-2023-02077_SdataF4.xlsx]

## Sheet: Figure 4C
Figure 4C
ChIP-seq demonstrate CK2a binding to histone gene loci on Chromosome 6.
Quantity	*4	Gene	Cell	Exp	% of Input	Mean	SD	P Value
		HIST1H1C-2	WT	#1	0.126869	0.118065	0.0193564	0.001
				#2	0.131455							%Input Mean	%Input SD	P Value
				#3	0.095872					HIST1H1C-2	WT	0.118065	0.0193564	0.001
			KO	#1	0.0204775	0.0206534	0.00127356				KO	0.0206534	0.00127355
				#2	0.019477					HIST1H2AK/H2BN	WT	0.239492	0.00506498	<0.0001
				#3	0.0220058						KO	0.0453321	0.0081846
		HIST1H2AK/H2BN	WT	#1	0.241193	0.239492	0.00506498	<0.0001		HIST1H2AH/H2BK	WT	0.104973	0.00527083	<0.0001
				#2	0.243488						KO	0.0313864	0.00067161
				#3	0.233795					HIST1H2AC-1	WT	0.213064	0.0215193	0.0001
			KO	#1	0.0437315	0.0453321	0.0081846				KO	0.0263231	0.00240573
				#2	0.0541988					HIST1H2AC-2	WT	0.119678	0.0188177	0.0009
				#3	0.0380661						KO	0.0233027	0.000745932
		HIST1H2AH/H2BK	WT	#1	0.0989153	0.104973	0.00527083	<0.0001		HIST1H2BC	WT	0.0967874	0.00384586	<0.0001
				#2	0.108515						KO	0.0232268	0.00687985
				#3	0.107488					HIST1H2BJ-2	WT	0.0962959	0.0187472	0.0013
			KO	#1	0.0319144	0.0313864	0.000671161				KO	0.00886009	0.00163819
				#2	0.0306311					HIST1H3H	WT	0.172565	0.0329206	0.0076
				#3	0.0316136						KO	0.0728446	0.010779
		HIST1H2AC-1	WT	#1	0.237064	0.213064	0.0215193	0.0001		HIS1H4B	WT	0.0625318	0.00373168	<0.0001
				#2	0.206641						KO	0.0127273	0.00370641
				#3	0.195488					HIST1H4A/H1A/H3A	WT	0.126513	0.0101464	<0.0001
			KO	#1	0.0241396	0.0263231	0.00240573				KO	0.0368826	0.00285936
				#2	0.0259277					NegaChr6	WT	0.00668875	0.00356979	<0.0001
				#3	0.0289021						KO	0.000187525	4.65557e-06
		HIST1H2AC-2	WT	#1	0.123925	0.119678	0.0188177	0.0009		NegaChr17	WT	0.00264768	0.00119759	0.0059
				#2	0.136009						KO	0.00014355	8.85678e-05
				#3	0.0990993
			KO	#1	0.0240927	0.0233027	0.000745932
				#2	0.0226104
				#3	0.0232052
		HIST1H2BC	WT	#1	0.100009	0.0967874	0.00384586	<0.0001
				#2	0.0978232
				#3	0.0925297
			KO	#1	0.0276654	0.0232268	0.00687985
				#2	0.0153017
				#3	0.0267134
		HIST1H2BJ-2	WT	#1	0.113854	0.0962959	0.0187472	0.0013
				#2	0.0765516
				#3	0.0984817
			KO	#1	0.00879361	0.00886009	0.00163819
				#2	0.00725615
				#3	0.0105305
		HIST1H3H	WT	#1	0.137998	0.172565	0.0329203	0.0076
				#2	0.203545
				#3	0.176153
			KO	#1	0.0650226	0.0728446	0.010779
				#2	0.068371
				#3	0.08514
		HIS1H4B	WT	#1	0.0648154	0.0625318	0.00373168	<0.0001
				#2	0.0645545
				#3	0.0582254
			KO	#1	0.016873	0.0127273	0.00370641
				#2	0.011575
				#3	0.009734
		HIST1H4A/H1A/H3A	WT	#1	0.114808	0.126513	0.0101464	<0.0001
				#2	0.131937
				#3	0.132795
			KO	#1	0.0348197	0.0368826	0.00285936
				#2	0.0356815
				#3	0.0401466
		NegaChr6	WT	#1	0.00848437	0.00668875	0.00356979	<0.0001
				#2	0.0073036
				#3	0.00778056
				#4	0.00941232
			KO	#1	0.000462883	0.000187525	4.65557e-06
				#2	0.000184233
				#3	0.000190817
				#4	0.000190817
		NegaChr17	WT	#1	0.00183363	0.00264768	0.00119759	0.0059
				#2	0.00162687
				#3	0.00288886
				#4	0.00424135
			KO	#1	0.00027418	0.00014355	8.85678e-05
				#2	0.000109099
				#3	7.73427e-05
				#4	0.000113578
%Input SD
0.0219182
0.00178814
0.00685346
0.0114076
0.00678782
0.000671161
0.0215193
0.00336758
0.0260988
0.00104812
0.00154574
0.0305647
0.026377
0.00231532
0.0463484
0.0142252
0.00447535
0.00370641
0.0127188
0.00376668
0.000916856
4.65557e-06
0.000676868
2.24554e-05

## Sheet: Figure 4D
Figure 4D
Phosphorylation of CK2a is required for recruitment to target loci.
					Exp 1				Exp 2				Exp 3
			Gene-Cell		% of Input	Mean	SD		%Input	Mean	SD		%Input	%Input Mean	%Input SD
			HIST1H2AC-1-KO		0.0208	0.0207953	0.00537757		0.0166334	0.0211728	0.00389421		0.0144877	0.0214826	0.00559932
			HIST1H2AC-1-KO		0.0154154				0.0253137				0.0234008
			HIST1H2AC-1-KO		0.0261705				0.0215713				0.0265594
			HIST1H2AC-1-KO+CK2WT		0.153419	0.163636	0.00975566		0.183572	0.176029	0.00661984		0.170078	0.170209	0.00587886
			HIST1H2AC-1-KO+CK2WT		0.172853				0.168778				0.176846
			HIST1H2AC-1-KO+CK2WT		0.164636				0.175736				0.163702
			HIST1H2AC-1-KO+CK2S3A		0.0491245	0.0617032	0.0148567		0.0556994	0.0642552	0.00722601		0.0570256	0.0590763	0.00642483
			HIST1H2AC-1-KO+CK2S3A		0.0780948				0.071753				0.0531414
			HIST1H2AC-1-KO+CK2S3A		0.0578902				0.0653133				0.0670618
			HIST1H2AC-1-KO+CK2DN		0.104667	0.109515	0.00908918		0.116593	0.107911	0.00682236		0.097458	0.0986951	0.00522996
			HIST1H2AC-1-KO+CK2DN		0.103878				0.104855				0.105062
			HIST1H2AC-1-KO+CK2DN		0.120001				0.102286				0.0935654
			HIST1H2AC-1-WT		0.151008	0.158755	0.00670947		0.168741	0.166471	0.00566629		0.161106	0.164795	0.00389198
			HIST1H2AC-1-WT		0.16266				0.159314				0.169594
			HIST1H2AC-1-WT		0.162598				0.171358				0.163686
			Exp 1
