# Supplementary material for: Cell cycle-dependent gene networks for cell proliferation activated by nuclear CK2α complexes
Source: Life Sci Alliance. 2023 Oct 31;7(1):e202302077. doi: 10.26508/lsa.202302077 (PMC10618106; doi:10.26508/lsa.202302077)
Supplement: Supplementary file 7 [file LSA-2023-02077_SdataFS3.1.xlsx]

## Sheet: Figures S3A, B, C
Figure S3A
Expression of histone genes is downregulated in CK2a-ko cells
		Gene	Cell	2⁻ⁿ/2⁻ⁿWT(normalized)	Mean	SD	P Value
		H1C	WT	0.930733	1	0.07045	0.000467372
		H1C	WT	1.00825
		H1C	WT	1.09439
		H1C	WT	0.966623
		H1C	KO	0.49332	0.543494	0.0621921
		H1C	KO	0.515606
		H1C	KO	0.633816
		H1C	KO	0.531235
		H2AC	WT	0.936214	1	0.0438815	9.78274e-08
		H2AC	WT	1.00636
		H2AC	WT	1.03177
		H2AC	WT	1.02566
		H2AC	KO	0.458593	0.446903	0.00801692
		H2AC	KO	0.441651
		H2AC	KO	0.441704
		H2AC	KO	0.445664
		H2BJ	WT	0.992686	1	0.00916044	7.6972e-08
		H2BJ	WT	0.994582
		H2BJ	WT	1.01299
		H2BJ	WT	0.999738
		H2BJ	KO	0.491393	0.476786	0.0111759
		H2BJ	KO	0.466249
		H2BJ	KO	0.470168
		H2BJ	KO	0.479335
		H3H	WT	0.967679	1	0.0462559	0.00010033
		H3H	WT	0.982823
		H3H	WT	0.980851
		H3H	WT	1.06865
		H3H	KO	0.523008	0.572536	0.0388889
		H3H	KO	0.577398
		H3H	KO	0.571815
		H3H	KO	0.617921
		H4B	WT	1.03958	1	0.0363086	0.00010033
		H4B	WT	0.963008
		H4B	WT	0.976162
		H4B	WT	1.02125
		H4B	KO	0.439985	0.44375	0.0540473
		H4B	KO	0.432834
		H4B	KO	0.516367
		H4B	KO	0.385812
Figure S3B
Association of linker histone with CK2 in the nuclear fraction during the late G1 in the cell cycle
