# Supplementary material for: Cell cycle-dependent gene networks for cell proliferation activated by nuclear CK2α complexes
Source: Life Sci Alliance. 2023 Oct 31;7(1):e202302077. doi: 10.26508/lsa.202302077 (PMC10618106; doi:10.26508/lsa.202302077)
Supplement: Supplementary file 8 [file LSA-2023-02077_SdataFS3.2.zip]

Archive with 10 entries (10 files):
- Figure 3SC_HommaMK.pptx
- __MACOSX/._Figure 3SC_HommaMK.pptx
- Figure 3SC_WT_(2)_CH1_Video.mp4
- __MACOSX/._Figure 3SC_WT_(2)_CH1_Video.mp4
- Figure 3SC_WT_(3)_CH1_Video.mp4
- __MACOSX/._Figure 3SC_WT_(3)_CH1_Video.mp4
- Figure 3SC_KO_(9-3)_CH1_Video.mp4
- __MACOSX/._Figure 3SC_KO_(9-3)_CH1_Video.mp4
- Figure 3SC_KO_(10-3)_CH1_Video.mp4
- __MACOSX/._Figure 3SC_KO_(10-3)_CH1_Video.mp4
