# Supplementary material for: Cell cycle-dependent gene networks for cell proliferation activated by nuclear CK2α complexes
Source: Life Sci Alliance. 2023 Oct 31;7(1):e202302077. doi: 10.26508/lsa.202302077 (PMC10618106; doi:10.26508/lsa.202302077)
Supplement: Supplementary file 9 [file LSA-2023-02077_SdataF5.xlsx]

## Sheet: Figure 5D upper
Figure 5D
CK2a enrichment on growth-associated genes that are validated by CK2-ChIP-qPCR
		Gene	Cell	Exp	%Input	Mean	SD
		CDCA8	WT	#1	0.081493	0.104727	0.021231			Gene	Cell	%Input Mean	%Input SD	P value	R2乗	F
		CDCA8	WT	#2	0.109571					CDCA8	WT	0.104727	0.0212231	0.0043	0.894454	33.898
		CDCA8	WT	#3	0.123118						KO	0.0271151	0.00907439
		CDCA8	KO	#1	0.0191934	0.0271151	0.00907439			HELLS	WT	0.16246	0.0260336	0.0007	0.957714	90.5946
		CDCA8	KO	#2	0.0251362						KO	0.0193409	0.000509128
		CDCA8	KO	#3	0.0370156					TOP2A	WT	0.168017	0.00812491	<0.0001	0.994035	666.574
		HELLS	WT	#1	0.141098	0.16246	0.0260336				KO	0.0252749	0.00506824
		HELLS	WT	#2	0.191457					EIF2B4	WT	0.162272	0.00312197	<0.0001	0.994064	1004.75
		HELLS	WT	#3	0.154825						KO	0.0192629	0.00723703
		HELLS	KO	#1	0.019801	0.0193409	0.000733248			HMGB2	WT	0.293209	0.028769	<0.0001	0.985798	277.648
		HELLS	KO	#2	0.0197263						KO	0.0157476	0.00204239
		HELLS	KO	#3	0.0184953					CDKN3	WT	0.167373	0.0225709	0.0006	0.960136	96.3419
		TOP2A	WT	#1	0.173509	0.168017	0.00812491				KO	0.0372376	0.00423038
		TOP2A	WT	#2	0.171858					PRR11	WT	0.309946	0.00332896	<0.0001	0.999741	15442.4
		TOP2A	WT	#3	0.158684						KO	0.0240982	0.00218898
		TOP2A	KO	#1	0.0310257	0.0252749	0.00506824
		TOP2A	KO	#2	0.0214594
		TOP2A	KO	#3	0.0233397
		EIF2B4	WT	#1	0.162564	0.162272	0.00312197
		EIF2B4	WT	#2	0.159014
		EIF2B4	WT	#3	0.165238
		EIF2B4	KO	#1	0.0162518	0.0192629	0.00723703
		EIF2B4	KO	#2	0.0108914
		EIF2B4	KO	#3	0.0233509
		EIF2B4	KO	#4	0.0295069
		EIF2B4	KO	#5	0.0163136
		HMGB2	WT	#1	0.297562	0.293209	0.028769
		HMGB2	WT	#2	0.262512
		HMGB2	WT	#3	0.319554
		HMGB2	KO	#1	0.0179554	0.0157476	0.00204239
		HMGB2	KO	#2	0.0153616
		HMGB2	KO	#3	0.0139257
		CDKN3	WT	#1	0.170994	0.167373	0.0225709
		CDKN3	WT	#2	0.14321
		CDKN3	WT	#3	0.187914
		CDKN3	KO	#1	0.0365843
		CDKN3	KO	#2	0.0417567	0.0372376	0.00423038
		CDKN3	KO	#3	0.0333719
		PRR11	WT	#1	0.313694	0.309946	0.00332896
		PRR11	WT	#2	0.308812
		PRR11	WT	#3	0.307332
		PRR11	KO	#1	0.0251754	0.0240982	0.00218898
		PRR11	KO	#2	0.0255398
		PRR11	KO	#3	0.0215793

## Sheet: Sheet1
Figure 5D
Cell cycle-dependent association of CK2a on the H2AC locus that are validated by CK2-ChIP-qPCR
		Gene	Time	Exp	%Input-mean	Mean	SD
		HELLS	G0	#1	0.0196	0.019852	0.00370131
		HELLS	G0	#2	0.0150045
		HELLS	G0	#3	0.0247876
		HELLS	G0	#4	0.0200157
		HELLS	6H	#1	0.0960365	0.0775076	0.0204472
		HELLS	6H	#2	0.0911009
		HELLS	6H	#3	0.0716995
		HELLS	6H	#4	0.0511936
		HELLS	16H	#1	0.16583	0.148402	0.0175445
		HELLS	16H	#2	0.16039
		HELLS	16H	#3	0.129039
		HELLS	16H	#4	0.13835
		TOP2	G0	#1	0.0253223	0.0198614	0.00464068
		TOP2	G0	#2	0.015049
		TOP2	G0	#3	0.0219262
		TOP2	G0	#4	0.0171479
		TOP2	6H	#1	0.110787	0.0956512	0.0119376
		TOP2	6H	#2	0.0947092
		TOP2	6H	#3	0.0815969
		TOP2	6H	#4	0.0955119
		TOP2	16H	#1	0.169946	0.187862	0.0150297
		TOP2	16H	#2	0.188019
		TOP2	16H	#3	0.206716
		TOP2	16H	#4	0.186767
		EIF2B4	G0	#1	0.0447658	0.0376551	0.00902245
		EIF2B4	G0	#2	0.0386682
		EIF2B4	G0	#3	0.042527
		EIF2B4	G0	#4	0.0246593
		EIF2B4	6H	#1	0.150395	0.170905	0.0299166
		EIF2B4	6H	#2	0.177482
		EIF2B4	6H	#3	0.145284
		EIF2B4	6H	#4	0.210461
		EIF2B4	16H	#1	0.236457	0.304347	0.055374
		EIF2B4	16H	#2	0.368962
		EIF2B4	16H	#3	0.291678
		EIF2B4	16H	#4	0.32029
		HMGB2	G0	#1	0.0803961	0.101756	0.0266679
		HMGB2	G0	#2	0.0770413
		HMGB2	G0	#3	0.126371
		HMGB2	G0	#4	0.123217
		HMGB2	6H	#1	0.176432	0.153394	0.0285354
		HMGB2	6H	#2	0.11712
		HMGB2	6H	#3	0.144064
		HMGB2	6H	#4	0.175959
		HMGB2	16H	#1	0.362265	0.379311	0.0255595
		HMGB2	16H	#2	0.389553
		HMGB2	16H	#3	0.410474
		HMGB2	16H	#4	0.354954
