# Supplementary material for: Cell cycle-dependent gene networks for cell proliferation activated by nuclear CK2α complexes
Source: Life Sci Alliance. 2023 Oct 31;7(1):e202302077. doi: 10.26508/lsa.202302077 (PMC10618106; doi:10.26508/lsa.202302077)
Supplement: Supplementary file 10 [file LSA-2023-02077_TableS3.xlsx]

## Sheet: Table EV3
	Table S3 Expression array demonstrate genes that exhibited significantly altered expression between wt and CK2a-ko RPE cells.
	Cells were starved serum to arrest in G0 in the cell cycle, then stimulated with 10% serum for hours as indicated along with raw data file name. Heat map of 303 genes that exhibited significantly altered expression (fold change > 1.5 or < -1.5 and p-value <0.01) between RPE wild-type (wt) and CK2a-depleted cells (ko) in biological replicates.
	Name	ID	090915-1080(1)-2_KHT#1080(RPE_WT_G0)	090915-1079(1)-2_KHT#1081(RPE_KO_G0)	090915-1082(1)-2_KHT#1078(RPE_WT_6h)	090915-1081(1)-2_KHT#1079(RPE_KO_6h)	090915-1084(1)-2_KHT#1076(RPE_WT_16h)	090915-1083(1)-2_KHT#1077(RPE_KO_16h)	090915-1086(1)-2_KHT#1074(RPE_WT_24h)	090915-1085(1)-2_KHT#1075(RPE_KO_24h)
1lines	centrosomal protein 55kDa (CEP55), transcript variant 1, mRNA.	NM_018131	-0.0872	-1.7455	-0.1398	-1.2772	0.8823	-0.0635	1.5311	1.0784
2lines	anillin, actin binding protein (ANLN), mRNA.	NM_018685	-0.2193	-1.8942	-0.0915	-1.5685	0.8261	-0.0542	1.5008	1.0613
3lines	MLF1 interacting protein (MLF1IP), mRNA.	NM_024629	0.1715	-1.4314	-0.1961	-1.2312	1.4922	0.7714	1.5784	1.2951
4lines	thymosin beta 15a (TMSB15A), mRNA.	NM_021992	-0.1282	-1.6557	-0.2647	-1.4622	-0.0326	-0.5859	-0.0548	0.0516
5lines	cytoskeleton associated protein 2-like (CKAP2L), mRNA.	NM_152515	-0.145	-1.7165	-0.2614	-1.2087	0.3071	-0.368	0.4231	0.6862
6lines	chromosome 18 open reading frame 54 (C18orf54), mRNA.	NM_173529	0.494	-1.1934	-0.3833	-1.4137	0.5642	-0.1586	0.897	0.7423
7lines	pituitary tumor-transforming 1 (PTTG1), mRNA.	NM_004219	-0.1705	-1.7261	-0.5816	-1.8977	0.0678	-1.1322	0.868	0.3627
8lines	high-mobility group box 2 (HMGB2), transcript variant 1, mRNA.	NM_002129	-0.1067	-1.5329	-0.4579	-1.9714	0.2057	-0.848	0.7948	0.1854
9lines	apolipoprotein B mRNA editing enzyme, catalytic polypeptide-like 3B (APOBEC3B), mRNA.	NM_004900	-0.3415	-2.1221	-0.4559	-2.1132	0.1948	-1.2875	1.0084	0.1943
10lines	cytoskeleton associated protein 2 (CKAP2), transcript variant 1, mRNA.	NM_018204	-0.1232	-1.7261	-0.65	-2.2055	0.1148	-1.425	0.9866	0.0079
11lines	stathmin 1 (STMN1), transcript variant 3, mRNA.	NM_005563	0.0865	-1.633	-0.4849	-2.1072	0.1715	-1.2164	0.55	-0.1412
12lines	asp (abnormal spindle) homolog, microcephaly associated (Drosophila) (ASPM), mRNA.	NM_018136	-0.7241	-2.3476	-0.6989	-1.9606	0.0081	-1.5994	1.0113	0.1892
13lines	antigen identified by monoclonal antibody Ki-67 (MKI67), transcript variant 1, mRNA.	NM_002417	-0.4963	-2.0723	-0.5426	-1.9931	-0.057	-0.7798	0.9444	0.6287
14lines	proline rich 11 (PRR11), mRNA.	NM_018304	-0.2354	-1.8257	-0.7612	-2.1192	-0.2773	-0.8427	0.5697	0.4154
15lines	PDZ binding kinase (PBK), mRNA.	NM_018492	-0.8421	-1.8308	-0.5405	-2.3109	0.1122	-0.7798	0.9474	0.3616
16lines	Rac GTPase activating protein 1 (RACGAP1), transcript variant 1, mRNA.	NM_013277	-0.8558	-2.4003	-1.1124	-2.41	-0.4321	-1.413	0.4915	0.0036
17lines	hyaluronan-mediated motility receptor (RHAMM) (HMMR), transcript variant 2, mRNA.	NM_012484	-0.5758	-2.4314	-1.2986	-2.3596	-0.2739	-1.3058	0.6658	0.0927
18lines	discs, large (Drosophila) homolog-associated protein 5 (DLGAP5), transcript variant 1, mRNA.	NM_014750	-0.6892	-2.3775	-1.1834	-2.3526	-0.2456	-1.6784	0.8106	0.0927
19lines	kinesin family member 11 (KIF11), mRNA.	NM_004523	-0.6697	-2.2896	-1.0708	-2.3955	-0.1359	-0.9112	0.7001	0.2291
20lines	topoisomerase (DNA) II alpha 170kDa (TOP2A), mRNA.	NM_001067	-0.1774	-1.78	-1.3055	-2.6484	-0.0002	-1.1821	0.8513	0.2266
21lines	cell division cycle associated 3 (CDCA3), mRNA.	NM_031299	-0.56	-2.1867	-0.864	-2.6484	-0.0804	-1.499	0.9888	0.6691
22lines	cyclin-dependent kinase inhibitor 3 (CDKN3), transcript variant 1, mRNA.	NM_005192	-0.4311	-2.2684	-0.9448	-2.1132	-0.5132	-1.9281	0.6195	-0.2568
23lines	kinesin family member 20A (KIF20A), mRNA.	NM_005733	-0.8257	-2.3329	-1.3688	-2.2772	-0.6162	-2.3546	0.4729	-0.3255
24lines	NIMA (never in mitosis gene a)-related kinase 2 (NEK2), mRNA.	NM_002497	-0.8475	-2.4873	-1.1034	-1.6745	-0.8003	-1.6642	0.4895	-0.2431
25lines	maternal embryonic leucine zipper kinase (MELK), mRNA.	NM_014791	-1.4602	-3.0007	-1.5816	-3.0208	-0.4453	-1.0434	-0.1288	-0.046
26lines	cyclin-dependent kinase 1 (CDK1), transcript variant 1, mRNA.	NM_001786	-1.3986	-3.0242	-1.5006	-3.1252	-0.5617	-1.3394	0.3386	0.1663
27lines	thymidylate synthetase (TYMS), mRNA.	NM_001071	-1.4229	-3.1605	-1.3474	-2.9768	-0.2242	-0.6736	0.0509	-0.233
28lines	cell division cycle associated 8 (CDCA8), mRNA.	NM_018101	-1.4189	-3.0124	-1.3474	-2.5809	-0.6204	-1.5949	-0.0399	-0.362
29lines	cDNA FLJ39814 fis, clone SPLEN2009970, weakly similar to TAT-BINDING HOMOLOG 7.	AK097133	-1.2903	-2.5886	-1.3724	-3.1741	-0.1953	-0.643	-0.1919	-0.5473
30lines	eukaryotic translation initiation factor 2B, subunit 4 delta (EIF2B4)	NM_001034	-1.3434	-2.8781	-1.4238	-2.5726	-0.2308	-0.4411	0.2007	0.3172
31lines	helicase, lymphoid-specific (HELLS), mRNA.	NM_018063	-1.5114	-3.0124	-1.5204	-2.4698	-0.1329	-0.0449	-0.1512	-0.2846
32lines	ubiquitin-conjugating enzyme E2C (UBE2C), transcript variant 1, mRNA.	NM_007019	-1.0953	-2.624	-0.8947	-2.41	-0.7503	-1.2409	0.2244	0.1128
33lines	protein regulator of cytokinesis 1 (PRC1), transcript variant 1, mRNA.	NM_003981	-1.1619	-2.4003	-0.6069	-2.2183	-0.395	-1.2875	0.3489	-0.0036
34lines	centromere protein A (CENPA), transcript variant 1, mRNA.	NM_001809	-1.2828	-2.3625	-0.9025	-2.41	-1.1716	-1.8453	0.0703	-0.1652
35lines	cell division cycle associated 7-like (CDCA7L), transcript variant 1, mRNA.	NM_018719	-0.9092	-2.6062	-1.6027	-2.2377	-0.4209	-1.2129	-0.4982	-1.0036
36lines	Include_D-BRHIP3022333.1	BRHIP3022333.1_1	-0.3357	-2.1934	-0.0419	-0.8747	-0.8052	-1.3021	-0.0399	-1.0655
37lines	PRO1779 mRNA, complete cds	AF118076	-0.3166	-1.9106	-0.6347	-0.3632	-0.6355	-0.8454	0.4874	-0.7073
38lines	spindle assembly 6 homolog (C. elegans) (SASS6), mRNA.	NM_194292	-1.0069	-2.512	-1.0505	-0.0028	-1.0922	-1.3281	-0.9091	-1.2586
39lines	secreted and transmembrane 1 (SECTM1), mRNA.	NM_003004	0.6508	-0.8888	-0.3055	-0.5543	-0.4472	-0.951	-0.9037	-0.6817
40lines	cathepsin H (CTSH), mRNA.	NM_004390	-0.2903	-2.2684	-0.7263	-2.4775	-0.4721	-2.5505	-0.5313	-2.2279
41lines	cDNA FLJ14529 fis, clone NT2RM2000093.	AK027435	-0.3688	-2.2896	-0.3368	-2.4929	-0.2773	-2.4656	-0.2118	-2.269
42lines	casein kinase 2, alpha 1 polypeptide (CSNK2A1), transcript variant 2, mRNA.	NM_001895	-0.4771	-2.5626	-0.4332	-2.3109	-0.3732	-2.6784	-0.3786	-3.0152
43lines	junctional adhesion molecule 3 (JAM3), mRNA.	NM_032801	-0.3727	-3.1475	-0.8264	-2.5483	-0.4837	-2.3622	-0.2875	-2.438
44lines	troponin T type 1 (skeletal, slow) (TNNT1), transcript variant 1, mRNA.	NM_003283	0.0398	-1.5626	-0.2531	-1.6922	-0.4586	-1.7369	-0.3581	-1.7795
45lines	cDNA FLJ34773 fis, clone NT2NE2003280.	AK092092	0.0129	-1.3256	-0.3545	-2.1433	-0.5971	-1.421	-0.1641	-1.4936
46lines	janus kinase and microtubule interacting protein 2 (JAKMIP2), mRNA.	NM_014790	0.1051	-1.6603	-0.4947	-1.5645	-0.1027	-1.6085	-0.2035	-2.1749
47lines	fermitin family homolog 1 (Drosophila) (FERMT1), mRNA.	NM_017671	-0.3886	-1.8781	0.6176	-1.8472	0.0993	-1.8889	-0.3415	-1.7945
48lines	tight junction protein 2 (zona occludens 2) (TJP2), transcript variant 1, mRNA.	NM_004817	-1.0985	-2.6512	-0.6391	-2.3739	-0.5515	-1.998	-0.6263	-1.4775
49lines	gamma-aminobutyric acid (GABA) A receptor, epsilon (GABRE), mRNA.	NM_004961	-0.6385	-2.1867	-0.8388	-1.4737	-0.7715	-1.4051	-0.5397	-2.1556
50lines	collagen, type XI, alpha 1 (COL11A1), transcript variant A, mRNA.	NM_001854	-0.8585	-2.4158	-1.0767	-1.9714	-1.2065	-2.1159	-1.2002	-2.3547
51lines	cDNA FLJ31586 fis, clone NT2RI2002211.	AK056148	-0.5028	-1.8103	-0.5858	-1.5282	-0.9699	-2.3318	-0.9787	-3.0386
52lines	major histocompatibility complex, class II, DM alpha (HLA-DMA), mRNA.	NM_006120	-0.7016	-2.1867	-1.65	-2.657	-1.5332	-2.7569	-1.3843	-3.0386
53lines	ecotropic viral integration site 2A (EVI2A), transcript variant 2, mRNA.	NM_014210	0.4733	-1.258	-1.2415	-1.8373	-1.0863	-2.0403	0.0439	-1.1239
54lines	cDNA FLJ31457 fis, clone NT2NE2001180.	AK056019	0.4422	-1.2649	-1.2219	-1.1072	-0.6442	-1.3661	-0.2423	-1.577
55lines	cDNA FLJ10097 fis, clone HEMBA1002458, weakly similar to OVARIAN GRANULOSA CELL 13.0 KD PROTEIN HGR74.	AK000959	0.2351	-0.6263	-0.8044	-1.3075	-0.9836	-2.1159	-0.6108	-2.1946
56lines	kelch-like 24 (Drosophila) (KLHL24), mRNA.	NM_017644	0.3083	-0.5434	-1.6456	-2.0954	-0.6507	-2.8944	-0.5976	-1.4936
57lines	transmembrane 7 superfamily member 2 (TM7SF2), mRNA.	NM_003273	0.6739	0.3177	-0.1993	-0.5624	-0.3446	-1.5202	0.0949	-1.6031
58lines	NEDD4 binding protein 2-like 1 (N4BP2L1), transcript variant 1, mRNA.	NM_052818	0.494	-0.3021	-0.0505	-1.2377	-0.4171	-1.9568	-0.8822	-1.3844
59lines	EPH receptor A3 (EPHA3), transcript variant 1, mRNA.	NM_005233	-1.5872	-1.3889	-1.4771	-2.1992	-0.6839	-2.2875	-1.7719	-1.7405
60lines	sema domain, immunoglobulin domain (Ig), transmembrane domain (TM) and short cytoplasmic domain, (semaphorin) 4D (SEMA4D), transcript variant 1, mRNA.	NM_006378	-1.8421	-1.9051	-1.8665	-2.0605	-0.6906	-2.688	-2.1225	-2.0094
61lines	hypothetical protein LOC221711 (LOC221711), mRNA.	NM_194299	-1.4941	-1.5712	-1.7826	-1.4813	-0.7201	-2.2948	-1.5823	-1.9693
62lines	interferon, gamma-inducible protein 30 (IFI30), mRNA.	NM_006332	-2.294	-2.4711	-2.0563	-2.5975	-1.3482	-3.0342	-2.347	-2.4302
63lines	Include_F-TESTI2036066	TESTI2036066_1	-0.8312	-0.4392	-0.4502	-0.6505	-0.3411	-2.0902	0.0041	-0.2881
64lines	myeloid cell nuclear differentiation antigen (MNDA), mRNA.	NM_002432	-1.2828	-0.9719	-1.5733	-0.8032	-0.5762	-2.2095	-1.2752	-1.0959
65lines	integrin, alpha X (complement component 3 receptor 4 subunit) (ITGAX), mRNA.	NM_000887	-1.5511	-1.1703	-1.1834	-1.0837	-2.3236	-0.7519	-1.0251	-1.4148
66lines	RAS guanyl releasing protein 2 (calcium and DAG-regulated) (RASGRP2), transcript variant 1, mRNA.	NM_005825	-2.2644	-1.4042	-1.0944	-0.9633	-2.0745	-0.437	-0.8983	-1.4735
67lines	transmembrane protein 45B (TMEM45B), mRNA.	NM_138788	-1.2105	-1.785	-1.65	-1.6967	-2.057	-0.4885	-2.2544	-1.59
68lines	cDNA: FLJ21037 fis, clone CAE10055.	AK024690	0.0793	-0.3439	-0.4201	-0.6505	-1.5373	0.0633	-0.9959	-0.925
69lines	UDP-N-acetyl-alpha-D-galactosamine:polypeptide N-acetylgalactosaminyltransferase 5 (GalNAc-T5) (GALNT5), mRNA.	NM_014568	-0.8339	-1.2825	-0.9856	-1.0491	-1.3732	0.2755	-1.4619	-1.3806
70lines	cDNA FLJ34861 fis, clone NT2NE2012847.	AK092180	0.5812	0.2918	0.2955	0.3731	-1.4396	0.1825	-1.9394	-1.4896
71lines	cDNA FLJ11516 fis, clone HEMBA1002328.	AK021578	-1.0069	-1.0212	-0.0505	-2.0548	-1.6376	-1.022	-1.076	-1.3995
72lines	phytanoyl-CoA 2-hydroxylase interacting protein-like (PHYHIPL), transcript variant 1, mRNA.	NM_032439	-1.207	-1.2373	0.2714	-1.2606	-1.6772	-1.0745	-1.1383	-1.4109
73lines	cDNA FLJ11855 fis, clone HEMBA1006780.	AK021917	-0.9352	-0.5434	-0.8044	-2.6484	-1.1467	-1.2095	-1.2613	-1.1847
74lines	cDNA FLJ16341 fis, clone TESTI2013381.	AK122786	-0.207	-0.7951	0.0752	-1.742	-0.6442	-0.9281	-0.7968	-1.0327
75lines	LOC347022 (LOC347022), mRNA.	XM_299931	0.185	-0.8128	1.7569	-0.0663	0.0314	-1.2802	-1.5823	-0.1207
76lines	NIMA (never in mitosis gene a)-related kinase 6 (NEK6), transcript variant 2, mRNA.	NM_014397	1.8114	0.1259	0.9018	-0.0208	1.0122	-0.1111	1.1435	-0.046
77lines	cDNA FLJ32092 fis, clone OCBBF2000846.	AK056654	2.0761	0.0674	1.0281	-0.0111	1.098	0.1439	1.1785	0.0165
78lines	ST6 beta-galactosamide alpha-2,6-sialyltranferase 2 (ST6GAL2), transcript variant 1, mRNA.	NM_032528	1.778	-0.1157	1.0451	0.2194	1.3278	-0.1047	0.8609	-0.1604
79lines	cDNA FLJ30711 fis, clone FCBBF2001309.	AK055273	1.4799	-0.4611	0.9908	-0.3076	1.0348	-0.2802	0.9874	-0.6362
80lines	G protein-coupled receptor 143 (GPR143), mRNA.	NM_000273	1.4219	-0.5245	0.9056	-0.1663	1.335	-0.0839	1.3191	-0.3327
81lines	chromosome 1 open reading frame 85 (C1orf85), mRNA.	NM_144580	1.3218	-0.0212	0.8063	-0.3195	1.1064	-0.425	1.1357	-0.1636
82lines	ATP-binding cassette, sub-family A (ABC1), member 8 (ABCA8), mRNA.	NM_007168	1.8453	0.225	0.328	0.1189	1.2799	0.1398	1.4635	0.2595
83lines	cDNA FLJ25727 fis, clone TST05479.	AK098593	1.6829	0.0109	0.4121	-0.1741	1.5226	-0.0069	1.4466	0.4294
84lines	phosphoinositide-3-kinase interacting protein 1 (PIK3IP1), transcript variant 1, mRNA.	NM_052880	2.2279	0.7228	0.4401	0.0041	0.7798	0.1	1.1144	0.0696
85lines	sodium channel, voltage-gated, type V, alpha subunit (SCN5A), transcript variant 2, mRNA.	NM_000335	3.0155	0.465	0.624	0.2253	1.415	0.0633	1.4828	0.0193
86lines	cyclin-dependent kinase 17 (CDK17), transcript variant 1, mRNA.	NM_002595	1.1997	-0.4333	1.495	0.5187	0.9893	0.455	1.1592	0.6203
87lines	membrane metallo-endopeptidase (MME), transcript variant 1bis, mRNA.	NM_007287	2.5521	0.1431	1.7116	-0.2393	1.9826	-0.0434	2.1054	0.2266
88lines	membrane metallo-endopeptidase (MME), transcript variant 1, mRNA.	NM_000902	2.2668	-0.0272	1.493	-0.0434	1.9104	-0.2929	2.0827	-0.0181
89lines	mRNA for KIAA0976 protein, partial cds.	AB023193	1.5466	-0.0124	1.4493	-0.094	1.7257	0.0804	1.7844	0.2762
90lines	retinol binding protein 1, cellular (RBP1), transcript variant 1, mRNA.	NM_002899	2.1132	0.3408	1.4605	-0.2573	1.4424	-0.531	1.4957	-0.2603
91lines	phosphatidic acid phosphatase type 2B (PPAP2B), mRNA.	NM_003713	2.1843	0.0408	2.037	0.282	1.6563	0.4798	1.8388	0.4538
92lines	junctional adhesion molecule 2 (JAM2), mRNA.	NM_021219	0.948	0.4555	1.3771	0.0541	1.3026	-0.5288	1.7907	0.7075
93lines	LOC137472 (LOC137472), mRNA.	XM_059908	0.6322	0.3443	1.1877	0.0123	0.7261	-0.0698	1.9021	-0.0867
94lines	yippee-like 3 (Drosophila) (YPEL3), transcript variant 1, mRNA.	NM_031477	2.1192	1.4272	-0.5244	-0.8925	0.9335	-0.6245	1.135	-0.1317
95lines	Rho guanine nucleotide exchange factor (GEF) 3 (ARHGEF3), transcript variant 3, mRNA.	NM_019555_(2)	0.5229	0.1588	0.3707	-0.6505	0.997	-0.7025	0.4187	-0.7049
96lines	LOC350055 (LOC350055), mRNA.	XM_303762	0.0413	-0.1818	0.3011	-0.4045	1.4893	-0.1437	0.2232	0.0377
97lines	CDP-diacylglycerol synthase (phosphatidate cytidylyltransferase) 1 (CDS1), mRNA.	NM_001263	-0.0038	-0.2755	0.1014	0.7509	1.0784	-0.5353	0.367	0.0433
98lines	cDNA FLJ32795 fis, clone TESTI2002461, weakly similar to TRICHOHYALIN.	AK057357	0.4755	0.1325	0.9894	-0.5183	0.1997	0.4636	0.0593	-0.0036
99lines	hypothetical protein FLJ30634 (FLJ30634), mRNA.	NM_153014	0.7079	0.1872	1.4605	-0.1944	0.7219	0.5084	0.9301	-0.1556
100lines	cDNA FLJ31341 fis, clone MESAN1000050.	AK055903	0.4656	-0.3057	1.8051	-0.5442	1.8595	-0.0495	0.6938	-0.3901
101lines	amyloid beta (A4) precursor protein-binding, family B, member 1 interacting protein (APBB1IP), mRNA.	NM_019043	-0.3071	-1.251	0.2517	-1.1464	0.3127	-1.1159	0.255	-1.4419
102lines	podocalyxin-like (PODXL), transcript variant 2, mRNA.	NM_005397	-0.4087	-1.3813	0.52	-1.5243	0.1752	-1.0651	0.165	-1.0445
103lines	myopalladin (MYPN), mRNA.	NM_032578	-0.6504	-0.9298	0.8237	-0.7583	0.9225	-1.001	0.789	-1.0036
104lines	zinc finger protein 185 (LIM domain) (ZNF185), transcript variant 4, mRNA.	NM_007150_(2)	0.5261	-0.7976	0.4605	-0.7961	0.761	-0.8162	0.8892	-0.8713
105lines	neurofascin (NFASC), mRNA.	XM_046808	0.8793	-0.2253	1.0254	-0.3918	0.6721	-0.3413	0.9556	-0.5685
106lines	ADP-ribosylation factor-like 6 interacting protein 1 (ARL6IP1), mRNA.	NM_015161	0.8035	-0.7725	0.2435	-0.5808	0.6313	-0.5615	1.5451	0.339
107lines	cDNA FLJ30885 fis, clone FEBRA2004987.	AK055447	0.6292	-0.785	-0.5487	-0.9499	0.0967	-0.8643	0.2874	-1.2517
108lines	KIAA1170 protein (KIAA1170), mRNA.	XM_045907	0.6014	-1.154	-0.149	-1.0519	0.315	-0.5615	0.4155	-0.3995
109lines	acyl-CoA synthetase short-chain family member 3 (ACSS3), mRNA.	NM_024560	1.5622	-0.6263	0.411	-0.8153	0.9609	-0.8972	0.9301	-1.0036
110lines	zinc finger protein 185 (LIM domain) (ZNF185), transcript variant 4, mRNA.	NM_007150	1.0398	-0.6443	0.7536	-1.1403	1.358	-0.8162	1.4046	-1.3473
111lines	cDNA FLJ33996 fis, clone DFNES2008881.	AK091315	0.7727	-1.3662	-0.0796	-1.1222	0.2981	-1.6736	0.3792	-2.2145
112lines	PRO1617 mRNA, complete cds.	AF116641	-0.6528	-0.2528	0.1723	-0.0663	-0.7526	-0.8807	1.2713	-0.6251
113lines	toll-like receptor 5 (TLR5), mRNA.	NM_003268	-0.6991	-0.5245	-0.217	-0.3561	-0.0513	-0.3021	0.864	-0.7746
114lines	wingless-type MMTV integration site family, member 8B (WNT8B), mRNA.	NM_003393	0.3768	-0.111	-0.1064	0.034	-0.5617	0.2668	1.5535	-0.064
115lines	Include_D-FCBBF3002401.1	FCBBF3002401.1_1	0.6985	0.1259	-0.0885	-0.1327	-0.0672	-0.1437	1.8114	-0.1572
116lines	cDNA FLJ30076 fis, clone BGGI12000022.	AK054638	0.226	-0.1818	-0.2366	0.0488	0.1654	0.5168	0.9202	-0.7143
117lines	LOC352084 (LOC352084), mRNA.	XM_305397	-1.207	0.5958	-0.2105	-0.3076	-0.0513	0.049	1.0041	0.3264
118lines	cDNA FLJ23627 fis, clone ADSU02391, highly similar to Mus musculus cAMP inducible 2 protein (Ci2) mRNA.	AK074207	2.5166	-0.1142	2.176	-0.2215	1.3645	0.0547	2.9937	-0.3273
119lines	chemokine-like receptor 1 (CMKLR1), transcript variant 2, mRNA.	NM_004072	1.5781	0.151	1.3451	0.4487	1.043	-0.5461	1.7555	-2.2279
120lines	potassium channel, subfamily K, member 2 (KCNK2), transcript variant 2, mRNA.	NM_014217	3.1729	1.9628	2.2884	1.4831	2.7314	1.0874	2.5216	1.3882
121lines	chromosome 1 open reading frame 54 (C1orf54), mRNA.	NM_024579_(2)	3.2409	2.1	1.9141	1.3984	2.4074	0.817	2.5381	1.5028
122lines	metallothionein 1E (MT1E), mRNA.	NM_175617	2.7664	2.3537	2.0909	1.4284	2.71	1.2079	2.1257	1.564
123lines	tripartite motif-containing 22 (TRIM22), mRNA.	NM_006074	2.7985	1.1105	2.5197	1.356	2.4103	0.8929	2.4817	1.226
124lines	cyclin-dependent kinase inhibitor 1A (p21, Cip1) (CDKN1A), transcript variant 1, mRNA.	NM_000389	2.4062	0.9139	2.6548	1.6212	2.5592	0.5042	2.7984	1.3207
125lines	dermatan sulfate epimerase-like (DSEL), mRNA.	NM_032160	2.1538	1.2281	2.4871	1.5729	3.7747	1.8829	2.763	1.8279
126lines	calcium homeostasis modulator 2 (CALHM2), transcript variant 1, mRNA.	NM_015916_(2)	2.3508	1.1345	1.4585	0.3222	2.006	0.3605	2.2225	0.7788
127lines	calcium/calmodulin-dependent protein kinase II delta (CAMK2D), transcript variant 3, mRNA.	NM_001221	2.5469	1.1185	1.8003	0.3527	2.166	0.6243	2.0173	0.6691
128lines	calcium homeostasis modulator 2 (CALHM2), transcript variant 1, mRNA.	NM_015916	2.0531	0.8708	1.4089	0.6208	2.0714	0.582	2.4867	0.8202
129lines	netrin 4 (NTN4), mRNA.	NM_021229	1.9575	0.5055	1.5175	0.3581	2.6029	0.7405	2.3421	0.3149
130lines	cDNA FLJ37351 fis, clone BRAMY2021867.	AK094670	2.8556	1.5534	1.3653	1.1877	2.4967	0.9505	2.3225	1.1339
131lines	NDRG family member 4 (NDRG4), transcript variant 3, mRNA.	NM_022910	2.6285	1.184	1.1612	0.664	2.32	0.7089	2.0915	0.8635
132lines	tumor protein p53 inducible nuclear protein 1 (TP53INP1), transcript variant 1, mRNA.	NM_033285	2.8144	1.0209	1.0896	0.3078	1.7903	0.4883	1.6548	0.6175
133lines	ADP-ribosylation factor-like 4C (ARL4C), mRNA.	NM_005737	2.3668	0.5891	1.2904	0.0607	1.6686	0.5447	1.6745	0.9148
134lines	KIAA0534 protein (KIAA0534), mRNA.	XM_049349	1.6149	0.7333	1.5345	1.0985	1.6747	0.7494	2.1769	0.5295
135lines	transmembrane 4 L six family member 18 (TM4SF18), transcript variant 1, mRNA.	NM_138786	2.6124	1.7537	1.0791	0.65	2.1103	0.1028	2.4392	0.3571
136lines	cDNA FLJ31683 fis, clone NT2RI2005353.	AK056245	2.66	0.6699	1.9357	1.4005	1.7798	0.9923	1.9947	1.1663
137lines	LOC350690 (LOC350690), mRNA.	XM_303093	1.226	0.8174	1.496	-1.2839	1.634	1.3234	1.3686	1.348
138lines	solute carrier family 16, member 6 (monocarboxylic acid transporter 7) (SLC16A6), transcript variant 2, mRNA.	NM_004694	2.0829	2.9484	0.9026	1.824	0.5153	0.1344	0.6848	-1.1556
139lines	solute carrier family 16, member 4 (monocarboxylic acid transporter 5) (SLC16A4), mRNA.	NM_004696	2.122	2.7672	1.0261	1.7591	0.6721	0.3406	0.9837	-0.6184
140lines	LOC126122 (LOC126122), mRNA.	XM_058990	0.312	-3.2825	0.3158	-3.1617	0.2249	-2.951	0.3681	-3.3844
141lines	alanyl (membrane) aminopeptidase (ANPEP), mRNA.	NM_001150	1.64	-1.7309	1.0936	-1.934	0.6571	-2.0713	0.9217	-1.731
142lines	glutathione peroxidase 3 (plasma) (GPX3), mRNA.	NM_002084	-0.0953	1.4108	-0.4771	1.3194	-0.5092	1.0323	-0.5313	0.9906
143lines	melanoma antigen family D, 4B (MAGED4B), transcript variant 1, mRNA.	NM_030801	-0.2426	1.2162	-0.4388	1.1804	-0.3678	0.9651	-0.4719	1.2492
144lines	cDNA FLJ40484 fis, clone TESTI2043817.	AK097803	-0.5092	0.7359	-0.3706	1.2785	-0.4548	1.3459	-0.3637	0.9687
145lines	collagen, type VI, alpha 3 (COL6A3), transcript variant 1, mRNA.	NM_004369	-0.3015	1.3597	0.519	1.3033	0.3228	1.4963	0.0411	1.4772
146lines	myeloid/lymphoid or mixed-lineage leukemia (trithorax homolog, Drosophila); translocated to, 11 (MLLT11), mRNA.	NM_006818	-0.1912	0.9108	-0.1382	0.9516	0.1516	1.4739	0.0827	1.6554
147lines	cDNA FLJ43700 fis, clone TCOLN2000641.	AK125688	-1.0192	0.5198	-0.7125	0.6421	-0.8297	0.6048	-1.0251	0.2951
148lines	cDNA FLJ41346 fis, clone BRAWH2005315, moderately similar to Neuronal-STOP protein.	AK123340	-0.7753	0.8124	-0.4655	0.5613	-1.1283	0.3264	-0.9787	0.4839
149lines	cDNA FLJ39344 fis, clone OCBBF2019108.	AK096663	-0.7963	-0.008	-0.6434	0.2429	-0.8955	0.4506	-0.9959	0.6673
150lines	tumor necrosis factor, alpha-induced protein 3 (TNFAIP3), mRNA.	NM_006290	-0.4209	0.4724	-0.2073	0.3688	-1.1436	0.5436	-0.9091	0.3827
151lines	neurexin 3 (NRXN3), transcript variant 1, mRNA.	NM_004796	-0.5987	0.2287	-1.0419	0.9112	-0.4434	0.6951	-0.6648	0.5245
152lines	nicotinamide N-methyltransferase (NNMT), mRNA.	NM_006169	-0.2498	0.7024	-0.672	1.0673	-0.7573	0.579	-0.5167	0.61
153lines	deiodinase, iodothyronine, type II (DIO2), transcript variant 1, mRNA.	NM_013989	-1.1484	-0.0907	-0.672	0.8793	-0.9269	0.1917	-0.9393	-0.0225
154lines	X-ray repair complementing defective repair in Chinese hamster cells 3 (XRCC3), transcript variant 2, mRNA.	NM_005432	-0.8043	0.9254	-0.3492	0.5321	-0.3499	0.3995	-0.5998	-0.0079
155lines	mucolipin 3 (MCOLN3), mRNA.	NM_018298	-0.7065	0.8866	-0.4655	0.4507	-0.6639	0.3299	-0.3305	0.5064
156lines	similar to HOMEOBOX PROTEIN ONECUT (LOC131561), mRNA.	XM_067443	-0.239	1.2977	-0.3124	0.9337	-0.5535	0.59	-0.0837	0.6527
157lines	cystic fibrosis transmembrane conductance regulator (ATP-binding cassette sub-family C, member 7) (CFTR), mRNA.	NM_000492	0.4689	0.2918	-0.2316	0.764	-0.7042	0.8255	0.0041	0.7805
158lines	cAMP responsive element binding protein 5 (CREB5), transcript variant 2, mRNA.	NM_004904	0.2935	0.1653	-0.5224	0.3375	-0.9699	0.6087	0.7413	0.6005
159lines	carbohydrate (N-acetylgalactosamine 4-sulfate 6-O) sulfotransferase 15 (CHST15), mRNA.	NM_015892	-0.9381	-0.5648	-0.454	0.0055	-0.2423	1.2693	-0.2893	0.8651
160lines	zinc finger protein 576 (ZNF576), transcript variant 1, mRNA.	NM_024327	-0.6011	0.3443	-0.2564	0.4578	-2.0002	-0.4885	-0.1479	-0.0944
161lines	cDNA FLJ30996 fis, clone HLUNG1000099, weakly similar to TRICHOHYALIN.	AK055558	0.0517	1.5524	-0.3652	0.7729	0.5819	0.4107	-0.2595	0.4746
162lines	cDNA: FLJ23162 fis, clone LNG09734.	AK026815	0.147	1.7429	-0.0505	0.7607	0.8913	0.9658	0.7923	0.8484
163lines	activity-regulated cytoskeleton-associated protein (ARC), mRNA.	NM_015193	-0.3609	1.941	0.1574	1.5785	-0.0848	1.1262	-0.0295	0.5124
164lines	R-spondin 3 homolog (Xenopus laevis) (RSPO3), mRNA.	NM_032784	0.4766	2.0538	-0.4071	1.3699	-0.4798	0.2767	-0.5694	-0.0431
165lines	nuclear receptor subfamily 4, group A, member 2 (NR4A2), mRNA.	NM_006186	0.385	2.6882	0.1373	0.6404	-0.1937	0.3639	-0.1336	0.2118
166lines	ring finger protein 44 (RNF44), mRNA.	NM_014901	0.193	1.5152	0.1809	0.1404	-0.5887	1.1989	-0.1336	0.5717
167lines	LOC142779 (LOC142779), mRNA.	XM_084337	0.5272	0.8898	0.9408	0.2417	-1.0512	0.4506	-0.1368	-0.3455
168lines	similar to agCP5191 [Anopheles gambiae str. PEST] (LOC146603), mRNA.	XM_085514	0.4623	-0.0954	-0.6347	0.8756	0.1479	-0.0619	0.1714	0.0696
169lines	CD209 molecule (CD209), transcript variant 1, mRNA.	NM_021155	0.1917	-0.0242	-0.9051	0.6421	-0.2113	-0.0054	0.2416	0.5033
170lines	LOC349523 (LOC349523), mRNA.	XM_303318	0.3218	0.0619	-1.481	0.0219	0.0889	-0.0776	0.0772	0.032
171lines	similar to 60S RIBOSOMAL PROTEIN L31 (LOC136221), mRNA.	XM_069773	0.1648	0.3048	-1.6369	0.5129	0.3471	0.4352	-0.028	0.8275
172lines	LOC349489 (LOC349489), mRNA.	XM_303284	0.1428	0.1418	-0.8973	0.2135	0.4516	0.1317	-0.9477	0.9087
173lines	LOC349342 (LOC349342), mRNA.	XM_305897	0.6154	0.386	-1.0505	0.2887	-0.2439	-0.022	-1.2002	0.3926
174lines	PITPNM family member 3 (PITPNM3), transcript variant 1, mRNA.	NM_031220	-0.5049	-0.6905	-0.1929	1.4723	-0.5474	-0.2497	0.0041	0.625
175lines	cDNA FLJ42419 fis, clone BLADE2002073.	AK124410_(2)	0.0487	-0.1984	-0.0505	2.2556	-0.3149	-0.0099	-0.3711	-0.3995
176lines	REC8 homolog (yeast) (REC8), transcript variant 1, mRNA.	NM_005132	-0.3357	-0.4833	-0.672	-0.6833	-0.7668	-0.1923	-1.45	0.2118
177lines	Include_F-TKIDN2010597	TKIDN2010597_1	0.5637	0.5188	0.545	0.266	0.6141	0.6502	-1.2682	0.424
178lines	Include_F-SPLEN2022622	SPLEN2022622_1	-0.239	0.3107	-0.3724	0.9337	-0.0513	0.3429	-2.5023	0.1842
179lines	parathyroid hormone-like hormone (PTHLH), transcript variant 2, mRNA.	NM_002820	-2.041	-1.1801	-0.1536	1.4497	-1.4171	0.8464	-1.1608	0.3627
180lines	chromosome 4 open reading frame 26 (C4orf26), mRNA.	NM_178497	-0.5267	-0.4432	1.0719	2.435	-0.7293	1.3709	-0.7329	0.5305
181lines	coagulation factor II (thrombin) receptor-like 1 (F2RL1), mRNA.	NM_005242	-0.8448	0.613	-0.5426	1.7043	-0.7882	2.2493	-0.8428	1.8812
182lines	EGF-containing fibulin-like extracellular matrix protein 1 (EFEMP1), transcript variant 1, mRNA.	NM_004105	1.0951	2.7606	1.0137	2.3061	0.9247	1.9738	0.6821	2.0335
183lines	complement component 1, s subcomponent (C1S), transcript variant 2, mRNA.	NM_001734_(2)	1.3709	2.869	1.1499	2.7026	0.8556	2.1509	0.7413	2.2392
184lines	immediate early response 3 (IER3), mRNA.	NM_003897	1.2103	2.91	0.7286	2.4598	0.732	2.3764	0.6929	2.2693
185lines	cDNA FLJ11629 fis, clone HEMBA1004241.	AK021691	1.3157	2.8391	1.4549	2.709	1.0691	1.9874	0.8521	1.8416
186lines	cDNA FLJ11313 fis, clone PLACE1010106, highly similar to Homo sapiens mRNA; cDNA DKFZp586M1418.	AK002175	0.8626	2.7436	1.1379	2.8008	1.5926	1.8917	1.1204	1.7345
187lines	colony stimulating factor 2 (granulocyte-macrophage) (CSF2), mRNA.	NM_000758	0.7619	2.4427	0.563	2.1968	0.405	2.0381	0.7577	2.2579
188lines	cadherin 13, H-cadherin (heart) (CDH13), mRNA.	NM_001257	0.3484	2.2487	0.6039	2.2108	0.386	2.3503	0.6072	2.0485
189lines	raft-linking protein (RAFTLIN), mRNA.	XM_042841	0.807	2.2636	0.861	2.0853	0.7806	2.3039	0.6289	2.293
190lines	collagen, type VII, alpha 1 (COL7A1), mRNA.	NM_000094_(2)	0.4253	2.2262	0.4635	2.5571	0.2497	1.8998	0.1572	1.86
191lines	CUB domain containing protein 1 (CDCP1), transcript variant 1, mRNA.	NM_022842	0.1164	1.6542	0.7651	1.9816	0.5782	1.756	0.4508	1.6123
192lines	cDNA FLJ39423 fis, clone PROST1000322, highly similar to HOMEOBOX PROTEIN HOX-A2.	AK096742	0.1823	1.5958	0.7193	2.334	0.6483	2.0962	0.4624	1.3959
193lines	chemokine (C-C motif) ligand 11 (CCL11), mRNA.	NM_002986	0.3496	1.7188	0.7733	2.0962	0.5114	2.1663	0.453	1.8824
194lines	interleukin 1, alpha (IL1A), mRNA.	NM_000575	0.6361	1.7886	0.4308	1.9844	0.3558	2.0143	0.7662	1.7708
195lines	integrin, alpha 1 (ITGA1), mRNA.	NM_181501_(2)	0.3721	2.1282	0.2293	1.4871	0.2787	1.3517	0.4013	1.0737
196lines	serglycin (SRGN), mRNA.	NM_002727	0.2273	1.8104	0.3435	1.6557	0.732	1.6363	0.8106	1.5953
197lines	nuclear receptor coactivator 7 (NCOA7), transcript variant 1, mRNA.	NM_181782	0.4545	2.2103	-0.0233	1.4623	0.5006	1.9631	0.4111	1.6504
198lines	bone morphogenetic protein 6 (BMP6), mRNA.	NM_001718	0.5325	2.183	-0.4126	1.674	-0.1192	1.3663	0.0453	1.6884
199lines	5-hydroxytryptamine (serotonin) receptor 1D (HTR1D), mRNA.	NM_000864	0.7965	1.7576	-0.0233	1.9658	0.3634	1.6483	0.0383	2.093
200lines	cDNA FLJ32944 fis, clone TESTI2007864, highly similar to Homo sapiens zinc finger protein ZNF232.	AK057506	0.1234	2.8	0.1169	2.4235	-0.0114	1.7157	-0.1006	1.3486
201lines	C1q and tumor necrosis factor related protein 1 (C1QTNF1), transcript variant 1, mRNA.	NM_030968	0.2709	2.7687	0.2829	2.4812	0.1777	2.2367	0.2219	1.8476
202lines	lumican (LUM), mRNA.	NM_002345	0.3873	2.7479	0.1078	2.3744	-0.4453	1.6983	-0.5105	1.4844
203lines	pro-platelet basic protein (chemokine (C-X-C motif) ligand 7) (PPBP), mRNA.	NM_002704	0.5954	3.1024	0.7692	1.6217	0.297	1.6854	0.0355	2.0101
204lines	leprecan-like 1 (LEPREL1), transcript variant 1, mRNA.	NM_018192	0.0159	2.4054	0.5659	2.422	0.7635	2.4566	0.4905	2.4818
205lines	sphingosine-1-phosphate receptor 3 (S1PR3), mRNA.	NM_005226_(2)	-0.0069	2.0352	0.679	2.3334	0.8556	2.7336	0.6911	2.7222
206lines	mRNA; cDNA DKFZp566P013 (from clone DKFZp566P013).	AL117427	0.4116	2.7064	0.698	1.9934	0.4485	3.1515	0.8456	2.8492
207lines	sphingosine-1-phosphate receptor 3 (S1PR3), mRNA.	NM_005226	-0.0023	1.638	0.8732	2.323	0.3438	3.0606	0.6612	2.291
208lines	prostate transmembrane protein, androgen induced 1 (PMEPA1), transcript variant 1, mRNA.	NM_020182	0.088	1.4266	1.3484	2.8489	0.5134	2.5974	0.4295	2.5364
209lines	interleukin 11 (IL11), mRNA.	NM_000641	0.7264	3.0524	1.1968	4.0954	0.6712	1.9964	0.7352	1.432
210lines	tumor necrosis factor receptor superfamily, member 11b (TNFRSF11B), mRNA.	NM_002546	0.7162	3.3027	0.4965	2.8961	0.8556	1.7931	0.969	1.5775
211lines	Ras-related associated with diabetes (RRAD), transcript variant 2, mRNA.	NM_004165	1.0944	2.1999	0.8198	3.4392	1.0032	2.0359	1.326	1.9547
212lines	Ras-related associated with diabetes (RRAD), transcript variant 2, mRNA.	NM_004165_(2)	0.5832	1.5608	0.2726	3.0874	0.5866	1.5385	0.5599	1.1168
213lines	cDNA FLJ10041 fis, clone HEMBA1001022.	AK000903	0.9583	1.2557	0.7975	1.6492	0.6004	1.2792	-0.4941	1.0115
214lines	LIM and senescent cell antigen-like domains 2 (LIMS2), transcript variant 2, mRNA.	NM_017980	0.4722	0.7394	0.5743	1.701	0.1491	1.0909	-0.2118	1.376
215lines	interleukin 33 (IL33), mRNA.	NM_033439	0.5112	1.3726	0.2125	1.9704	0.4029	0.8497	0.1416	0.5862
216lines	endothelial cell-specific molecule 1 (ESM1), transcript variant 1, mRNA.	NM_007036	0.197	0.8264	1.1297	1.6496	0.7887	1.8921	0.5618	2.584
217lines	cDNA: FLJ20986 fis, clone CAE01156.	AK024639	0.3768	1.887	1.8537	2.447	1.3222	2.0948	1.0418	1.848
218lines	phospholipase A2, group IVA (cytosolic, calcium-dependent) (PLA2G4A), mRNA.	NM_024420	-0.4394	1.693	1.1889	1.5487	1.0416	1.5292	0.9171	1.3942
219lines	archain 1 (ARCN1), transcript variant 1, mRNA.	NM_001655	-0.5555	0.5977	0.8166	1.0613	0.5642	2.0828	0.7653	0.7013
220lines	angiopoietin-like 4 (ANGPTL4), transcript variant 2, mRNA.	NM_016109	0.0398	0.4136	1.6339	3.8776	0.1327	2.3129	0.1533	1.226
221lines	ATP-binding cassette, sub-family A (ABC1), member 1 (ABCA1), mRNA.	NM_005502	2.1514	2.3063	1.6388	1.7411	0.4838	2.049	1.2779	1.9045
222lines	WW domain binding protein 5 (WBP5), transcript variant 1, mRNA.	NM_016303	1.6848	1.2739	1.715	1.6266	1.1187	1.5549	1.174	2.7436
223lines	heat shock 22kDa protein 8 (HSPB8), mRNA.	NM_014365	-1.6673	0.0338	-1.6898	0.4263	-1.9456	0.1533	-1.973	0.0419
224lines	LOC139202 (LOC139202), mRNA.	XM_072568	-1.752	0.2237	-1.9077	0.3994	-1.8371	0.1344	-2.4382	-0.1161
225lines	prostaglandin F2 receptor negative regulator (PTGFRN), mRNA.	XM_040709	-1.9498	0.4502	-2.1708	0.0725	-1.4358	-0.1387	-2.3251	-0.0065
226lines	solute carrier family 22, member 23 (SLC22A23), transcript variant 2, mRNA.	NM_021945_(2)	-2.4107	0.0647	-2.1583	0.414	-2.4472	-0.1804	-2.578	-0.4517
227lines	tropomodulin 1 (TMOD1), transcript variant 1, mRNA.	NM_003275	-1.7418	0.1523	-2.1897	0.0219	-1.8622	-0.6017	-1.5481	-0.4186
228lines	unc-51-like kinase 2 (C. elegans) (ULK2), transcript variant 1, mRNA.	NM_014683	-1.7937	0.3771	-1.3905	-0.2839	-2.3305	0.0761	-1.8376	0.4089
229lines	collagen, type I, alpha 1 (COL1A1), mRNA.	NM_000088	-1.2426	0.0123	-1.5733	0.3343	-1.6376	0.7767	-1.7091	0.9171
230lines	cDNA FLJ40539 fis, clone THYMU1000536, highly similar to Human T cell receptor beta chain (TCRB) mRNA.	AK097858	-1.3204	-0.4711	-1.2614	-0.042	-1.5454	-0.022	-1.5651	-0.4186
231lines	solute carrier family 22 (extraneuronal monoamine transporter), member 3 (SLC22A3), mRNA.	NM_021977	-1.3946	-0.7237	-0.9637	0.2797	-1.3411	0.3216	-0.9338	0.1034
232lines	protein disulfide isomerase family A, member 5 (PDIA5), transcript variant 1, mRNA.	NM_006810	-1.5691	0.1536	-1.2448	-0.0808	-1.2226	-0.0129	-1.3215	-0.1396
233lines	unc-51-like kinase 2 (C. elegans) (ULK2), transcript variant 1, mRNA.	NM_014683_(2)	-1.6057	0.3224	-1.4313	-0.1819	-1.2324	0.4197	-1.4901	0.4315
234lines	cDNA FLJ20463 fis, clone KAT06143.	AK000470	-1.328	-0.0022	-1.2057	0.5734	-1.3804	0.4766	-1.411	0.269
235lines	intercellular adhesion molecule 1 (ICAM1), mRNA.	NM_000201	-1.4771	1.1477	-1.3942	0.7713	-1.2456	0.736	-1.45	0.6398
236lines	hairy and enhancer of split 1, (Drosophila) (HES1), mRNA.	NM_005524	-0.9293	1.3189	-0.6261	-0.0139	-1.3305	0.4451	-1.6671	0.562
237lines	carboxymethylenebutenolidase homolog (Pseudomonas) (CMBL), mRNA.	NM_138809	-2.7165	-1.2719	-2.2089	-1.644	-3.1102	-1.5637	-2.2683	-1.2245
238lines	prostaglandin E synthase (PTGES), mRNA.	NM_004878	-2.4856	-0.7455	-1.9556	-1.41	-3.1344	-1.3394	-2.2683	-1.4071
239lines	ephrin-A1 (EFNA1), transcript variant 1, mRNA.	NM_004428	-2.3551	-1.4119	-2.454	-2.0264	-2.9836	-1.577	-2.7329	-1.1396
240lines	tumor necrosis factor receptor superfamily, member 21, mRNA (cDNA clone IMAGE:3684533), complete cds.	BC005192	-1.9264	-0.3643	-1.6111	-0.5065	-1.5053	-0.33	-1.8221	-0.2534
241lines	protein tyrosine phosphatase, non-receptor type 3 (PTPN3), transcript variant 1, mRNA.	NM_002829	-1.9736	-0.4412	-1.2681	-0.7937	-1.9085	-0.413	-1.7186	-0.6295
242lines	LOC151361 (LOC151361), mRNA.	XM_098048	-2.7065	-1.1095	-2.302	-1.0406	-1.8877	-1.0871	-2.0669	-0.9609
243lines	cDNA: FLJ23313 fis, clone HEP11919.	AK026966	-2.8421	-1.0212	-1.9939	-1.0237	-2.1344	-0.577	-2.2683	-0.5182
244lines	chromosome 9 open reading frame 64 (C9orf64), mRNA.	NM_032307	-2.8864	-0.7626	-2.0505	-0.3864	-3.1842	-0.2622	-2.5188	-0.1556
245lines	KIAA0746 protein (KIAA0746), mRNA.	XM_045277	-3.214	-0.4792	-2.5085	-0.6944	-2.9296	-0.8889	-3.0075	-0.7454
246lines	early growth response 1 (EGR1), mRNA.	NM_001964	-1.4067	0.2775	-0.624	0.6658	-1.0255	-0.4718	-1.4264	-1.0327
247lines	solute carrier family 7 (amino acid transporter, L-type), member 8 (SLC7A8), transcript variant 1, mRNA.	NM_012244	-1.0192	0.5349	-0.7636	-0.3846	-0.6617	-0.5331	-1.3507	-0.5058
248lines	LOC122478 (LOC122478), mRNA.	XM_063155	-2.8641	-0.5562	-0.4868	-0.1694	-0.6464	-0.6547	-0.563	-0.4341
249lines	melanoma antigen family H, 1 (MAGEH1), mRNA.	NM_014061	-2.3708	1.0514	-2.3089	0.6009	-1.7739	0.8865	-2.578	0.8283
250lines	complement component 3 (C3), mRNA.	NM_000064	-1.2681	2.3368	-1.4655	2.1971	-1.9243	1.8447	-1.973	1.4569
251lines	matrix Gla protein (MGP), mRNA.	NM_000900	-0.8448	2.9054	-0.8314	2.0007	-0.476	1.5339	-0.6488	0.9599
252lines	similar to RIKEN cDNA 1110014B07 gene (LOC115908), mRNA.	XM_057014	-3.4941	-2.2001	-3.5405	-2.3456	-4.0169	-2.4011	-3.6042	-2.0685
253lines	interleukin 32 (IL32), transcript variant 2, mRNA.	NM_004221	-3.5114	-2.7165	-3.1459	-2.3596	-3.1842	-2.1753	-3.7919	-2.0928
254lines	cellular repressor of E1A-stimulated genes 1 (CREG1), mRNA.	NM_003851	-3.5114	-1.3147	-3.1459	-1.3144	-3.2357	-1.8561	-3.7522	-1.9087
255lines	coagulation factor C homolog, cochlin (Limulus polyphemus) (COCH), transcript variant 2, mRNA.	NM_004086	-3.1586	-2.3625	-2.005	-2.7012	-3.5907	-1.7469	-2.973	-2.4616
256lines	insulin-like growth factor binding protein 1 (IGFBP1), mRNA.	NM_000596	-2.5827	-1.0784	-2.9078	-1.2344	-2.6595	-1.7824	-2.3179	-2.8713
257lines	LOC151521 (LOC151521), mRNA.	XM_098076	-2.8978	-1.5842	-2.9939	-1.3632	-2.296	-2.3622	-2.5188	-3.4147
258lines	cytochrome P450, family 24, subfamily A, polypeptide 1 (CYP24A1), nuclear gene encoding mitochondrial protein, transcript variant 1, mRNA.	NM_000782	-3.9557	-3.6882	-4.0162	-3.2118	-4.7316	-3.0967	-4.2069	-3.6295
259lines	hemoglobin, gamma G (HBG2), mRNA.	NM_000184	-4.3318	-3.6331	-2.9719	-4.6399	-4.4624	-4.0341	-4.2338	-3.9922
260lines	aldo-keto reductase family 1, member C1 (dihydrodiol dehydrogenase 1; 20-alpha (3-alpha)-hydroxysteroid dehydrogenase) (AKR1C1), mRNA.	NM_001353	-5.4939	-3.9326	-5.5571	-4.174	-6.1098	-4.4907	-5.4385	-3.947
261lines	aldo-keto reductase family 1, member C3 (3-alpha hydroxysteroid dehydrogenase, type II) (AKR1C3), mRNA.	NM_003739	-5.5646	-2.5456	-5.3156	-3.1252	-5.0627	-2.7469	-5.2615	-1.9415
262lines	collagen, type IV, alpha 1 (COL4A1), mRNA.	NM_001845	2.7326	4.4678	3.3469	4.5498	3.4901	4.8088	3.1396	4.9257
263lines	collagen, type IV, alpha 1 (COL4A1), mRNA.	NM_001845_(2)	2.4219	4.1728	3.0753	4.4724	3.2876	4.6776	2.9675	4.7204
264lines	pregnancy-associated plasma protein A, pappalysin 1 (PAPPA), mRNA.	NM_002581	2.3885	4.4931	2.8989	4.8203	3.1658	4.3846	3.177	4.5695
265lines	cDNA FLJ36863 fis, clone ASTRO2015987.	AK094182	3.2992	5.151	2.9455	4.6784	3.3318	4.7605	3.2529	4.3733
266lines	calcium channel, voltage-dependent, alpha 2/delta subunit 1 (CACNA2D1), mRNA.	NM_000722	2.6924	4.6094	2.4095	4.4707	3.1954	4.0178	3.3458	3.8438
267lines	cDNA clone IMAGE:6663076, partial cds.	BC062657	2.9175	4.9215	2.3481	4.4994	3.1155	3.7081	2.9817	4.0543
268lines	cDNA FLJ10196 fis, clone HEMBA1004776.	AK001058	2.8046	3.6297	2.4511	4.2498	3.1711	3.9625	3.0708	3.9251
269lines	transforming growth factor, beta 2 (TGFB2), transcript variant 2, mRNA.	NM_003238	3.4958	4.4084	3.5883	5.2426	4.1949	4.9046	3.8322	4.4036
270lines	integrin, alpha 11 (ITGA11), transcript variant 2, mRNA.	NM_012211	3.5223	5.0863	2.8402	4.1209	2.2506	4.7364	2.9226	4.6424
271lines	PDZ and LIM domain 5 (PDLIM5), transcript variant 1, mRNA.	NM_006457	1.6667	3.4155	2.6757	3.3058	2.3718	3.2267	2.0915	2.8464
272lines	integrin, alpha 2 (CD49B, alpha 2 subunit of VLA-2 receptor) (ITGA2), mRNA.	NM_002203	1.5523	3.1439	2.8365	3.5515	2.4457	2.8223	1.9845	3.1497
273lines	leukemia inhibitory factor (cholinergic differentiation factor) (LIF), mRNA.	NM_002309	2.2769	3.8707	3.2276	4.086	2.6721	3.1166	2.1077	3.0396
274lines	brain-derived neurotrophic factor (BDNF), transcript variant 4, mRNA.	NM_001709	1.2441	3.4453	2.3432	3.3594	2.4168	3.0663	2.2395	2.1915
275lines	connective tissue growth factor (CTGF), mRNA.	NM_001901	1.5166	3.4119	1.7095	3.3553	1.9111	3.4204	1.6251	3.1328
276lines	collagen, type XII, alpha 1 (COL12A1), transcript variant long, mRNA.	NM_004370	1.9992	3.7208	1.5762	3.3971	1.4223	2.9799	1.4019	2.6515
277lines	latent transforming growth factor beta binding protein 2 (LTBP2), mRNA.	NM_000428_(2)	1.9981	2.8698	1.3968	3.0985	1.3222	2.7538	1.3138	2.7841
278lines	flotillin 1 (FLOT1), mRNA.	NM_005803	1.2766	2.9909	2.0264	3.2423	1.5104	2.6339	1.5564	2.2983
279lines	heparin-binding EGF-like growth factor (HBEGF), mRNA.	NM_001945	0.6881	2.428	1.8405	3.8759	1.1263	3.1744	1.1682	2.4138
280lines	interleukin 1, beta (IL1B), mRNA.	NM_000576	1.8838	5.0199	1.9314	4.7988	2.1789	3.8089	1.944	3.6111
281lines	mRNa for adipogenesis inhibitory factor	X58377	1.1957	4.3394	1.8347	4.8325	0.9921	2.5326	1.0091	2.0467
282lines	chemokine (C-X-C motif) ligand 2 (CXCL2), mRNA.	NM_002089	0.7493	4.786	0.3079	2.8073	0.5104	2.9063	0.55	3.2051
283lines	sulfatase 1 (SULF1), transcript variant 3, mRNA.	NM_015170	0.2221	3.7733	0.2209	3.1924	0.4082	3.2054	0.1442	2.8998
284lines	chemokine (C-X-C motif) ligand 2 (CXCL2), mRNA.	NM_002089_(2)	1.2273	5.1378	0.3214	3.9868	1.0558	3.6985	1.2194	4.2278
285lines	cDNA FLJ34219 fis, clone FCBBF3022321, moderately similar to PLEXIN 4 PRECURSOR.	AK091538	1.4501	4.1204	0.8237	3.9275	1.21	3.4584	0.2968	4.0516
286lines	prostaglandin-endoperoxide synthase 2 (prostaglandin G/H synthase and cyclooxygenase) (PTGS2), mRNA.	NM_000963	-0.0631	4.5348	0.5555	4.6454	0.1058	3.523	-0.0548	3.2852
287lines	interleukin 6 (interferon, beta 2) (IL6), mRNA.	NM_000600	1.7529	6.1106	2.5841	5.4893	1.8312	4.5501	1.6475	4.516
288lines	interleukin 8 (IL8), mRNA.	NM_000584_(2)	1.6415	6.3095	3.0562	6.3705	2.3677	6.4562	2.2107	6.001
289lines	interleukin 8 (IL8), mRNA.	NM_000584	1.946	6.0234	3.0416	3.6602	2.4828	6.3782	2.3571	6.2017
290lines	cDNA FLJ20458 fis, clone KAT05904.	AK000465	5.1146	2.503	3.649	2.0401	4.3393	2.2099	4.2284	2.4216
291lines	KIAA1199 protein (KIAA1199), mRNA.	XM_051860	4.7524	2.3905	3.9235	1.6136	3.788	2.2745	4.4344	2.3666
292lines	ribosomal protein S6 kinase, 90kDa, polypeptide 2 (RPS6KA2), transcript variant 1, mRNA.	NM_021135	4.6688	2.9279	3.6569	2.6485	3.9404	2.1138	3.736	2.4666
293lines	transglutaminase 2 (C polypeptide, protein-glutamine-gamma-glutamyltransferase) (TGM2), transcript variant 1, mRNA.	NM_004613	4.662	3.2579	4.6543	3.5828	4.882	3.322	4.8878	3.2861
294lines	Rho GTPase activating protein 22 (ARHGAP22), mRNA.	NM_021226	4.9082	3.3484	4.0364	3.7359	4.2367	3.5665	4.6351	3.6036
295lines	cDNA FLJ14821 fis, clone OVARC1000556, highly similar to RIBOSOMAL PROTEIN S6 KINASE II ALPHA 2 (EC 2.7.1.-).	AK027727	5.4881	3.9273	4.3423	3.2359	4.5068	2.4725	4.3209	3.0718
296lines	semaphorin 7A, GPI membrane anchor (John Milton Hagen blood group) (SEMA7A), transcript variant 1, mRNA.	NM_003612	3.5532	2.2275	4.7107	3.8604	4.1519	2.5246	4.1092	2.9836
297lines	Kallmann syndrome 1 sequence (KAL1), mRNA.	NM_000216	3.5464	2.8778	2.4703	2.5318	3.3498	1.7098	3.348	2.1401
298lines	thymic stromal lymphopoietin (TSLP), transcript variant 1, mRNA.	NM_033035	3.8571	3.1382	3.6984	3.3767	3.8927	1.6766	4.1797	1.4084
299lines	latexin (LXN), mRNA.	NM_020169	3.5174	3.8576	3.4358	2.9136	5.078	3.182	5.4405	3.7209
300lines	cellular fibronectin mRNA	M10905	4.495	3.9616	4.736	5.2481	4.6412	5.2564	4.8371	2.7903
301lines	Include_D-THYMU3045456.1	THYMU3045456.1_1	2.6907	0.4692	3.8564	2.9332	2.5026	2.5949	2.0351	1.7725
302lines	mRNA for FLJ00171 protein.	AK074100	3.3235	-0.0272	2.8166	-0.0519	3.7408	-0.3021	3.8632	-0.2178
303lines	chemokine (C-C motif) ligand 2 (CCL2), mRNA.	NM_002982	-1.5691	3.2731	-1.9182	3.7087	-1.5172	3.6768	-1.6996	3.3961
