# Supplementary material for: Cell cycle-dependent gene networks for cell proliferation activated by nuclear CK2α complexes
Source: Life Sci Alliance. 2023 Oct 31;7(1):e202302077. doi: 10.26508/lsa.202302077 (PMC10618106; doi:10.26508/lsa.202302077)
Supplement: Supplementary file 11 [file LSA-2023-02077_TableS4.xlsx]

## Sheet: Table EV4
Table S4 Subset of gene loci commonly enriched in CK2-ChIP-seq, and in gene expression analysis between wt and CK2-ko RPE cells.
	Genes commonly observed in CK2 recruitment in late G1 during progression of the cell cycle by CK2-ChIP-seq, and genes that either increased or decreased more than 1.5-fold among the transcriptome of RPE wt and CK2-ko cells. 104 genes were shared between the two experiments.
Gene name	Gene ID	Chr number	Start point	End point	Status	Transcript
CEP55	NM_018131	chr10	93496200	93496999	upstream	+
ANLN	NM_018685	chr7	36390300	36390399	genic	+
CENPU	NM_024629	chr4	184733700	184734399	genic	-
CKAP2L	NM_152515	chr2	112764400	112765099	upstream	-
C18orf54	NM_173529	chr18	54357800	54357899	upstream	+
PTTG1	NM_004219	chr5	160421600	160422199	genic	+
HMGB2	NM_002129	chr4	173333300	173334899	genic	-
CKAP2	NM_018204	chr13	52455200	52455999	genic	+
STMN1	NM_005563	chr1	25905500	25906699	genic	-
PRR11	NM_018304	chr17	59154700	59155799	upstream	+
RACGAP1	NM_013277	chr12	50025200	50025399	genic	-
HMMR	NM_012484	chr5	163459800	163460899	upstream	+
DLGAP5	NM_014750	chr14	55191700	55191899	upstream	-
KIF11	NM_004523	chr10	92604000	92604199	genic	+
TOP2A	NM_001067	chr17	40417700	40418399	upstream	-
CDCA3	NM_031299	chr12	6851400	6852899	upstream	-
CDKN3	NM_005192	chr14	54396700	54397399	genic	+
KIF20A	NM_005733	chr5	138178700	138179099	genic	+
MELK	NM_014791	chr9	36576900	36577099	genic	+
TYMS	NM_001071	chr18	657900	657999	genic	+
CDCA8	NM_018101	chr1	37690400	37690899	upstream	+
EIF2B4	NM_001034	chr2	10123400	10123799	genic	+
HELLS	NM_018063	chr10	94545300	94545899	upstream	+
UBE2C	NM_007019	chr20	45812200	45812799	upstream	+
PRC1	NM_003981	chr15	90994600	90994899	upstream	-
CDCA7L	NM_018719	chr7	21946000	21946299	upstream	-
SASS6	NM_194292	chr1	100132800	100132999	genic	-
CTSH	NM_004390	chr15	78930900	78931299	genic	-
CSNK2A1	NM_001895	chr20	543800	544099	upstream	-
KLHL24	NM_017644	chr3	183635400	183636899	genic	+
TM7SF2	NM_003273	chr11	65117400	65118099	downstream	+
TMEM45B	NM_138788	chr11	129846600	129846799	genic	+
NEK6	NM_014397	chr9	124259400	124259999	genic	+
PIK3IP1	NM_052880	chr22	31290600	31291199	genic	-
CDK17	NM_002595	chr12	96399600	96400499	genic	-
MME	NM_007287	chr3	155079800	155080299	genic	+
MME	NM_000902	chr3	155079800	155080299	genic	+
RBP1	NM_002899	chr3	139534600	139535299	genic	-
PLPP3	NM_003713	chr1	56578000	56579399	genic	-
YPEL3	NM_031477	chr16	30091800	30092199	downstream	-
APBB1IP	NM_019043	chr10	26487200	26487799	genic	+
PODXL	NM_005397	chr7	131556600	131556899	upstream	-
MYPN	NM_032578	chr10	68135600	68136699	genic	+
ARL6IP1	NM_015161	chr16	18789900	18790599	downstream	-
ZNF185	NM_007150	chrX	152941600	152941899	genic	+
CMKLR1	NM_004072	chr12	108305900	108306399	genic	-
KCNK2	NM_014217	chr1	215114000	215114699	genic	+
MT1E	NM_175617	chr16	56625300	56626299	genic	+
CDKN1A	NM_000389	chr6	36678200	36680799	genic	+
DSEL	NM_032160	chr18	67516300	67516799	genic	-
CAMK2D	NM_001221	chr4	113467600	113468199	genic	-
CALHM2	NM_015916	chr10	103451800	103451999	genic	-
NTN4	NM_021229	chr12	95790500	95791299	upstream	-
NDRG4	NM_022910	chr16	58464000	58464299	upstream	+
TP53INP1	NM_033285	chr8	94949200	94950099	upstream	-
ARL4C	NM_005737	chr2	234495600	234496399	genic	-
SLC16A6	NM_004694	chr17	68291300	68291599	upstream	-
MLLT11	NM_006818	chr1	151059200	151059999	upstream	+
NNMT	NM_006169	chr11	114294900	114295299	upstream	+
XRCC3	NM_005432	chr14	103715300	103716299	upstream	-
CREB5	NM_004904	chr7	28686200	28686399	genic	+
CHST15	NM_015892	chr10	124033800	124033899	genic	-
ZNF576	NM_024327	chr19	43596400	43596499	genic	+
RSPO3	NM_032784	chr6	127147000	127147299	genic	+
NR4A2	NM_006186	chr2	156334000	156334899	upstream	-
RNF44	NM_014901	chr5	176537800	176538099	upstream	-
PITPNM3	NM_031220	chr17	6506700	6507299	genic	-
PTHLH	NM_002820	chr12	27966800	27967099	genic	-
IER3	NM_003897	chr6	30742200	30743299	downstream	-
CDH13	NM_001257	chr16	82653600	82654099	genic	+
CDCP1	NM_022842	chr3	45124500	45124899	genic	-
NCOA7	NM_181782	chr6	125790700	125791499	genic	+
HTR1D	NM_000864	chr1	23196700	23197399	upstream	-
LUM	NM_002345	chr12	91099000	91099199	downstream	-
P3H2	NM_018192	chr3	190058300	190058799	genic	-
PMEPA1	NM_020182	chr20	57710000	57710599	upstream	-
IL11	NM_000641	chr19	55374000	55374699	upstream	-
RRAD	NM_004165	chr16	66927200	66927399	upstream	-
ABCA1	NM_005502	chr9	104926700	104926999	genic	-
COL1A1	NM_000088	chr17	50199900	50200399	genic	-
HES1	NM_005524	chr3	194134000	194136399	upstream	+
EFNA1	NM_004428	chr1	155135500	155135999	downstream	+
EGR1	NM_001964	chr5	138463900	138464399	upstream	+
IGFBP1	NM_000596	chr7	45885500	45885999	upstream	+
COL4A1	NM_001845	chr13	110247700	110248299	genic	-
PAPPA	NM_002581	chr9	116279200	116279599	genic	+
CACNA2D1	NM_000722	chr7	82443300	82444199	genic	-
TGFB2	NM_003238	chr1	218345300	218346399	genic	+
PDLIM5	NM_006457	chr4	94451600	94452499	genic	+
ITGA2	NM_002203	chr5	53028100	53028299	genic	+
LIF	NM_002309	chr22	30235600	30236499	downstream	-
BDNF	NM_001709	chr11	27699100	27699499	genic	-
CTGF	NM_001901	chr6	131949800	131951499	genic	-
COL12A1	NM_004370	chr6	75205200	75206399	genic	-
FLOT1	NM_005803	chr6	30742200	30743299	genic	-
HBEGF	NM_001945	chr5	140346200	140346699	genic	-
IL1B	NM_000576	chr2	112836500	112836899	genic	-
PTGS2	NM_000963	chr1	186680200	186680499	genic	-
IL6	NM_000600	chr7	22727100	22727599	genic	+
RPS6KA2	NM_021135	chr6	166626100	166628899	upstream	-
TGM2	NM_004613	chr20	38125400	38126199	downstream	-
ARHGAP22	NM_021226	chr10	48604100	48604599	genic	-
SEMA7A	NM_003612	chr15	74433300	74434199	genic	-
LXN	NM_020169	chr3	158672200	158672599	genic	-
