# Supplementary material for: Cell cycle-dependent gene networks for cell proliferation activated by nuclear CK2α complexes
Source: Life Sci Alliance. 2023 Oct 31;7(1):e202302077. doi: 10.26508/lsa.202302077 (PMC10618106; doi:10.26508/lsa.202302077)
Supplement: Supplementary file 12 [file LSA-2023-02077_Supplemental_Data_1.xlsx]

## Sheet: Sheet1
	Reference or Source	Identifier or Catalog Number
	Source (public): Stock center, company, other labs Reference: list relevant study (e.g. Smith et al, 2017) if referring to previously published work; use “this study” if new. If neither applies: briefly explain.	Provide catalog numbers, stock numbers, database IDs or accession numbers, RRIDs or other relevant identifiers.
Experimental Models
List cell lines, model organism strains, patient samples, isolated cell types etc. Indicate the species when appropriate.
example: C57BL/6J (M. musculus)	Jackson Lab	B6.129P2Gpr37tm1Dgen/J
TIG-7	Normal human fibroblast	Established by Sasaki et al., 1975 at Tokyo Metroplitan Institute of Gerontology
RPE-wt	Human Retinal Pigment Epithelial Cell, normal, ATCC
RPE-CK2-ko	This study, RPE depleted human CK2a gene by Crispr-Cas9 system, established by Moritoh-A, Homma-MK, Homma-Y.
HEK293	ATCC
HeLa	ATCC
Recombinant DNA
Indicate species for genes and proteins when appropriate
example: pCMV-BE3	Addgene	Cat # 73021
pCDNA3-human CK2a	constructed with FLA-tagged, in this laboratory	Originally from Krebs-EG laboratory, by Lozeman-FJ et al., 1990
pCDNA3-human EIF4A1	This study, cloned in Homma laboratory
pCDNA3-human DDX3X	This study, cloned in Homma laboratory
pCDNA3-human DDX21	This study, cloned in Homma laboratory
pCDNA3-human DHX9	This study, cloned in Homma laboratory
pCDNA3-human GBP	This study, cloned in Homma laboratory
pCDNA3-human IMPDH2	This study, cloned in Homma laboratory
pCDNA3-human RRN3/TIF-1A	This study, cloned in Homma laboratory
pCDNA3-human SP1	This study, cloned in Homma laboratory
pCDNA3-human NOLC1	This study, cloned in Homma laboratory
Antibodies
Include the name of the antibody, the company (or lab) who supplied the antibody, the catalogue or clone number, the host species in which the antibody was raised and mention whether the antibody is monoclonal or polyclonal. Please indicate the concentrations used for different experimental procedures.
example: Rabbit-anti-H3	Abcam	Cat # ab1791
Rabbit polyclonal anti-CK2a	Ed G Krebs Laboratory, Univ. Washington, Seattle	Lot # 6464D
Mouse monoclonal anti-CK2a	Abcam	Cat # ab70774
Mouse monoclonal anti-CK2a (6A3)	Established in this laboratory by Homma- MK	Clone 6A3, Class = IgG2b
Mouse monoclonal anti-trimetyl Histone H3 (Lys4)	WAKO.FUJIFILM.com	Cat # CMA304, Clone No MABI304
Mouse monoclonal anti-acetyl Histone H3 (Lys27)	WAKO.FUJIFILM.com	Cat # CMA309, Clone No MABI309
Mouse monoclonal anti-RNA Pol II CTD	WAKO.FUJIFILM.com	Cat # CMA601, Clone No MABI601
Mouse monoclonal anti-phospho RAN Pol II (Ser2)	WAKO.FUJIFILM.com	Cat # CMA602, Clone No MABI602
Mouse monoclonal anti-Histone H1	Active Motif	Cat # 39575
Mouse monoclonal anti-Histone H3.1	Sigma	SAB4503285
Mouse monoclonal anti-Histone H4	Sigma	SAB4500311
Goat polyclonal antibody to mouse IgG, conjugated with HRP	Abcam	Cat # 6789
Goat polyclonal antibody to mouse IgG(H+L), conjugated with Alexa Fluor^TM	Invitrogen	Cat # A11029
Oligonucleotides and sequence-based reagents
For long lists of oligos or other sequences please refer to the relevant Table(s) or EV Table(s)
example: PCR primers	This study	Table EV3
CK2-ChIP-qPCR primers	This study	Figure 4C
H1C_F = GCCTTTTGGGTTTTAGAAGTAGG	This study	Figure 4C
H1C_R = TAAGGCTGTGAAGCCCAAG	This study	Figure 4C
H2AK/H2BN_F = GACCCGCTCAGCGTAGTTG	This study	Figure 4C
H2AK/H2BN_R = CCAAGGCTAAGACCCGTTC	This study	Figure 4C
H2AH/H2BK_F = TACCCAATCAACCCAATCTG	This study	Figure 4C
H2AH/H2BK_R = GGCGCGAAAAAGAAGATATG	This study	Figure 4C
H2AC-1_F = TGAAAGTACAGCTTTTCTATTGGCTA	This study	Figure 4C
H2AC-1_R = AACATGGCCGCTTTTATAGG	This study	Figure 4C
H2AC-2_F = GGAAGAGCTAACCTCACTGCTT	This study	Figure 4C
H2AC-2_R = CTCCCCAAAAACCGAAAAG	This study	Figure 4C
H2BC_F = agaagctggtggcgaaatta	This study	Figure 4C
H2BC_R = caggctcgcttaggtttcag	This study	Figure 4C
H2BJ_F = TTCTTGGAGCCCTTTTTCG	This study	Figure 4C
H2BJ_R = ATACCCTGCTCACGCTGTTT	This study	Figure 4C
H3H_F = GACTGCTCGCAAGTCCAC	This study	Figure 4C
H3H_R = GATGGGGCTTCTTGACACC	This study	Figure 4C
H4B_F = CCATCCGAAAGAATACAATCA	This study	Figure 4C
H4B_R = GCTTCGGCGGTTAATCTTTT	This study	Figure 4C
H4A/H1A/H3A_F = GGGCAGGGGTAACGTAGATA	This study	Figure 4C
H4A/H1A/H3A_R = CCACGTCCAGACATGACTTC	This study	Figure 4C
CDCA8_F = TAGTGCCGCAATGACTTCTG	This study	Figure 5D
CDCA8_R = ACGGTCCCAACATCCAATC	This study	Figure 5D
HELLS_F = AGGCGCCTTGCAAAGTATTA	This study	Figure 5D
HELLS_R = CGATCGTGGAGAACCCAGT	This study	Figure 5D
TOP2A_F = GCGTCATAGCGGAGAGATTG	This study	Figure 5D
TOP2A_R = AAAGCCCATCTCTTCCAAGC	This study	Figure 5D
EIF2B4_F = GAGGCTGAGCCGCAGAAG	This study	Figure 5D
EIF2B4_R = CCTCATTGCAACCCGTAGTG	This study	Figure 5D
HMGB2_F = GAGGCTAACGATTGGTCAGTG	This study	Figure 5D
HMGB2_R = TTCTAACGGGTCTGGGAGTT	This study	Figure 5D
CDKN3_F = AGAAGGACGAACCAGTGAGC	This study	Figure 5D
CDKN3_R = CCCACGTCGAGACCAGTG	This study	Figure 5D
PRR11 F = TAAGCCGCAAGCCGTACTAG	This study	Figure 5D
PRR11 R = AACGGAGGAGCCAATGAGTG	This study	Figure 5D
5′ ETS-1 F = gaacggtggtgtgtcgttc	This study	Figure 6A
5′ ETS-1 R = gcgtctcgtctcgtctcact	This study	Figure 6A
5′ ETS-2 F = CCTTCCCCAGGCGTCCCTCG	This study	Figure 6A
5′ ETS-2 R = GGCAGCGCTACCATAACGGA	This study	Figure 6A
rRNA Promoter-1 F = cgctgctcccgcgtgtgtcc	This study	Figure 6A
rRNA Promoter-1 R = cagcgacaggtcgccagagg	This study	Figure 6A
rRNA Promoter-2 F = tgtgaattggatggtggcgtttttgggga	This study	Figure 6A
rRNA Promoter-2 R = caggcggctcgagcaggagc	This study	Figure 6A
CK2-ChIP-qPCR primers, negative control
Chr6: F1 = AGCCAGCACTTGTTCAGTCA	This study	Figure 4C
Chr6: R1 = TCTCGAGCATGTGAACCAGG	This study	Figure 4C
Chr17: F1 = CAGGTCCTGTGCCAGATTGT	This study	Figure 4C
Chr17: R1 = CAGACGTCTACCAGGCTGAG	This study	Figure 4C
cDNA cloning primers
DDX21:F = GCAGGATCCATGCCGGGAAAACTCCGTAGTGAC	This study	Figure 6D
DDX21: R = CATCTCGAGTTGACCAAATGCTTTACTGAAACTCCGC	This study	Figure 6D
DDX3X: F = CGGAATTCATGAGTCATGTGGCAGTGGAAAATG	This study	Figure 6D
DDX3X: R:CCCTCGAGTCAGTTACCCCACCAGTCAACCC	This study	Figure 6D
DHX9: F= CGGAATTCATGGGTGACGTTAAAAATTTTCTGTATG	This study	Figure 6D
DHX9: R= TAAAGCGGCCGCTTAATAGCCGCCACCTCCTCTTC	This study	Figure 6D
EIF4A1: F = TACGAATTCATGTCTGCGAGCCAGGATTCC	This study	Figure 6D
EIF4A1: R = AGCTCTAGATCAGATGAGGTCAGCAACATTGAGGG	This study	Figure 6D
NOLC1: F = GACGGATCCAATGGCGGACGCCGGCATTCG	This study	Figure 6D
NOLC1: R = CGATCTAGATCACTCGCTGTCAAACTTAATAGAATTGAC	This study	Figure 6D
RRN /TIF-1A: F = CATGGATCCAATGGCGGCACCGCTGCTTCAC	This study	Figure 6D
RRN /TIF-1A: R = CAGCTCGAGTCAGAGGGGACTGGGTTGCATGTACAAC	This study	Figure 6D
TAF1A: F = CTAGGATCCGCCACCATGAGTGATTTCAGTGAAGAATTAAAAG	This study	Figure 6D
TAF1A: F = AAGCTCGAGGAGTCTTGGATTTACAATACTGTATTTTTTC	This study	Figure 6D
GTPB: F = GACGAATTCACCGCCATGTCTTTCATCTTTGAGTGGATC	This study	Figure 6D
GTPB: R = CTACTCGAGGTCAATATACTGGGAGAGCCAGC	This study	Figure 6D
SP1: F = GTAGAATTCATGAGCGACCAAGATCACTCCATG	This study	Figure 6D
SP1: R = TAGCTCGAGTCAGAAGCCATTGCCACTGATATTAATGG	This study	Figure 6D
HIST1H1E : F=CGgaattcACCatgtccgagactgcgcctgccgc	This study	Figure 6D
HIST1H1E : R=ccgCTCGAGctttttcttggctgccgccttctttgg	This study	Figure 6D
Chemicals, enzymes and other reagents
e.g. drugs, peptides, recombinant proteins, dyes etc.
example: T7 Endonuclease I	New England Biolabs	Cat # M03020S
ChIP preparation
Disuccinimidyl Glutarate	Thermo Scientific	REF # 20593
Formalin	Nakalai Tesque	Code # 16223-84
Glycine	Nakalai Tesque	Code # 17109-35
Transfection Reagent
FuGENE HD Transfection Reagent	Promega	REF # E231A
FuGENE 6 Transfection Reagent	Promega	REF # E269A
Proteomics analysis
C18 Spin Tips	Pierce	Prod # 84850
GL-Tip SDB	GL Science	Cat # 7820-11200
Titansphere Phos-TiO Kit	GL Science	Cat # 5010-21305
Cell staining
Hoechst 33342, trihydrochloride, trihydrate	Invitrogen	Cat # H3570 1004202
DNA purification
Wizard® Plus SV Minipreps DNA Purification Systems	Promega	A1460
QIAquick Gel Extraction Kit	QIAGEN	28706
QIAquick PCR Purification Kit	QIAGEN	28104
Software
Include version where applicable
example: Cytoscape v3.4.0	http://www.cytoscape.org
	Shannon et al, 2003
JMP Pro v.14.0.1.	SAS
IPA	Qiagen
R 4.2.2	https://cran.r-project.org/mirrors.html
deepTools	https://deeptools.readthedocs.io/en/latest/
IGV 2.6.3	https://software.broadinstitute.org/software/igv/igv2.3
Other
Kits, instrumentation, laboratory equipment, lab ware etc. that are critical for the experimental procedure and do not fit in any of the above categories can be listed here.
example:Illumina NexSeq 500	Illumina
Illumina HiSeq 2500	Illumina
GeneAmp PCR System	Applied BoiSystems	9700
Applied Biosystems® StepOne™ Realtime PCR System	Thermo Fischer Science
Fluorescence microscope BZ-X710	KEYENCE Co., Japan
TaqMan Gene Expression Assays
H1C = Hs00271185_s1	RT-PCR primer set	Figure EV3A
H2AC = Hs00374312_s1	RT-PCR primer set	Figure EV3A
H2BJ = Hs00368313_s1	RT-PCR primer set	Figure EV3A
H3H = Hs00818527_s1	RT-PCR primer set	Figure EV3A
H4B = Hs00374342_s1	RT-PCR primer set	Figure EV3A
ACTB = Hs99999903_m1	RT-PCR primer set	Figure EV3A
DNA polymerase
PrimeSTAR® Max DNA Polymerase	TaKaRa	R045A
E.coli
Compitent cells BL21	TaKaRa	9126
Antibiotics
Ampicilin	Nakarai Chemicals	02739-32
