# Supplementary material for: Cell cycle-dependent gene networks for cell proliferation activated by nuclear CK2α complexes
Source: Life Sci Alliance. 2023 Oct 31;7(1):e202302077. doi: 10.26508/lsa.202302077 (PMC10618106; doi:10.26508/lsa.202302077)
Supplement: Supplementary file 13 [file LSA-2023-02077_SdataF6.xlsx]

## Sheet: Fig6A
Figure 6A
Recruitment of CK2a onrDNA promoters
		Gene	Cell	Experiment	%Input	Mean	SD
		5'ETSpre-RNA-1	WT	#1	0.955354	0.966712	0.0482825
		5'ETSpre-RNA-1	WT	#2	0.925121
		5'ETSpre-RNA-1	WT	#3	1.01966			R2 = 0.995924
		5'ETSpre-RNA-1	KO	#1	0.0371157	0.0540895	0.0150121	p < 0.0001
		5'ETSpre-RNA-1	KO	#2	0.0656226
		5'ETSpre-RNA-1	KO	#3	0.0595303
		Gene	Cell	Experiment	%Input	Mean	SD
		5'ETSpre-RNA-2	WT	#1	0.80806	0.845948	0.044897
		5'ETSpre-RNA-2	WT	#2	0.834247
		5'ETSpre-RNA-2	WT	#3	0.895537			R2=0.986744
		5'ETSpre-RNA-2	KO	#1	0.313982	0.337698	0.0242266	p < 0.0001
		5'ETSpre-RNA-2	KO	#2	0.336708
		5'ETSpre-RNA-2	KO	#3	0.362405
		Gene	Sample Name	Experiment	%Input	Mean	SD
		rDNA Promoter-1	wt	#1	0.74318	0.681312	0.0577089
		rDNA Promoter-1	wt	#2	0.62894
		rDNA Promoter-1	wt	#3	0.671816			R2 = 0.988956
		rDNA Promoter-1	ko	#1	0.0418236	0.0471824	0.00613681	p < 0.0001
		rDNA Promoter-1	ko	#2	0.0458466
		rDNA Promoter-1	ko	#3	0.0538771
		Gene	Sample Name	Experiment	%Input	Mean	SD
		rDNA Promoter-2	wt	#1	0.678833	0.719002	0.0301122
		rDNA Promoter-2	wt	#2	0.69771
		rDNA Promoter-2	wt	#3	0.740295			R2 = 0.996891
		rDNA Promoter-2	ko	#1	0.0511791	0.0493084	0.00405451	p < 0.0001
		rDNA Promoter-2	ko	#2	0.0520899
		rDNA Promoter-2	ko	#3	0.0446563

## Sheet: Fig6C
Figure 6C
Functional association of CK2 with rDNA transcription factors, DNA topology modifiers, and nuclear/nucleolar proteins.
