# Supplementary material for: Cell cycle-dependent gene networks for cell proliferation activated by nuclear CK2α complexes
Source: Life Sci Alliance. 2023 Oct 31;7(1):e202302077. doi: 10.26508/lsa.202302077 (PMC10618106; doi:10.26508/lsa.202302077)
Supplement: Supplementary file 14 [file LSA-2023-02077_TableS5.xlsx]

## Sheet: Table EV5
	Table S5 Enrichment of CK2a on gene loci of histone gene regulators.
	Our CK2-ChIP-seq data demostrates enrichment in the loci of multiple transcriptional regulators for histone genes (Gokhman 2013). Gene names, accession codes, distances from TSS, gene loci, and log10(P values IP/Input) are reported.
Gene name		ID	Distance from TSS	Type of RNA	Chromosome	Start	End	Peak summit	Peak width	max IP	Log10 (pvalue(IP internal)	Log10 (pvalue IP/Input)	FDR
SMAD	SMAD6	NR_027654	86	non-coding RNA	chr15	66701800	66702699	66702249	899	24	14.32	6.11	1e-05
		NM_005585	86	non-coding RNA	chr15	66701800	66702699	66702249	899	24	14.32	6.11	1e-05
	SMAD3	NM_005902	207	mRNA	chr15	67065400	67065899	67065649	499	16.5	8.23	5.42	1e-05
	SMAD7	NM_001190822	2666	mRNA	chr18	48951400	48952599	48951999	1199	20.4	11.19	6.32	0
		NM_001190821	1288	mRNA	chr18	48951400	48952599	48951999	1199	20.4	11.19	6.32	0
		NM_005904	1288	mRNA	chr18	48951400	48952599	48951999	1199	20.4	11.19	6.32	0
	SMAD4	NM_005359	113	mRNA	chr18	51029900	51030299	51030099	399	14.9	6.83	4.82	3e-05
Nipbl	NIPBL	NM_015384	241	mRNA	chr5	36876800	36877199	36876999	399	17.3	8.95	5.72	1e-05
		NM_133433	241	mRNA	chr5	36876800	36877199	36876999	399	17.3	8.95	5.72	1e-05
	NIPBL-AS1	NR_046262	305	non-coding RNA	chr5	36876800	36877199	36876999	399	17.3	8.95	5.72	1e-05
SMC	NSMCE4A	NM_001167865	429	mRNA	chr10	121974500	121975099	121974799	599	24.9	14.32	5.55	1e-05
		NM_017615	429	mRNA	chr10	121974500	121975099	121974799	599	24.9	14.32	5.55	1e-05
	SMC6	NM_001142286	230	mRNA	chr2	17753500	17753699	17753599	199	12.5	5.49	4.21	7e-05
		NM_024624	230	mRNA	chr2	17753500	17753699	17753599	199	12.5	5.49	4.21	7e-05
	SMC4	NM_005496	59	mRNA	chr3	160400300	160400699	160400499	399	19.1	10.44	5.72	1e-05
	SMCR2	NR_131243	3961	non-coding RNA	chr17	17681600	17681699	17681649	99	12.6	5.49	4.21	7e-05
MED	MED22	NM_133640	243	mRNA	chr9	133348100	133348699	133348399	599	17.7	8.95	5.72	1e-05
		NM_181491	243	mRNA	chr9	133348100	133348699	133348399	599	17.7	8.95	5.72	1e-05
	MED21	NM_004264	28	mRNA	chr12	27022400	27022699	27022549	299	17.7	8.95	4.7	4e-05
		NR_073464	28	non-coding RNA	chr12	27022400	27022699	27022549	299	17.7	8.95	4.7	4e-05
		NR_073463	28	non-coding RNA	chr12	27022400	27022699	27022549	299	17.7	8.95	4.7	4e-05
		NM_001271811	28	mRNA	chr12	27022400	27022699	27022549	299	17.7	8.95	4.7	4e-05
	MED28	NM_025205	72	mRNA	chr4	17614600	17614799	17614699	199	15.3	7.52	4.82	3e-05
	MED1	NM_004774	75	mRNA	chr17	39451300	39451399	39451349	99	15.3	7.52	4.14	7e-05
	MED4	NM_014166	42	mRNA	chr13	48095000	48095199	48095099	199	12.5	5.49	4.21	7e-05
		NM_001270629	42	mRNA	chr13	48095000	48095199	48095099	199	12.5	5.49	4.21	7e-05
	MED26	NM_004831	555	mRNA	chr19	16627400	16627899	16627649	499	14.9	6.83	4.82	3e-05
ZFP	ZFP36	NM_003407	2997	mRNA	chr19	39403700	39403999	39403849	299	19.4	10.44	5.26	2e-05
	ZFP91	NM_053023	664	mRNA	chr11	58578100	58578799	58578449	699	20.1	11.19	5.54	1e-05
	ZFP91-CNTF	NR_024091	664	non-coding RNA	chr11	58578100	58578799	58578449	699	20.1	11.19	5.54	1e-05
	ZFP91	NM_001197051	664	mRNA	chr11	58578100	58578799	58578449	699	20.1	11.19	5.54	1e-05
	ZFP1	NM_153688	177	mRNA	chr16	75148500	75148899	75148699	399	17.9	8.95	5.42	1e-05
E2F	E2F5	NM_001951	166	mRNA	chr8	85177300	85177799	85177549	499	16.2	8.23	5.42	1e-05
		NM_001083588	166	mRNA	chr8	85177300	85177799	85177549	499	16.2	8.23	5.42	1e-05
	E2F3	NM_001243076	229	mRNA	chr6	20403400	20403499	20403449	99	15	7.52	4.14	7e-05
	E2F7	NM_203394	169	mRNA	chr12	77065500	77065999	77065749	499	19.8	10.44	5.26	2e-05
TAF	BTAF1	NM_003972	79	mRNA	chr10	91923800	91923999	91923899	199	15.8	7.52	4.14	7e-05
	TAF4	NM_003185	339	mRNA	chr20	62066100	62066199	62066149	99	12.6	5.49	4.21	7e-05
	TAF12	NM_005644	7	mRNA	chr1	28642900	28643299	28643099	399	15.6	7.52	4.82	3e-05
		NM_001135218	7	mRNA	chr1	28642900	28643299	28643099	399	15.6	7.52	4.82	3e-05
	TAF7	NM_005642	335	mRNA	chr5	141320400	141320499	141320449	99	13.4	6.15	4.52	5e-05
	TAF1D	NM_024116	38	mRNA	chr11	93741300	93741699	93741499	399	18.5	9.69	4.98	3e-05
CNOT	CNOT8	NM_001301080	519	mRNA	chr5	154857600	154858399	154857999	799	20.6	11.19	4.48	5e-05
		NM_001301074	519	mRNA	chr5	154857600	154858399	154857999	799	20.6	11.19	4.48	5e-05
		NM_004779	519	mRNA	chr5	154857600	154858399	154857999	799	20.6	11.19	4.48	5e-05
		NM_001301082	517	mRNA	chr5	154857600	154858399	154857999	799	20.6	11.19	4.48	5e-05
		NM_001301083	249	mRNA	chr5	154857600	154858399	154857999	799	20.6	11.19	4.48	5e-05
		NM_001301075	519	mRNA	chr5	154857600	154858399	154857999	799	20.6	11.19	4.48	5e-05
		NM_001301073	519	mRNA	chr5	154857600	154858399	154857999	799	20.6	11.19	4.48	5e-05
		NM_001301077	519	mRNA	chr5	154857600	154858399	154857999	799	20.6	11.19	4.48	5e-05
	CNOT8	NM_001301086	519	mRNA	chr5	154857600	154858399	154857999	799	20.6	11.19	4.48	5e-05
	CNOT4	NM_013316	478	mRNA	chr7	135509600	135509699	135509649	99	15.6	7.52	4.14	7e-05
		NM_001190847	478	mRNA	chr7	135509600	135509699	135509649	99	15.6	7.52	4.14	7e-05
		NM_001190850	478	mRNA	chr7	135509600	135509699	135509649	99	15.6	7.52	4.14	7e-05
		NM_001190849	478	mRNA	chr7	135509600	135509699	135509649	99	15.6	7.52	4.14	7e-05
		NM_001190848	478	mRNA	chr7	135509600	135509699	135509649	99	15.6	7.52	4.14	7e-05
		NM_001008225	478	mRNA	chr7	135509600	135509699	135509649	99	15.6	7.52	4.14	7e-05
	CNOT6L	NM_001286790	491	mRNA	chr4	77818800	77818999	77818899	199	15.9	7.52	4.14	7e-05
		NM_144571	491	mRNA	chr4	77818800	77818999	77818899	199	15.9	7.52	4.14	7e-05
